# Supplementary material for: High Precision of Spike Timing across Olfactory Receptor Neurons Allows Rapid Odor Coding in Drosophila
Source: iScience. 2018 May 17;4:76–83. doi: 10.1016/j.isci.2018.05.009 (PMC6147046; doi:10.1016/j.isci.2018.05.009)
Supplement: Data S1. Original Spike Data, Related to Figure 1 — The file contains 3020 rows. The first six values in every row contain the following information: 1) Date of the recording (e.g., X160712) 2) Fly number respective to other flies of the same day (e.g., 1a) 3) Sensillum type (ab3 corresponding to OR22a, ab2 corresponding to OR59b) 4) Odorant and concentration (log dilution). MEBE (methyl butyrate), EtAc (ethyl acetate), and Air (odorless blank control). Concentrations range from 10−2 to 10−6, except for ab2_EtAc, were in some measurements concentrations range from 10−2 to 10−8. 5) Recording channel. Columns with identical names that only differ in U1/U2 contain spike trains of the two simultaneously recorded neurons. 6) Trial number. Each stimulus was presented 10 times and for every recording T ranges from 1 to 10. All other values in each row are spike times relative to the stimulus trigger in seconds. Recordings start at 3.005 s before the trigger to 0.25 s after the trigger. Note that the odorant arrives at the antenna 4.75 ms after the trigger, and that the spike times are the peak time minus 0.84 ms (corresponding to the onset of the window used for spike sorting). To get the peak spike times relative to odorant arrival at the antenna, add 5.59 ms (4.75 + 0.84 ms) to the spike times. [file mmc13.zip]

Archive with 1 entries (1 files):
- DataS1.csv
