# Supplementary material for: High Precision of Spike Timing across Olfactory Receptor Neurons Allows Rapid Odor Coding in Drosophila
Source: iScience. 2018 May 17;4:76–83. doi: 10.1016/j.isci.2018.05.009 (PMC6147046; doi:10.1016/j.isci.2018.05.009)
Supplement: Data S1. Original Spike Data, Related to Figure 1 — The file contains 3020 rows. The first six values in every row contain the following information: 1) Date of the recording (e.g., X160712) 2) Fly number respective to other flies of the same day (e.g., 1a) 3) Sensillum type (ab3 corresponding to OR22a, ab2 corresponding to OR59b) 4) Odorant and concentration (log dilution). MEBE (methyl butyrate), EtAc (ethyl acetate), and Air (odorless blank control). Concentrations range from 10−2 to 10−6, except for ab2_EtAc, were in some measurements concentrations range from 10−2 to 10−8. 5) Recording channel. Columns with identical names that only differ in U1/U2 contain spike trains of the two simultaneously recorded neurons. 6) Trial number. Each stimulus was presented 10 times and for every recording T ranges from 1 to 10. All other values in each row are spike times relative to the stimulus trigger in seconds. Recordings start at 3.005 s before the trigger to 0.25 s after the trigger. Note that the odorant arrives at the antenna 4.75 ms after the trigger, and that the spike times are the peak time minus 0.84 ms (corresponding to the onset of the window used for spike sorting). To get the peak spike times relative to odorant arrival at the antenna, add 5.59 ms (4.75 + 0.84 ms) to the spike times. [file mmc13.zip › DataS1.csv]

X160712	1a	ab3	Air0	U1	T1	-3.00296	-2.9168	-2.88732	-2.78572	-2.63404	-2.60012	-2.57084	-2.2668	-2.18568	-2.09864	-2.04688	-1.98004	-1.88928	-1.73796	-1.69004	-1.62812	-1.32156	-1.28576	-1.05216	-1.00988	-0.9802	-0.88704	-0.85932	-0.74892	-0.70436	-0.65016	-0.6146	-0.54088	-0.43868	-0.40692	-0.35808	-0.3176	-0.27352	-0.2528	-0.23388	-0.19032	-0.14664	0.02784	0.04544	0.10536
X160712	1a	ab3	Air0	U2	T1	-2.82768	-2.8024	-2.3782	-2.35772	-2.33324	-2.31392	-2.06128	-2.0446	-1.97832	-1.92008	-1.89784	-1.73788	-1.72676	-1.6706	-1.6422	-1.61532	-1.53348	-1.50852	-1.3328	-1.24428	-1.04832	-0.68236	-0.65364	-0.58936	-0.55276	-0.51512	-0.4626	-0.19204	-0.06164	0.1146	0.13868	0.15688	0.18344
X160712	1a	ab3	Air0	U1	T2	-2.95208	-2.66064	-2.62844	-2.54664	-2.33232	-2.2038	-2.13172	-2.11872	-2.096	-2.07484	-1.95604	-1.94164	-1.90532	-1.88724	-1.81652	-1.59204	-1.5712	-1.53076	-1.49328	-1.43932	-1.22728	-1.18096	-1.07448	-0.99172	-0.59384	-0.57504	-0.41244	-0.3468	-0.27688	-0.25416	-0.21944	-0.20528	-0.16836	-0.10956	-0.00916	0.04776	0.1316
X160712	1a	ab3	Air0	U2	T2	-2.94392	-2.8468	-2.76076	-2.72116	-2.68504	-2.58268	-2.46408	-2.44964	-2.28124	-2.2686	-2.2488	-2.22408	-2.07896	-2.0392	-1.917	-1.86064	-1.802	-1.64648	-1.22228	-1.18384	-1.1406	-1.10688	-1.04316	-0.64848	-0.61884	-0.4394	-0.3344	-0.2806	-0.06388	-0.02952	-0.0088	0.02784	0.0606	0.18212
X160712	1a	ab3	Air0	U1	T3	-2.97988	-2.82712	-2.70612	-2.40116	-2.25928	-2.16736	-1.83852	-1.8012	-1.65896	-1.4028	-1.3596	-1.32548	-1.27108	-1.1348	-1.11596	-1.08744	-1.07384	-0.97468	-0.95516	-0.89416	-0.8698	-0.85524	-0.7792	-0.56732	-0.09496	-0.06072	0.07988
X160712	1a	ab3	Air0	U2	T3	-2.9206	-2.69328	-2.65724	-2.62284	-2.57884	-2.53148	-2.38416	-2.29916	-2.267	-2.10312	-2.06684	-2.02464	-1.97844	-1.76784	-1.74272	-1.63864	-1.59828	-1.57572	-1.5068	-1.4554	-1.31956	-1.27928	-1.15716	-0.94508	-0.8706	-0.4802	-0.35824	-0.33288	-0.21764	-0.15264	-0.12996	-0.06696	-0.03404	0.11292
X160712	1a	ab3	Air0	U1	T4	-2.99912	-2.7048	-2.67804	-2.58708	-2.55092	-2.24684	-1.94404	-1.78624	-1.59512	-1.57688	-1.03148	-0.69756	-0.66964	-0.4498	-0.3504	-0.33684	-0.23896	-0.1942	-0.14992	-0.09568	-0.04512	0.0306	0.07296
X160712	1a	ab3	Air0	U2	T4	-2.956	-2.8438	-2.6988	-2.6746	-2.63684	-2.54928	-2.19136	-2.15208	-2.1268	-2.11556	-2.08128	-2.0364	-1.9644	-1.93256	-1.61292	-1.50208	-1.46372	-1.35608	-1.25508	-0.98436	-0.9582	-0.92872	-0.88892	-0.84232	-0.67916	-0.59476	-0.5432	-0.44196	-0.41528	-0.1504	-0.10104	-0.06508	-0.03948	0.03524	0.10932	0.15336
X160712	1a	ab3	Air0	U1	T5	-2.99396	-2.96888	-2.89164	-2.81008	-2.75748	-2.6762	-2.55708	-2.42424	-2.2164	-2.07284	-1.99932	-1.98508	-1.93908	-1.82196	-1.78032	-1.64256	-1.5956	-1.5192	-1.46864	-1.44316	-1.33464	-1.26008	-1.19824	-0.98724	-0.92064	-0.89484	-0.46892	-0.44192	-0.42848	-0.34252	-0.32092	0.0348	0.10236	0.15176	0.18044
X160712	1a	ab3	Air0	U2	T5	-2.96984	-2.8842	-2.74296	-2.67148	-2.52628	-2.43876	-2.38608	-2.29344	-1.96592	-1.83588	-1.701	-1.65476	-1.41312	-1.35708	-1.08504	-0.7102	-0.6808	-0.66548	-0.494	-0.47456	-0.27276	-0.06496	0.03168
X160712	1a	ab3	Air0	U1	T6	-2.6352	-2.3742	-2.34472	-2.24804	-2.139	-2.04528	-2.02044	-1.86824	-1.78168	-1.75596	-1.57508	-1.54796	-1.51116	-1.35716	-1.28516	-1.22664	-1.14	-0.50048	-0.31616	-0.14752	-0.12132	-0.09748	-0.072	-0.04052	-0.01532	0.01508	0.04216	0.1034	0.24632
X160712	1a	ab3	Air0	U2	T6	-2.82604	-2.7398	-2.704	-2.51116	-2.36616	-2.25948	-2.22184	-2.1988	-2.15336	-2.09168	-2.0548	-2.03296	-1.93892	-1.88656	-1.75724	-1.67392	-1.6538	-1.59164	-1.56228	-1.25248	-0.99632	-0.94652	-0.88536	-0.67908	-0.47136	-0.34192	-0.31392	0.01024	0.06016
X160712	1a	ab3	Air0	U1	T7	-2.94528	-2.7588	-2.72148	-2.7024	-2.59588	-2.53932	-2.34252	-2.1974	-2.11656	-1.88628	-1.85128	-1.83008	-1.74676	-1.67556	-1.55928	-1.5364	-1.47412	-1.45732	-1.39576	-1.3658	-1.23844	-1.15844	-1.10092	-1.02196	-0.99304	-0.93876	-0.87068	-0.79988	-0.74788	-0.72744	-0.65964	-0.52936	-0.40636	-0.1876	-0.17332	0.0298
X160712	1a	ab3	Air0	U2	T7	-2.67792	-2.65208	-2.5482	-2.43556	-2.40464	-2.33956	-2.29524	-2.2718	-2.06388	-2.04544	-2.01932	-1.89712	-1.8382	-1.55884	-1.52916	-1.49392	-1.44268	-1.30508	-1.27308	-1.10504	-1.0728	-1.04184	-0.95696	-0.89692	-0.79252	-0.77068	-0.6932	-0.25828	-0.135	-0.12012
X160712	1a	ab3	Air0	U1	T8	-2.99684	-2.98292	-2.95368	-2.66028	-2.63564	-2.57896	-2.37064	-2.26328	-2.00396	-1.90492	-1.84456	-1.5128	-1.41588	-1.38548	-1.35012	-1.32208	-0.93292	-0.90696	-0.52284	-0.23916	-0.13444	-0.10212	-0.06136	0.01952	0.14588	0.22628	0.2422
X160712	1a	ab3	Air0	U2	T8	-2.8264	-2.79508	-2.7682	-2.68624	-2.64816	-2.6308	-2.54856	-2.51928	-2.48984	-2.0442	-2.00496	-1.95024	-1.93056	-1.8922	-1.86064	-1.8356	-1.37872	-1.35408	-1.32892	-1.30924	-0.68084	-0.63344	-0.547	-0.51768	-0.48684	-0.32348	-0.29468	-0.13788	0.17712	0.23432
X160712	1a	ab3	Air0	U1	T9	-2.98776	-2.9734	-2.95024	-2.61356	-2.5288	-2.4642	-2.44216	-2.26976	-2.25132	-2.22912	-1.888	-1.87548	-1.76996	-1.52368	-1.25048	-1.22412	-1.18268	-1.166	-0.99732	-0.83268	-0.77344	-0.65092	-0.51088	-0.48188	-0.44448	-0.41732	-0.39148	0.01424	0.23908
X160712	1a	ab3	Air0	U2	T9	-2.88644	-2.84848	-2.64044	-2.56152	-2.4152	-2.33552	-2.31152	-2.1254	-2.083	-2.01732	-1.76492	-1.66028	-1.50216	-1.30764	-1.05444	-0.99436	-0.95856	-0.63416	-0.6002	-0.5642	-0.50708	-0.4566	-0.4246	-0.32892	-0.27072	-0.2494	-0.2232	-0.18708	-0.15984	-0.10704	0.03152	0.06556	0.1564
X160712	1a	ab3	Air0	U1	T10	-3.003	-2.98452	-2.92964	-2.85236	-2.5582	-2.50664	-2.4788	-2.46148	-1.94952	-1.7896	-1.56336	-1.54088	-1.3428	-1.29024	-1.27136	-1.04532	-0.98772	-0.81704	-0.6138	-0.5246	-0.4736	-0.19336	-0.03044	-0.00656	0.04084	0.20532	0.2466
X160712	1a	ab3	Air0	U2	T10	-2.96308	-2.905	-2.88896	-2.4378	-2.41136	-2.31068	-2.1982	-2.14512	-2.10976	-1.97948	-1.86548	-1.68744	-1.67976	-1.39176	-1.36156	-1.32996	-1.27664	-1.18372	-1.11252	-1.07684	-0.7702	-0.5064	-0.49088	-0.45632	-0.36248	-0.341	-0.32228	-0.21708	0.018	0.17404
X160712	1a	ab3	MEBE6	U1	T1	-2.96228	-2.8896	-2.87084	-2.8172	-2.71304	-2.50728	-2.3226	-2.13008	-2.06096	-1.91652	-1.88408	-1.86016	-1.83688	-1.803	-1.77112	-1.69172	-1.63088	-1.53648	-1.30628	-1.2494	-1.2316	-1.20796	-1.12776	-0.86856	-0.70652	-0.60152	-0.5082	-0.48392	-0.27644	-0.21188	-0.0038	0.01196	0.02784	0.08312	0.21384
X160712	1a	ab3	MEBE6	U2	T1	-2.74408	-2.71844	-2.69504	-2.64208	-2.61832	-2.59076	-2.52652	-2.47812	-2.45752	-2.34076	-2.32328	-2.24232	-2.05228	-1.68912	-1.66124	-1.62264	-1.33544	-1.31128	-1.2448	-1.14476	-1.12388	-0.99352	-0.92636	-0.8852	-0.80308	-0.78948	-0.77172	-0.7512	-0.67664	-0.64948	-0.30236	-0.28688	0.00888	0.03072	0.06004
X160712	1a	ab3	MEBE6	U1	T2	-2.94736	-2.89372	-2.87104	-2.57172	-2.52856	-2.51232	-2.4686	-2.44776	-2.43256	-2.00432	-1.94896	-1.44756	-1.38844	-1.0466	-0.9268	-0.89488	-0.8668	-0.54768	-0.47908	-0.402	-0.372	-0.27184	-0.24012	-0.06952	-0.05172
X160712	1a	ab3	MEBE6	U2	T2	-2.877	-2.85624	-2.83396	-2.70384	-2.51728	-2.42524	-2.40684	-2.29036	-1.9996	-1.92752	-1.71696	-1.59784	-1.572	-1.33576	-1.28456	-1.25724	-1.20352	-1.15488	-1.12984	-1.10464	-0.96988	-0.8694	-0.8516	-0.7798	-0.75616	-0.48116	-0.43096	-0.38864	-0.30904	-0.29024	-0.25632	-0.18624	-0.01952	0.05264	0.22532
X160712	1a	ab3	MEBE6	U1	T3	-2.67992	-2.62084	-2.60432	-2.44612	-2.33692	-2.27628	-2.24376	-2.1708	-2.15112	-2.13268	-2.0872	-1.98512	-1.27644	-1.26312	-1.24024	-1.19932	-1.17552	-1.15432	-1.11388	-0.99588	-0.9778	-0.93836	-0.91824	-0.8482	-0.78016	-0.71956	-0.6492	-0.58908	-0.40872	-0.38372	-0.34236	-0.26944	-0.20332	-0.10856	-0.00664	0.13044	0.17352	0.2308
X160712	1a	ab3	MEBE6	U2	T3	-2.9298	-2.90264	-2.87752	-2.56508	-2.51972	-2.37524	-2.2762	-2.25264	-2.10284	-1.81384	-1.79332	-1.76432	-1.67968	-1.64584	-1.6302	-1.58992	-1.55268	-1.4622	-1.23912	-1.21544	-1.19836	-1.18164	-1.00324	-0.7254	-0.66508	-0.62604	-0.60132	-0.55908	-0.47356	-0.42388	-0.38672	-0.3112	-0.29032	-0.26576	-0.24184	-0.06884	0.02784	0.04392	0.09136	0.11276	0.1424	0.20244
X160712	1a	ab3	MEBE6	U1	T4	-2.87376	-2.76552	-2.4646	-2.36024	-2.34188	-2.2978	-2.18996	-2.16832	-2.15528	-2.06124	-1.76648	-1.7202	-1.31504	-1.29668	-1.27656	-1.19208	-1.11024	-1.08952	-0.715	-0.67112	-0.64152	-0.5686	-0.50152
X160712	1a	ab3	MEBE6	U2	T4	-2.9496	-2.7982	-2.7486	-2.73076	-2.67032	-2.5036	-2.46732	-2.42092	-2.37648	-2.317	-2.28792	-2.22592	-2.19532	-1.95496	-1.9274	-1.83812	-1.82292	-1.7368	-1.70736	-1.5774	-1.4192	-1.34556	-1.30464	-1.25212	-1.193	-1.1228	-0.76256	-0.70148	-0.50036	-0.15468	0.03136	0.04688	0.2132
X160712	1a	ab3	MEBE6	U1	T5	-2.97096	-2.83952	-2.79876	-2.77296	-2.70732	-2.69276	-2.6222	-2.59476	-2.5398	-2.48052	-2.45504	-2.39464	-2.29924	-2.28288	-1.63256	-1.49212	-1.42208	-1.30104	-1.22368	-1.15972	-1.01508	-0.91944	-0.84484	-0.8196	-0.74124	-0.68892	-0.59712	-0.57812	-0.53532	-0.4304	-0.18696	-0.0846	0.05548	0.0798
X160712	1a	ab3	MEBE6	U2	T5	-2.9556	-2.93064	-2.90812	-2.70852	-2.58848	-2.34016	-2.18052	-1.53776	-1.52016	-1.46852	-1.44832	-1.43584	-1.39188	-1.29528	-1.22344	-1.18484	-1.089	-1.07192	-0.98836	-0.6034	-0.37296	-0.29692	-0.19436	-0.13684	-0.102	0.06264	0.10684	0.13472	0.18364	0.23504
X160712	1a	ab3	MEBE6	U1	T6	-2.72336	-2.64832	-2.6268	-2.56924	-2.54984	-2.50956	-2.49324	-2.34988	-2.30632	-2.26352	-2.188	-2.1016	-2.08584	-2.07	-2.04184	-1.97476	-1.55488	-1.47252	-1.41212	-1.36852	-1.2994	-1.26672	-1.21856	-1.1732	-1.10456	-0.98988	-0.96824	-0.92792	-0.84064	-0.81072	-0.78424	-0.71992	-0.6746	-0.54976	-0.31612	-0.07704	0.1148	0.23996
X160712	1a	ab3	MEBE6	U2	T6	-2.90916	-2.75268	-2.42676	-2.31388	-2.27364	-2.25588	-2.21536	-2.07532	-1.9188	-1.87808	-1.83872	-1.53312	-1.4	-1.38048	-1.3412	-1.3176	-1.27612	-1.18764	-1.03456	-0.86072	-0.8292	-0.74488	-0.6836	-0.652	-0.62028	-0.50956	-0.48772	-0.09212	0.03192	0.04796	0.10004	0.1198	0.14924
X160712	1a	ab3	MEBE6	U1	T7	-2.99072	-2.9738	-2.95192	-2.91504	-2.8776	-2.70228	-2.44444	-2.2722	-2.25636	-2.2112	-1.64364	-1.60008	-1.54604	-1.18116	-1.13196	-1.06984	-1.02356	-0.95424	-0.88744	-0.8526	-0.78176	-0.54856	-0.3544	-0.30484	-0.2282	-0.14472	0.11656	0.2352
X160712	1a	ab3	MEBE6	U2	T7	-2.99464	-2.80496	-2.35224	-2.22612	-2.10396	-2.05156	-2.02772	-2.00596	-1.944	-1.9132	-1.88304	-1.80092	-1.78648	-1.50232	-1.47184	-1.43208	-1.41088	-1.39264	-1.33352	-1.28776	-1.10328	-1.07924	-1.06276	-1.04644	-0.96984	-0.89872	-0.62284	-0.38228	-0.3252	-0.15592	-0.13268	-0.01556	0.0148	0.08252	0.09572	0.11776
X160712	1a	ab3	MEBE6	U1	T8	-2.9742	-2.94964	-2.88696	-2.80224	-2.7878	-2.62824	-2.6106	-2.2776	-2.2586	-2.13876	-2.12244	-2.08564	-2.06944	-2.0426	-2.02004	-1.951	-1.8472	-1.65304	-1.3992	-1.12544	-1.09224	-1.0318	-0.92372	-0.8818	-0.8342	-0.78016	-0.65192	-0.58272	-0.56456	-0.5516	-0.50612	-0.4788	-0.33064	-0.11608	-0.0924	0.09728	0.22988
X160712	1a	ab3	MEBE6	U2	T8	-3.00228	-2.98908	-2.90792	-2.7314	-2.65964	-2.52344	-2.05932	-1.94872	-1.84736	-1.79488	-1.77428	-1.7242	-1.68548	-1.65676	-1.6314	-1.59812	-1.49952	-1.47788	-1.45692	-1.41224	-1.3902	-1.37204	-1.29072	-1.20608	-0.94172	-0.90704	-0.87092	-0.73196	-0.71152	-0.67016	-0.55456	-0.25504	-0.14564	-0.12172	0.15344	0.24012
X160712	1a	ab3	MEBE6	U1	T9	-2.99596	-2.92496	-2.87716	-2.53796	-2.5174	-2.49484	-2.43776	-2.36968	-2.33692	-2.3144	-1.94292	-1.71056	-1.45032	-1.26956	-1.11088	-1.09596	-0.993	-0.81548	-0.79476	-0.5748	-0.55628	-0.4754	-0.44824	-0.37768	-0.1346	-0.106	0.16984	0.23076
X160712	1a	ab3	MEBE6	U2	T9	-2.82604	-2.7724	-2.69424	-2.64664	-2.5972	-2.56388	-2.05948	-2.03988	-2.00732	-1.93624	-1.87888	-1.78044	-1.75164	-1.62296	-1.30288	-1.2552	-1.22756	-1.19904	-1.16688	-0.96488	-0.9098	-0.71756	-0.7004	-0.67808	-0.53792	-0.50488	-0.44692	-0.4322	-0.394	-0.29472	-0.16624	0.0072	0.05324
X160712	1a	ab3	MEBE6	U1	T10	-2.96936	-2.75172	-2.4966	-2.46204	-2.3494	-2.325	-2.29176	-2.25124	-2.09312	-2.0032	-1.77128	-1.68404	-1.66508	-1.55492	-1.50304	-1.29564	-1.26716	-1.14868	-0.98376	-0.936	-0.87032	-0.81432	-0.74788	-0.67536	-0.62424	0.0612	0.1062
X160712	1a	ab3	MEBE6	U2	T10	-2.9946	-2.97972	-2.958	-2.92272	-2.88804	-2.83328	-2.75788	-2.73304	-2.68292	-2.62444	-2.39048	-2.0738	-2.02528	-2.0026	-1.95148	-1.91088	-1.81484	-1.77452	-1.631	-1.59904	-1.30376	-1.2678	-1.13144	-1.05704	-0.79056	-0.56028	-0.50008	-0.32972	-0.02696	0.06652	0.0956
X160712	1a	ab3	MEBE5	U1	T1	-2.69752	-2.5238	-2.45772	-2.411	-2.32268	-2.14364	-2.0508	-1.72612	-1.63948	-1.2314	-1.2072	-1.1104	-1.08632	-0.84952	-0.74228	-0.72264	-0.68896	-0.64152	-0.49676	-0.44804	-0.39196	-0.37712	-0.21492	-0.19888	-0.11776	-0.05332	-0.02812	0.066	0.10056	0.14956
X160712	1a	ab3	MEBE5	U2	T1	-2.97004	-2.94532	-2.93072	-2.79836	-2.745	-2.67208	-2.64844	-2.60848	-2.17992	-1.90828	-1.86512	-1.68008	-1.66636	-1.541	-1.50508	-1.41104	-1.3046	-1.27232	-1.20176	-0.86992	-0.67172	-0.50336	-0.46524	-0.40032	-0.3782	-0.33864	-0.2624	-0.18936	-0.13564
X160712	1a	ab3	MEBE5	U1	T2	-2.95936	-2.84428	-2.79604	-2.63684	-2.61884	-2.58448	-2.56016	-2.49776	-2.46636	-2.21544	-2.1458	-1.9198	-1.89904	-1.86376	-1.80288	-1.7644	-1.74096	-1.6474	-1.59768	-1.56708	-1.54336	-1.48532	-1.45244	-1.35876	-1.2826	-1.20916	-1.13876	-1.11608	-1.09304	-1.04844	-1.02488	-0.96512	-0.94644	-0.75532	-0.6808	-0.59244	-0.57392	-0.5226	-0.29064	-0.03636	0.04284	0.06156	0.08884	0.10724
X160712	1a	ab3	MEBE5	U2	T2	-2.96168	-2.822	-2.79908	-2.76904	-2.35976	-2.26496	-2.1852	-2.15232	-1.96968	-1.92084	-1.88916	-1.87012	-1.7	-1.5768	-1.4576	-1.35264	-1.27904	-1.24688	-1.18032	-1.1546	-1.09288	-1.06876	-1.04324	-0.9718	-0.95832	-0.88076	-0.8692	-0.68316	-0.61948	-0.48932	-0.3952	-0.15152	0.02228	0.2272
X160712	1a	ab3	MEBE5	U1	T3	-2.89992	-2.70556	-2.663	-2.45632	-2.42476	-2.35812	-2.32708	-2.25384	-2.18212	-1.75648	-1.72052	-1.68184	-1.39876	-1.16208	-1.087	-0.84508	-0.67144	-0.42152	-0.2842	-0.00192	0.01392	0.03256	0.07396	0.0876	0.15532	0.1918
X160712	1a	ab3	MEBE5	U2	T3	-2.98136	-2.94588	-2.8538	-2.76388	-2.7346	-2.6568	-2.58024	-2.53256	-2.02984	-1.95524	-1.93812	-1.76768	-1.75076	-1.61276	-1.59808	-1.55892	-1.52012	-1.50736	-1.46696	-1.32308	-1.27932	-0.97084	-0.94124	-0.52144	-0.44228	-0.3934	-0.36544	-0.3082	-0.1618	-0.13536	-0.09716	0.02996	0.05524	0.16448	0.20292
X160712	1a	ab3	MEBE5	U1	T4	-2.93856	-2.88624	-2.8616	-2.82304	-2.80864	-2.71992	-2.60412	-2.56776	-2.54344	-2.45552	-2.43968	-2.39788	-2.36692	-2.34344	-1.58944	-1.35856	-0.95396	-0.8504	-0.6746	-0.47856	-0.27576	0.1672
X160712	1a	ab3	MEBE5	U2	T4	-2.98912	-2.95008	-2.592	-2.24516	-2.21344	-2.05824	-1.91888	-1.79116	-1.75556	-1.7146	-1.49064	-1.38384	-1.34708	-1.13488	-0.97312	-0.62424	-0.50452	-0.2618	-0.214	-0.06256	-0.04536	0.02372	0.09084	0.11672	0.18204	0.21956
X160712	1a	ab3	MEBE5	U1	T5	-3.00304	-2.96656	-2.75148	-2.67668	-2.49672	-2.4584	-2.44004	-2.41516	-2.3344	-2.31324	-2.28852	-2.26552	-2.2074	-2.1792	-2.04768	-2.02292	-1.94628	-1.89348	-1.86776	-1.83452	-1.80044	-1.61616	-1.60132	-1.5818	-1.55036	-1.24236	-1.0478	-1.01504	-0.99108	-0.89116	-0.85044	-0.54116	-0.44476	-0.3622	-0.26124	-0.2244	-0.07008	-0.0282	0.01252	0.03924
X160712	1a	ab3	MEBE5	U2	T5	-2.87464	-2.83236	-2.78268	-2.60304	-2.58916	-2.53916	-2.40872	-2.35936	-2.33836	-2.2838	-1.94104	-1.90328	-1.87248	-1.76784	-1.72236	-1.62036	-1.19636	-1.00188	-0.97732	-0.85088	-0.59464	-0.5624	-0.53044	-0.43152	-0.37004	-0.3076	-0.26924	-0.21632	-0.15908	-0.12552	-0.10068	0.0214	0.11
X160712	1a	ab3	MEBE5	U1	T6	-2.73724	-2.29228	-2.14084	-2.11436	-1.96824	-1.76888	-1.74016	-1.50072	-1.42556	-1.33524	-1.29736	-1.23304	-1.16832	-1.12384	-1.08124	-1.0352	-1.01184	-0.98768	-0.80144	-0.75856	-0.71592	-0.68356	-0.66264	-0.60464	-0.50452	-0.3344	-0.08676	0.1462
X160712	1a	ab3	MEBE5	U2	T6	-2.70512	-2.6852	-2.644	-2.54668	-2.52112	-2.45388	-2.22736	-2.08716	-2.06984	-2.04068	-1.97984	-1.95908	-1.8914	-1.8372	-1.40368	-1.3502	-1.0884	-1.03072	-0.96096	-0.91852	-0.8952	-0.7806	-0.39924	-0.36024	-0.2076	-0.01144	0.02152	0.03404	0.05612
X160712	1a	ab3	MEBE5	U1	T7	-2.81096	-2.53788	-2.5144	-2.29032	-2.05	-2.00972	-1.8822	-1.60276	-1.5906	-1.4026	-1.37832	-1.32804	-1.23796	-0.92356	-0.79988	-0.73976	-0.61152	-0.58384	-0.46964	-0.4216	-0.36988	-0.11596	-0.07664	-0.05616	0.0296	0.0474	0.10972	0.1446	0.24564
X160712	1a	ab3	MEBE5	U2	T7	-2.99212	-2.88392	-2.705	-2.47728	-2.23224	-2.20816	-2.17268	-2.0368	-1.83092	-1.59976	-1.47692	-1.42084	-1.38316	-1.163	-1.13728	-1.026	-0.89572	-0.78648	-0.76776	-0.47244	-0.4452	-0.21184	-0.11732	-0.07708	-0.06148	-0.034	0.00736	0.0248	0.09364
X160712	1a	ab3	MEBE5	U1	T8	-2.95172	-2.92372	-2.87476	-2.85612	-2.68124	-2.6348	-2.22408	-2.02712	-1.9874	-1.47352	-1.44624	-1.42664	-1.35608	-1.21228	-1.1282	-1.05224	-1.01704	-0.991	-0.76408	-0.7098	-0.65544	-0.61372	-0.48676	-0.37592	-0.06804	-0.00128	0.01936	0.03796	0.0716
X160712	1a	ab3	MEBE5	U2	T8	-2.9852	-2.95388	-2.85764	-2.79056	-2.77492	-2.72988	-2.5278	-2.44192	-2.39864	-2.34256	-2.24352	-2.18472	-2.09864	-2.07028	-1.80392	-1.68324	-1.25396	-1.20924	-1.17576	-1.13004	-1.04228	-1.02084	-0.96228	-0.88572	-0.8298	-0.80956	-0.51988	-0.3056	-0.27144	-0.25368	-0.22652	-0.18568	-0.14012	-0.10496	-0.06816	0.03404	0.03796
X160712	1a	ab3	MEBE5	U1	T9	-2.62344	-2.57376	-2.38892	-2.22712	-2.10988	-1.92672	-1.88612	-1.86352	-1.82616	-1.80292	-1.66956	-1.63912	-1.55412	-1.45832	-1.40824	-1.3536	-0.87864	-0.81812	-0.7072	-0.0908	-0.00592	0.0194	0.03264	0.06444	0.09448	0.21432	0.24244
X160712	1a	ab3	MEBE5	U2	T9	-2.44508	-2.2612	-2.21844	-2.02936	-1.96168	-1.7812	-1.31432	-1.27644	-1.23468	-1.21976	-1.1968	-1.16932	-1.08964	-1.01144	-0.98248	-0.8694	-0.84804	-0.66984	-0.62732	-0.5258	-0.50088	-0.44812	-0.409	-0.1874	0.03248	0.04676	0.24536
X160712	1a	ab3	MEBE5	U1	T10	-2.86676	-2.80444	-2.76424	-2.68584	-2.58348	-2.47052	-2.39056	-2.36436	-2.34304	-2.27604	-2.2566	-2.19464	-2.15148	-2.05624	-2.00732	-1.91572	-1.80996	-1.76672	-1.66364	-1.60192	-1.5124	-1.48668	-1.45536	-1.40124	-1.3452	-1.30144	-1.23788	-1.0684	-0.8214	-0.79188	-0.778	-0.75152	-0.70528	-0.5706	-0.39252	-0.27228	-0.21628	-0.17176	-0.01248	0.0198	0.03504	0.09324
X160712	1a	ab3	MEBE5	U2	T10	-3.0032	-2.8124	-2.60492	-2.5198	-2.43756	-2.247	-2.2282	-2.12372	-2.10416	-1.98808	-1.86432	-1.78628	-1.61908	-1.58664	-1.56608	-1.54744	-1.51064	-1.42104	-1.29952	-1.1226	-1.0536	-0.88988	-0.68152	-0.60976	-0.11764	0.02268	0.07168
X160712	1a	ab3	MEBE4	U1	T1	-2.99404	-2.9756	-2.94944	-2.87828	-2.69776	-2.46848	-2.41832	-2.29784	-1.9578	-1.92612	-1.81748	-1.7908	-1.54144	-1.4186	-1.37752	-1.34376	-1.29228	-1.212	-1.14408	-1.1176	-1.07756	-0.98056	-0.64856	-0.49832	-0.26432	-0.07896	-0.05116	0.0126	0.01956	0.02664	0.03364	0.04476
X160712	1a	ab3	MEBE4	U2	T1	-2.95588	-2.93308	-2.90252	-2.8738	-2.6754	-2.53984	-2.25772	-2.19984	-2.14096	-1.97656	-1.87136	-1.7244	-1.58	-1.533	-1.46728	-1.43612	-0.95336	-0.82436	-0.77912	-0.73484	-0.71144	-0.63708	-0.3792	-0.35348	-0.24708	-0.21516	-0.19708	-0.04164	0.0116	0.02036	0.028	0.0376	0.0486
X160712	1a	ab3	MEBE4	U1	T2	-2.64592	-2.41776	-2.34572	-2.23664	-2.20616	-2.16892	-2.13728	-2.04296	-1.86284	-1.74264	-1.39696	-1.34096	-1.30792	-1.26484	-1.16072	-1.11012	-1.08268	-1.0664	-1.03568	-0.88404	-0.86764	-0.68764	-0.48104	-0.27348	-0.20972	-0.18932	-0.14708	-0.11196	-0.09228	-0.07024	0.01272	0.02068	0.02772	0.03584	0.04748	0.17044
X160712	1a	ab3	MEBE4	U2	T2	-2.9986	-2.77188	-2.48376	-2.4236	-2.39636	-2.36044	-2.32252	-2.28104	-2.10988	-2.06068	-1.94796	-1.90304	-1.87512	-1.8582	-1.82408	-1.81108	-1.71612	-1.70464	-1.26336	-1.20388	-1.18312	-1.15664	-0.95076	-0.88136	-0.84872	-0.81272	-0.67488	-0.60044	-0.46984	-0.3968	-0.259	-0.23072	-0.13584	-0.10528	-0.06608	0.01792	0.02624	0.03368	0.04636	0.0694
X160712	1a	ab3	MEBE4	U1	T3	-2.8858	-2.84592	-2.76448	-2.451	-2.42228	-2.3502	-1.9158	-1.8636	-1.79188	-1.76224	-1.67588	-1.55264	-1.4738	-1.1456	-1.12044	-1.08248	-0.99672	-0.91928	-0.69548	-0.5876	-0.54488	-0.48396	-0.44224	-0.32448	-0.28968	-0.2686	-0.23936	-0.2062	-0.11944	0.01292	0.01984	0.0266	0.03404	0.043	0.06232
X160712	1a	ab3	MEBE4	U2	T3	-2.7096	-2.67028	-2.6306	-2.60868	-2.5508	-2.47092	-2.34916	-2.19396	-2.14472	-2.09196	-2.05896	-1.85188	-1.72164	-1.67832	-1.60596	-1.58508	-1.56416	-1.38472	-1.30624	-1.25004	-1.02932	-1.0	-0.7934	-0.73708	-0.70936	-0.68436	-0.59544	-0.5612	-0.51924	-0.41168	-0.33432	0.01616	0.02244	0.0294	0.03688	0.04976	0.126	0.19356
X160712	1a	ab3	MEBE4	U1	T4	-2.9728	-2.81208	-2.48812	-2.33008	-2.27484	-1.71868	-1.65544	-1.5126	-1.4612	-1.32316	-1.19468	-0.89692	-0.87048	-0.77244	-0.62772	-0.4968	-0.46112	-0.431	-0.3988	-0.2148	-0.1796	-0.16496	-0.08208	-0.01212	0.0066	0.01688	0.023	0.0292	0.03704	0.08016
X160712	1a	ab3	MEBE4	U2	T4	-2.91228	-2.79704	-2.69708	-2.6826	-2.56988	-2.52892	-2.50884	-2.4878	-2.43336	-2.39488	-2.1882	-2.13256	-2.076	-2.05156	-2.0098	-1.96784	-1.58056	-1.56472	-1.19172	-1.129	-0.99604	-0.9728	-0.86604	-0.46264	-0.01196	0.0142	0.0214	0.02836	0.0384	0.05952
X160712	1a	ab3	MEBE4	U1	T5	-2.90196	-2.76672	-2.65	-2.4232	-2.40004	-2.3816	-2.355	-2.32592	-2.29188	-2.15572	-2.10912	-2.09316	-2.05584	-2.02712	-2.00308	-1.80092	-1.75292	-1.67472	-1.47156	-1.41828	-1.26932	-1.05884	-0.57136	-0.548	-0.52588	-0.49736	-0.44584	-0.419	-0.2966	-0.27796	-0.232	-0.0398	-0.00016	0.01516	0.0212	0.02724	0.03504	0.04364	0.0854
X160712	1a	ab3	MEBE4	U2	T5	-2.89116	-2.7338	-2.53768	-2.3944	-2.37316	-2.35004	-2.26908	-2.24828	-2.03104	-1.57988	-1.5594	-1.3392	-1.26572	-1.2374	-1.04052	-0.97364	-0.74232	-0.6736	-0.64288	-0.60824	-0.56996	-0.48584	-0.45648	0.01276	0.01892	0.02448	0.03128	0.04244	0.09872	0.16012
X160712	1a	ab3	MEBE4	U1	T6	-2.82724	-2.78864	-2.693	-2.6476	-2.55396	-2.5218	-2.48552	-2.4708	-2.36352	-2.11332	-2.08248	-2.02948	-1.5558	-1.52612	-1.49188	-1.47316	-1.42672	-1.32636	-1.13928	-0.90956	-0.7666	-0.32948	-0.1364	0.01196	0.0184	0.02376	0.02948	0.03636	0.04512	0.05388	0.18924
X160712	1a	ab3	MEBE4	U2	T6	-2.8482	-2.8354	-2.63044	-2.59416	-2.54408	-2.52364	-2.44624	-2.40664	-2.33956	-2.18868	-2.13968	-1.99908	-1.971	-1.80144	-1.72724	-1.69924	-1.63612	-1.61504	-1.57592	-1.2476	-0.95232	-0.92896	-0.89912	-0.87056	-0.77288	-0.75896	-0.60048	-0.371	-0.14264	0.01196	0.0182	0.02392	0.03	0.0396	0.08368
X160712	1a	ab3	MEBE4	U1	T7	-2.94712	-2.9052	-2.73836	-2.58924	-2.28764	-1.87692	-1.60476	-1.57564	-1.34548	-1.3298	-1.29132	-1.27116	-1.08084	-1.00096	-0.95524	-0.92744	-0.87308	-0.84072	-0.81412	-0.74944	-0.64652	-0.60024	-0.58384	-0.54488	-0.46132	-0.43276	-0.19496	-0.1804	-0.15528	0.01284	0.01864	0.02448	0.03148	0.0388	0.05052
X160712	1a	ab3	MEBE4	U2	T7	-2.98432	-2.9724	-2.93932	-2.69076	-2.65984	-2.64096	-2.62016	-2.59088	-2.43476	-2.31704	-2.08564	-2.02264	-1.99184	-1.45276	-1.3974	-1.31208	-1.244	-1.16224	-1.13124	-1.10376	-0.79292	-0.77224	-0.732	-0.41928	-0.28976	-0.19184	-0.10784	-0.06976	-0.05748	0.01228	0.01852	0.02444	0.03108	0.04024	0.04984	0.12464
X160712	1a	ab3	MEBE4	U1	T8	-2.66412	-2.5502	-2.30256	-2.10524	-2.06616	-1.97476	-1.81596	-1.78604	-1.6274	-1.60472	-1.4654	-1.4254	-1.23912	-1.19848	-1.17744	-1.048	-0.91792	-0.8718	-0.65488	-0.58828	-0.40668	-0.37856	-0.21288	-0.18812	-0.04996	-0.0328	0.0082	0.01568	0.02216	0.02856	0.035	0.04324	0.24324
X160712	1a	ab3	MEBE4	U2	T8	-3.00264	-2.95552	-2.7986	-2.76568	-2.74488	-2.72468	-2.68448	-2.54908	-2.02544	-1.9076	-1.8716	-1.8484	-1.66504	-1.5312	-1.39184	-1.34348	-1.21716	-1.1676	-0.69932	-0.67632	-0.65848	-0.62024	-0.52448	-0.45568	-0.44092	-0.18592	-0.16148	0.01288	0.02004	0.0268	0.03468	0.04584	0.07716	0.13224
X160712	1a	ab3	MEBE4	U1	T9	-2.5226	-2.4912	-2.47704	-2.45628	-2.4334	-2.38484	-2.31492	-2.25712	-1.66724	-1.4072	-1.38552	-1.35508	-1.33888	-1.26888	-1.15568	-1.10276	-0.977	-0.90772	-0.88256	-0.76164	-0.63192	-0.508	-0.47048	-0.3746	0.01152	0.01804	0.02312	0.02896	0.03552	0.04552	0.09548
X160712	1a	ab3	MEBE4	U2	T9	-2.85924	-2.79424	-2.76164	-2.64804	-2.62852	-2.49368	-2.29576	-2.21368	-2.11672	-2.06076	-2.03192	-1.91964	-1.86536	-1.83648	-1.78664	-1.771	-1.7384	-1.72296	-1.70692	-1.66956	-1.62312	-1.5898	-1.54896	-1.49184	-1.47132	-1.28276	-1.20404	-0.67916	-0.63172	-0.57024	-0.40308	-0.26716	-0.0996	-0.079	0.0118	0.01832	0.02532	0.03344	0.04776	0.18228
X160712	1a	ab3	MEBE4	U1	T10	-3.00472	-2.97148	-2.86844	-2.78764	-2.51712	-2.06804	-1.76584	-1.63744	-1.50084	-1.42252	-1.37076	-1.30864	-1.29208	-1.2606	-1.17832	-1.15736	-1.0824	-0.8968	-0.80288	-0.65124	-0.62176	-0.50112	-0.47724	-0.4686	-0.41108	-0.39308	-0.37268	-0.35676	0.00804	0.01488	0.02084	0.0262	0.03284	0.04048
X160712	1a	ab3	MEBE4	U2	T10	-2.83208	-2.79356	-2.68	-2.6122	-2.54364	-2.46676	-2.42592	-2.3042	-2.2658	-2.19036	-1.92928	-1.72444	-1.69988	-1.66948	-1.53668	-1.50664	-1.3878	-1.08744	-1.04416	-1.01148	-0.98404	-0.93924	-0.83504	-0.80768	-0.70972	-0.29476	0.01468	0.0206	0.02664	0.0342	0.04332	0.10492
X160712	1a	ab3	MEBE3	U1	T1	-2.99708	-2.98356	-2.97024	-2.95596	-2.94472	-2.92668	-2.91688	-2.90468	-2.89128	-2.87332	-2.81496	-2.79028	-2.7626	-2.74808	-2.73284	-2.72336	-2.70696	-2.68824	-2.6734	-2.62804	-2.6148	-2.60136	-2.58196	-2.5544	-2.53964	-2.52008	-2.50328	-2.48576	-2.47168	-2.4444	-2.43332	-2.41908	-2.38796	-2.37804	-2.36236	-2.33296	-2.31996	-2.29888	-2.28656	-2.24832	-2.23452	-2.22288	-2.20376	-2.1922
X160712	1a	ab3	MEBE3	U2	T1	-2.99856	-2.96964	-2.864	-2.83084	-2.80308	-2.73572	-2.69952	-2.67496	-2.6266	-2.60168	-2.55824	-2.52004	-2.32324	-1.96924	-1.71376	-1.66432	-1.61968	-1.50292	-1.44568	-1.20116	-1.12756	-1.0498	-0.9852	-0.8772	-0.78996	-0.59824	-0.57352	-0.54776	-0.53588	-0.4856	-0.46184	-0.41344	-0.34168	-0.09936	-0.05528	-0.02572	0.009	0.01368	0.0172	0.02068	0.02444	0.0282	0.0324	0.0368
X160712	1a	ab3	MEBE3	U1	T2	-1.70468	-1.35968	-1.32876	-0.56432	-0.47628	0.01032	0.01568	0.0204	0.0252	0.03052	0.03576	0.04144	0.04744	0.05524	0.0678
X160712	1a	ab3	MEBE3	U2	T2	-2.7746	-2.69112	-2.65888	-2.63288	-2.6	-2.54344	-2.51088	-2.47876	-2.42528	-2.35908	-2.33052	-1.73172	-1.71592	-1.66132	-1.63472	-1.55072	-1.52668	-1.51412	-1.323	-1.25112	-1.22828	-0.94408	-0.87048	-0.8028	-0.77124	-0.75016	-0.71756	-0.698	-0.632	-0.6058	-0.58488	-0.47852	-0.38132	-0.16828	0.00932	0.0132	0.01664	0.02008	0.02336	0.02708	0.03124	0.03528	0.03928	0.0448
X160712	1a	ab3	MEBE3	U1	T3	-2.96292	-2.71964	-2.25448	-2.00644	-1.95548	-1.88904	-1.84648	-1.69064	-1.38484	-1.34932	-1.34508	-1.2644	-0.9688	-0.8278	-0.65828	-0.55424	-0.44076	-0.40848	0.00884	0.014	0.01848	0.02292	0.02752	0.03208	0.0372	0.043	0.04904	0.05768	0.06572	0.08144
X160712	1a	ab3	MEBE3	U2	T3	-2.8254	-2.80624	-2.68036	-2.6042	-2.44068	-2.40832	-2.39296	-2.36664	-2.28764	-2.13976	-2.1148	-2.08932	-2.01692	-1.8554	-1.81396	-1.6628	-1.55608	-1.50908	-1.02276	-0.96892	-0.9314	-0.76388	-0.68088	-0.66232	-0.6582	-0.50956	-0.34312	-0.29996	-0.214	-0.13976	-0.02176	0.0088	0.01252	0.01592	0.0192	0.02288	0.02696	0.03096	0.0348	0.03948	0.04464	0.05056	0.05564	0.06148
X160712	1a	ab3	MEBE3	U1	T4	-2.93492	-2.8428	-2.64156	-2.53456	-2.50496	-2.4654	-1.89312	-1.8392	-1.77356	-1.74584	-1.39364	-1.36484	-1.32888	-1.28672	-1.12948	-1.10084	-0.90248	-0.86996	-0.3226	-0.2494	-0.18836	-0.14652	-0.08028	-0.01096	0.00996	0.01464	0.01912	0.02332	0.02744	0.03216	0.03704	0.04264	0.05484	0.06372	0.07256	0.09336
X160712	1a	ab3	MEBE3	U2	T4	-2.82444	-2.75924	-2.71588	-2.68316	-2.65772	-2.59832	-2.53616	-2.35972	-2.25924	-2.19312	-2.1064	-2.07704	-2.04804	-1.93064	-1.84748	-1.73744	-1.71852	-1.66224	-1.45936	-1.407	-1.37976	-1.30868	-1.15496	-1.12528	-1.10396	-1.04672	-0.74504	-0.71904	-0.64148	-0.35844	-0.34072	-0.14656	-0.06968	0.00816	0.012	0.0156	0.01908	0.02244	0.02576	0.02984	0.0338	0.03764	0.0418	0.0462
X160712	1a	ab3	MEBE3	U1	T5	-2.89856	-2.82924	-2.77852	-2.73304	-2.64844	-2.6024	-2.5646	-2.47804	-2.14008	-2.10428	-2.05884	-1.976	-1.76832	-1.69592	-1.50776	-1.44076	-1.28284	-1.09724	-0.98736	-0.93208	-0.72448	-0.491	-0.43552	-0.12604	0.00928	0.01396	0.01804	0.02188	0.02592	0.03016	0.0344	0.03916	0.04384	0.04916	0.05464	0.06112	0.06724	0.07676
X160712	1a	ab3	MEBE3	U2	T5	-2.88336	-2.84564	-2.68288	-2.46348	-2.21204	-2.11616	-2.043	-1.77848	-1.76604	-1.6676	-1.63916	-1.17356	-1.07792	-1.03	-1.00268	-0.93316	-0.90892	-0.90368	-0.86984	-0.657	-0.57104	-0.55788	-0.49212	-0.46784	-0.42272	-0.28812	-0.17596	0.00808	0.0118	0.01508	0.01836	0.0216	0.02492	0.0284	0.03564	0.04048	0.04444	0.04908	0.05468	0.05964	0.06648	0.07396	0.0822	0.09792
X160712	1a	ab3	MEBE3	U1	T6	-2.96916	-2.90236	-2.88308	-2.82028	-2.44344	-2.299	-2.03704	-1.96156	-1.93832	-1.8136	-1.73544	-1.70664	-1.5134	-1.47336	-1.43432	-1.26904	-1.21896	-1.10324	-1.06636	-0.86644	-0.60764	-0.51468	-0.47876	-0.4096	-0.15924	-0.08388	0.0082	0.01308	0.01708	0.02116	0.02492	0.029	0.03316	0.03744	0.04216	0.04716	0.05256	0.05848	0.06536	0.07552	0.08796
X160712	1a	ab3	MEBE3	U2	T6	-2.92692	-2.90432	-2.794	-2.5852	-2.56796	-2.30056	-2.24168	-2.13712	-2.11648	-2.037	-1.83808	-1.77228	-1.7514	-1.7044	-1.55576	-1.42484	-1.19044	-0.82784	-0.73088	-0.71448	-0.69816	-0.25232	-0.21884	-0.19792	-0.18204	-0.12592	0.00792	0.01176	0.01512	0.0184	0.0218	0.0254	0.02908	0.03312	0.0372	0.04132	0.04548	0.0502	0.0552	0.06088	0.06868	0.07544	0.08532
X160712	1a	ab3	MEBE3	U1	T7	-2.99104	-2.87348	-2.7714	-2.72304	-2.62996	-2.42948	-2.28768	-1.80368	-1.62688	-1.36196	-1.10112	-0.8638	-0.60424	-0.49304	-0.27336	-0.07272	0.0088	0.01316	0.01724	0.02116	0.02516	0.02896	0.03312	0.03752	0.04212	0.04684	0.05232	0.05836	0.0652	0.07332	0.08272
X160712	1a	ab3	MEBE3	U2	T7	-2.68836	-2.65552	-2.62008	-2.50972	-2.42892	-2.40316	-2.13644	-2.0946	-1.92028	-1.87944	-1.6112	-1.44768	-1.31824	-1.1414	-1.12072	-1.0884	-0.79748	-0.74448	-0.6686	-0.64732	-0.6116	-0.5608	-0.32152	-0.24992	-0.23428	-0.1626	-0.14536	-0.06312	0.00108	0.00916	0.01292	0.01636	0.01984	0.02332	0.0266	0.03016	0.03408	0.03796	0.0422	0.04752	0.05256	0.05836	0.06408	0.07032
X160712	1a	ab3	MEBE3	U1	T8	-2.96424	-2.7338	-2.36876	-2.19752	-1.98348	-1.7538	-1.6908	-1.41828	-1.25572	-1.18124	-1.1174	-0.95016	-0.68948	-0.64368	-0.53836	-0.44536	-0.41988	-0.28448	0.00884	0.01356	0.01764	0.0214	0.02552	0.02964	0.03336	0.03744	0.04228	0.04708	0.05188	0.05796	0.0648	0.07144	0.08
X160712	1a	ab3	MEBE3	U2	T8	-2.63304	-2.5884	-2.5512	-2.52768	-2.48896	-2.31548	-2.29432	-2.26216	-2.1978	-2.1494	-2.11988	-2.06284	-1.96532	-1.9472	-1.7938	-1.73484	-1.67824	-1.60628	-1.60228	-1.50576	-1.3468	-1.24536	-1.11824	-1.09444	-0.7312	-0.57612	-0.26748	-0.24616	-0.2142	-0.17232	0.00896	0.01248	0.01576	0.019	0.0224	0.02584	0.0296	0.03328	0.03724	0.04152	0.04576	0.05052	0.05516	0.06084
X160712	1a	ab3	MEBE3	U1	T9	-2.85668	-2.62404	-2.5852	-2.545	-2.41472	-2.25936	-2.16508	-2.15636	-2.1462	-2.13348	-2.12132	-2.11068	-2.09736	-2.07048	-2.0542	-2.03196	-2.0122	-1.98832	-1.97268	-1.9402	-1.93076	-1.9198	-1.90892	-1.89832	-1.88852	-1.88048	-1.87228	-1.85812	-1.84792	-1.83416	-1.81884	-1.79876	-1.77616	-1.748	-1.73644	-1.72252	-1.69616	-1.68164	-1.6668	-1.65348	-1.63912	-1.6226	-1.59884	-1.58164
X160712	1a	ab3	MEBE3	U2	T9	-2.89448	-2.82996	-2.764	-2.6666	-2.51112	-2.36184	-2.2454	-2.21108	-2.07196	-1.77832	-1.70788	-1.6018	-1.57744	-1.54776	-1.30908	-1.27316	-1.24632	-0.979	-0.76884	-0.72812	-0.65588	-0.57488	-0.30108	-0.27828	-0.23688	-0.01116	0.00904	0.01264	0.01608	0.01924	0.02256	0.02584	0.02984	0.0336	0.03744	0.04152	0.04636	0.05124	0.0566	0.0634	0.06872	0.07568	0.08248
X160712	1a	ab3	MEBE3	U1	T10	-2.75536	-2.62628	-2.23536	-2.04308	-1.9846	-1.8096	-1.58896	-1.02436	-0.75096	-0.65308	-0.62116	-0.48896	-0.44336	-0.42124	-0.38	0.00852	0.01308	0.01716	0.021	0.02492	0.02888	0.03304	0.03752	0.04212	0.04688	0.052	0.05824	0.06416	0.07176	0.0804
X160712	1a	ab3	MEBE3	U2	T10	-2.96908	-2.92712	-2.87952	-2.82532	-2.70164	-2.40432	-2.30856	-2.14788	-1.82796	-1.80952	-1.76424	-1.72932	-1.70736	-1.60788	-1.58392	-1.46492	-1.44512	-1.41316	-1.21588	-1.10928	-1.10508	-1.02376	-0.82824	-0.70796	-0.62272	-0.5298	-0.5116	-0.28708	-0.22536	-0.19908	0.00908	0.01268	0.01592	0.0192	0.0224	0.02572	0.02908	0.033	0.03724	0.04168	0.04632	0.05088	0.05492	0.06048
X160712	1a	ab3	MEBE2	U1	T1	-2.9536	-2.87408	-2.8058	-2.68724	-2.6664	-2.58304	-2.5364	-2.4698	-2.373	-2.17848	-2.1146	-2.09792	-2.05768	-1.81712	-1.76552	-1.73396	-1.69116	-1.63532	-1.6166	-1.5422	-1.53652	-1.39596	-1.36992	-1.27476	-1.24624	-1.19336	-1.18912	-1.15284	-0.96676	-0.84832	-0.77984	-0.77168	-0.7382	-0.5906	-0.57424	-0.54508	-0.5186	-0.34196	-0.30404	-0.27508	-0.24856	-0.12656	-0.04184	0.00716
X160712	1a	ab3	MEBE2	U2	T1	-2.92768	-2.88392	-2.84696	-2.81748	-2.68972	-2.4856	-2.40516	-2.27476	-2.12952	-2.08852	-1.9722	-1.91132	-1.83744	-1.72212	-1.61588	-1.51172	-1.49596	-1.47884	-1.41664	-1.29332	-0.94996	-0.90404	-0.829	-0.661	-0.56176	-0.42584	-0.41224	-0.34616	-0.29596	-0.23216	-0.20632	-0.13636	-0.08756	-0.06968	0.0068	0.00996	0.01296	0.016	0.01952	0.02316	0.02668	0.03112	0.0354	0.03972
X160712	1a	ab3	MEBE2	U1	T2	-2.9638	-2.78316	-2.59884	-2.51556	-2.47656	-2.47312	-2.05932	-1.99784	-1.96728	-1.93268	-1.92632	-1.92032	-1.91232	-1.90824	-1.90268	-1.8914	-1.87984	-1.86708	-1.8474	-1.84	-1.82932	-1.81548	-1.79496	-1.77552	-1.75188	-1.73208	-1.7056	-1.69648	-1.67072	-1.66612	-1.65584	-1.63776	-1.62612	-1.61768	-1.60792	-1.59688	-1.58944	-1.58104	-1.55608	-1.54692	-1.52892	-1.516	-1.4856	-1.47704
X160712	1a	ab3	MEBE2	U2	T2	-2.83812	-2.8194	-2.5482	-2.4728	-2.1936	-2.09332	-2.02256	-1.99104	-1.8918	-1.77476	-1.69488	-1.55636	-1.42852	-1.36684	-1.2404	-1.1958	-1.11696	-1.08348	-1.05608	-1.02088	-0.94336	-0.88504	-0.6832	-0.63696	-0.35412	-0.295	-0.23348	-0.20476	-0.13744	-0.01244	0.00716	0.01016	0.01312	0.0198	0.02652	0.03052	0.03496	0.03892	0.04384	0.04764	0.05432	0.05896	0.0638	0.0686
X160712	1a	ab3	MEBE2	U1	T3	-2.836	-2.75608	-2.72492	-2.72072	-2.68804	-2.63664	-2.5324	-2.528	-2.50212	-2.47432	-2.35672	-2.25596	-2.2192	-2.1438	-2.07012	-2.03404	-2.00636	-1.98492	-1.81536	-1.71396	-1.55516	-1.53784	-1.42408	-1.16344	-1.04764	-0.99784	-0.93156	-0.78656	-0.69796	-0.67872	-0.65824	-0.60528	-0.57556	-0.56476	-0.46044	-0.44856	-0.35172	-0.28784	-0.16448	-0.13508	-0.12024	-0.10132	-0.06	-0.05564
X160712	1a	ab3	MEBE2	U2	T3	-2.90464	-2.88796	-2.83248	-2.76416	-2.69404	-2.6426	-2.60456	-2.57564	-2.44	-2.40348	-2.23548	-2.20608	-2.15504	-2.13828	-1.81104	-1.78892	-1.6724	-1.65748	-1.60308	-1.4094	-1.19192	-1.10056	-1.0724	-1.01476	-0.98384	-0.869	-0.81156	-0.76324	-0.72704	-0.56424	-0.5508	-0.41992	-0.38168	-0.29304	-0.27892	-0.19332	-0.01272	0.00544	0.00892	0.01304	0.01596	0.01948	0.02336	0.0272
X160712	1a	ab3	MEBE2	U1	T4	-2.95376	-2.90136	-2.61624	-2.55548	-2.51344	-2.37956	-2.35412	-2.28512	-2.20516	-2.17712	-2.007	-2.00304	-1.95828	-1.95364	-1.83152	-1.79608	-1.78236	-1.76556	-1.70968	-1.63164	-1.56612	-1.51776	-1.5114	-1.45988	-1.32632	-1.30176	-1.27664	-1.2542	-1.19696	-1.13104	-1.127	-0.98284	-0.88632	-0.83908	-0.79936	-0.52624	-0.4978	-0.4922	-0.40972	-0.3858	-0.31404	-0.26188	-0.23996	-0.22856
X160712	1a	ab3	MEBE2	U2	T4	-2.97092	-2.87636	-2.84456	-2.75452	-2.7076	-2.6478	-2.61296	-2.58704	-2.51112	-2.45648	-2.26364	-2.17752	-2.11496	-2.05544	-1.89508	-1.78772	-1.75264	-1.66656	-1.64752	-1.58152	-1.42952	-1.39784	-1.37508	-1.2664	-1.15844	-1.13216	-0.84348	-0.69796	-0.62504	-0.4466	-0.3964	-0.33652	-0.24624	-0.2028	0.00688	0.00988	0.01248	0.01564	0.01884	0.02248	0.0258	0.02924	0.03352	0.03796
X160712	1a	ab3	MEBE2	U1	T5	-2.97852	-2.89632	-2.72004	-2.66976	-2.66576	-2.57656	-2.52924	-2.49592	-2.37152	-2.34652	-2.2372	-2.11416	-2.05488	-2.01908	-1.91952	-1.83312	-1.82472	-1.79388	-1.67416	-1.46392	-1.432	-1.42524	-1.42148	-1.4142	-1.36164	-1.35692	-1.33752	-1.26096	-1.22128	-1.12948	-1.04624	-0.94652	-0.79432	-0.78988	-0.71352	-0.6024	-0.59568	-0.4282	-0.38084	-0.31836	-0.29496	-0.26604	-0.18264	-0.14128
X160712	1a	ab3	MEBE2	U2	T5	-2.91204	-2.75696	-2.6656	-2.57984	-2.49104	-2.45524	-2.43252	-2.39288	-2.15	-2.05932	-2.01232	-1.98604	-1.90852	-1.84712	-1.81708	-1.60488	-1.4896	-1.35688	-1.30596	-1.18672	-1.158	-1.14324	-1.09468	-0.91256	-0.80488	-0.74448	-0.67564	-0.522	-0.46788	-0.33528	-0.286	-0.26584	-0.24348	-0.17024	-0.0298	0.00704	0.01032	0.01628	0.02048	0.02356	0.0274	0.03132	0.03524	0.04044
X160712	1a	ab3	MEBE2	U1	T6	-2.956	-2.85904	-2.70384	-2.55372	-2.44556	-2.44096	-2.22508	-2.17192	-2.08716	-1.96552	-1.8874	-1.87996	-1.87036	-1.84508	-1.8112	-1.64168	-1.49792	-1.43264	-1.37132	-1.31468	-1.31004	-1.28324	-1.25136	-1.07564	-1.00692	-0.93388	-0.8996	-0.78556	-0.67636	-0.65892	-0.5254	-0.51052	-0.37976	-0.37536	-0.1462	-0.05204	0.00716	0.01052	0.01392	0.01724	0.02052	0.02396	0.028	0.0322
X160712	1a	ab3	MEBE2	U2	T6	-2.91196	-2.8614	-2.7438	-2.58176	-2.5358	-2.46444	-2.392	-2.33528	-2.1504	-2.03176	-1.86824	-1.83084	-1.75264	-1.73236	-1.666	-1.42996	-1.40496	-1.3756	-1.35136	-1.31416	-1.24976	-1.2454	-1.22488	-1.15652	-1.0918	-1.073	-0.88884	-0.82256	-0.77744	-0.67528	-0.65444	-0.55608	-0.4568	-0.39944	-0.35008	-0.30608	-0.10544	-0.0484	-0.0188	0.00712	0.01048	0.0136	0.01696	0.0204
X160712	1a	ab3	MEBE2	U1	T7	-2.95988	-2.92912	-2.82852	-2.81756	-2.76168	-2.7574	-2.72516	-2.69968	-2.60576	-2.52128	-2.48588	-2.45924	-2.31752	-2.28728	-2.0942	-2.07128	-2.0292	-2.0022	-1.96252	-1.8064	-1.75328	-1.6746	-1.66148	-1.657	-1.61304	-1.38228	-1.32384	-1.20136	-1.1674	-1.1522	-1.023	-0.97236	-0.85056	-0.71816	-0.63636	-0.5704	-0.5226	-0.40372	-0.36176	-0.20708	-0.20172	-0.1802	0.00088	0.00732
X160712	1a	ab3	MEBE2	U2	T7	-2.9322	-2.87184	-2.78764	-2.67488	-2.56352	-2.54432	-2.5272	-2.52256	-2.4306	-2.1888	-2.14628	-2.11524	-1.89384	-1.86016	-1.79388	-1.6642	-1.58248	-1.56732	-1.30884	-1.28196	-1.05188	-0.98032	-0.8368	-0.77964	-0.73748	-0.6248	-0.60416	-0.49436	-0.38	-0.3758	-0.29456	-0.11964	-0.0756	-0.02692	0.007	0.01024	0.01304	0.0196	0.02264	0.02608	0.02992	0.03432	0.0388	0.04336
X160712	1a	ab3	MEBE2	U1	T8	-2.9704	-2.79708	-2.63264	-2.62808	-2.54412	-2.50912	-2.36668	-2.32416	-2.28348	-2.21068	-2.17236	-2.03712	-2.01452	-1.9114	-1.83776	-1.77288	-1.47132	-1.38836	-1.31836	-1.28684	-1.25264	-1.2396	-1.15344	-1.08264	-0.87744	-0.82772	-0.72776	-0.69984	-0.64192	-0.51172	-0.48036	-0.42304	-0.40596	-0.27044	-0.24896	-0.2444	-0.19156	-0.18108	-0.1716	-0.0388	0.00704	0.01056	0.01384	0.01752
X160712	1a	ab3	MEBE2	U2	T8	-2.92368	-2.91908	-2.88424	-2.82256	-2.77644	-2.69392	-2.50964	-2.4294	-2.38964	-2.28372	-2.2604	-2.1412	-1.9694	-1.8302	-1.73896	-1.73592	-1.66192	-1.56104	-1.50748	-1.46728	-1.3984	-1.33516	-1.24176	-1.20912	-1.20636	-1.15148	-1.06172	-0.9572	-0.90888	-0.82016	-0.676	-0.54192	-0.3426	-0.16864	-0.12716	-0.07492	-0.00624	0.00688	0.0102	0.01332	0.01712	0.03148	0.03516	0.03972
X160712	1a	ab3	MEBE2	U1	T9	-2.97116	-2.90696	-2.74388	-2.70332	-2.6844	-2.63116	-2.54092	-2.49716	-2.39224	-2.32308	-2.22908	-1.96396	-1.947	-1.92592	-1.89824	-1.79632	-1.67648	-1.59364	-1.54852	-1.4952	-1.35132	-1.10644	-0.9728	-0.95072	-0.72984	-0.72548	-0.64772	-0.61492	-0.61024	-0.59056	-0.53416	-0.43596	-0.24996	-0.227	-0.19152	-0.1816	-0.16224	0.00628	0.0098	0.01324	0.01664	0.02028	0.024	0.02788
X160712	1a	ab3	MEBE2	U2	T9	-2.98536	-2.86832	-2.75748	-2.70048	-2.651	-2.59324	-2.52736	-2.48832	-2.36916	-2.17464	-2.1702	-2.14104	-1.9362	-1.91116	-1.8516	-1.78056	-1.74872	-1.65944	-1.51128	-1.4812	-1.2496	-1.20044	-1.14568	-1.04116	-0.81532	-0.77412	-0.5396	-0.30848	-0.29236	-0.25584	-0.03684	0.00668	0.00988	0.01296	0.01612	0.02252	0.02904	0.03324	0.0372	0.04152	0.0462	0.051	0.05576	0.06044
X160712	1a	ab3	MEBE2	U1	T10	-2.95472	-2.91772	-2.83776	-2.64452	-2.61328	-2.5796	-2.53552	-2.42576	-2.37924	-2.11104	-2.07052	-2.06572	-2.04816	-2.02408	-1.96752	-1.9312	-1.89896	-1.779	-1.7328	-1.55444	-1.52348	-1.42428	-1.38908	-1.24824	-1.20636	-1.18772	-1.18352	-1.10096	-1.09684	-1.06196	-1.05696	-1.0322	-0.99656	-0.98504	-0.97372	-0.84848	-0.77536	-0.68792	-0.64772	-0.5316	-0.49468	-0.4696	-0.44832	-0.44332
X160712	1a	ab3	MEBE2	U2	T10	-2.9938	-2.9684	-2.88612	-2.83124	-2.75576	-2.67936	-2.49904	-2.45268	-2.42032	-2.36488	-2.34704	-2.12404	-2.0982	-1.95544	-1.9282	-1.89564	-1.652	-1.56676	-1.44712	-1.38968	-1.332	-1.29896	-1.01196	-0.99012	-0.8764	-0.85796	-0.79744	-0.759	-0.72432	-0.666	-0.5418	-0.50112	-0.4668	-0.46396	-0.28764	-0.2306	-0.14676	-0.0594	-0.03532	0.00684	0.00996	0.01288	0.0162	0.02
X160714	1a	ab2	Air0	U1	T1	-2.94928	-2.79036	-2.76936	-2.7306	-2.69712	-2.60228	-2.56616	-2.51844	-2.48832	-2.45544	-2.32068	-2.2666	-2.03496	-1.99548	-1.90012	-1.6282	-1.10972	-1.07556	-0.87172	-0.5214	-0.39992	-0.37616	-0.35348	-0.33516	-0.14276	0.00892	0.03884	0.0634	0.12852
X160714	1a	ab2	Air0	U2	T1	-2.8608	-2.82444	-2.7974	-2.75524	-2.58492	-2.46528	-2.43592	-2.3754	-2.0102	-1.658	-1.60868	-1.54864	-1.4582	-1.346	-1.05896	-0.99204	-0.90484	-0.86644	-0.80328	-0.70416	-0.59044	-0.1594	0.02572
X160714	1a	ab2	Air0	U1	T2	-2.78264	-2.70512	-2.39404	-2.36956	-2.34608	-2.3176	-2.28684	-2.13896	-1.9952	-1.22584	-1.20132	-1.15332	-1.132	-1.10904	-1.0742	-0.98488	-0.83088	-0.76188	-0.44308	-0.42372	0.12308	0.23932
X160714	1a	ab2	Air0	U2	T2	-2.98796	-2.7142	-2.6758	-2.43052	-2.12532	-1.8782	-1.84356	-1.81136	-1.77536	-1.71328	-1.44968	-1.41084	-1.19476	-1.11372	-1.05276	-0.71972	-0.68868	-0.6278	-0.5902	-0.51208	-0.23132	-0.19576	-0.04856	-0.01364	0.17492	0.20168
X160714	1a	ab2	Air0	U1	T3	-2.87808	-2.7674	-2.72668	-2.6474	-2.57572	-2.05004	-2.0262	-1.99948	-1.94172	-1.89948	-1.87556	-1.85396	-1.5868	-1.5496	-1.52292	-1.3794	-1.35488	-1.0208	-0.97692	-0.88688	-0.8198	-0.5082	-0.13884	0.163	0.22036
X160714	1a	ab2	Air0	U2	T3	-2.98908	-2.92348	-2.886	-2.59816	-2.47112	-2.35972	-2.31716	-2.108	-2.05884	-2.02012	-1.98584	-1.43956	-1.28476	-1.25692	-1.18336	-1.06936	-0.91156	-0.77864	-0.6782	-0.62048	-0.5874	-0.1916	0.093	0.23424
X160714	1a	ab2	Air0	U1	T4	-2.973	-2.94604	-2.92316	-2.82096	-2.76044	-2.46404	-2.3986	-2.1884	-2.14632	-1.993	-1.9554	-1.9336	-1.885	-1.8462	-1.78428	-1.74616	-1.26764	-1.24532	-1.22444	-1.13812	-0.8168	-0.71164	-0.54476	-0.51328	-0.4066	-0.20828	-0.18428	-0.16004	0.04356	0.10752	0.13232	0.23516
X160714	1a	ab2	Air0	U2	T4	-2.83128	-2.59416	-2.51448	-2.46464	-2.3112	-2.12496	-1.98428	-1.65696	-1.64572	-1.62528	-1.58312	-1.55304	-1.3318	-1.06156	-0.79412	-0.29616
X160714	1a	ab2	Air0	U1	T5	-2.90796	-2.74264	-2.66252	-2.43548	-2.41928	-2.08848	-2.05864	-1.8622	-1.83412	-1.76796	-1.7274	-1.7032	-1.67976	-1.65956	-1.58748	-1.52952	-1.38504	-1.3604	-1.30916	-1.28688	-1.04356	-0.78404	-0.5208	-0.48912	-0.45672	-0.35592	-0.14536	-0.11716	0.07384	0.16216	0.2352
X160714	1a	ab2	Air0	U2	T5	-2.72312	-2.62516	-2.40292	-1.486	-1.2892	-1.2172	-1.09224	-0.91324	-0.85536	-0.80576	-0.76228	-0.72204	-0.5494	-0.51868	-0.3874	-0.0804	0.00032
X160714	1a	ab2	Air0	U1	T6	-2.779	-2.74984	-2.57552	-2.21884	-2.07692	-1.95112	-1.88424	-1.86396	-1.80988	-1.63228	-1.59544	-1.57784	-1.51816	-1.4844	-1.26108	-1.2374	-1.03568	-0.99056	-0.95872	-0.02748	0.00632	0.15824
X160714	1a	ab2	Air0	U2	T6	-2.97316	-2.79868	-2.61824	-1.83552	-1.79872	-1.65456	-1.51116	-1.48668	-1.23364	-1.04556	-0.77652	-0.74196	-0.40712	-0.31656	-0.267	-0.24168	-0.18144	-0.13704	0.1616	0.16568
X160714	1a	ab2	Air0	U1	T7	-2.87584	-2.85192	-2.78316	-2.51144	-2.27224	-2.1636	-2.06096	-1.72528	-1.51196	-1.48764	-1.44788	-1.366	-1.33636	-1.30032	-1.18508	-1.10896	-1.06652	-1.01976	-0.85584	-0.8216	-0.78768	-0.61412	-0.51568	-0.211	-0.19212	-0.16456	-0.1354	-0.07088	-0.0304	0.2184
X160714	1a	ab2	Air0	U2	T7	-2.97252	-2.60576	-2.55552	-2.35064	-2.29268	-1.8346	-1.81244	-1.77836	-1.73664	-1.45528	-1.43408	-1.37484	-1.02792	-0.65492	-0.538	-0.04676	0.024	0.08268	0.16588
X160714	1a	ab2	Air0	U1	T8	-3.00024	-2.95952	-2.93372	-2.76192	-2.39376	-2.30788	-2.28704	-2.26196	-1.85668	-1.7824	-1.7174	-1.68532	-1.66068	-1.54	-1.49716	-1.45884	-1.43336	-1.40592	-1.21444	-1.07152	-1.036	-0.92996	-0.74568	-0.72068	-0.17852	-0.15616	-0.14164	-0.12108	-0.08776	-0.04748	0.06136	0.1724
X160714	1a	ab2	Air0	U2	T8	-2.87652	-2.5408	-2.51896	-2.3632	-2.33348	-2.21104	-2.19592	-2.10456	-2.0216	-1.92172	-1.86752	-1.68592	-1.2852	-1.03328	-0.9232	-0.45624	-0.41228	0.00924
X160714	1a	ab2	Air0	U1	T9	-2.45192	-2.40484	-2.37112	-2.32896	-2.2764	-2.23368	-2.17032	-2.1372	-2.09848	-2.04728	-2.02816	-1.9954	-1.91728	-1.73472	-1.42284	-1.3288	-1.14716	-1.11772	-0.5784	-0.4194	-0.38856	-0.36544	-0.3322	-0.30932	-0.26756	-0.16432	0.07808	0.15576	0.1832	0.22424
X160714	1a	ab2	Air0	U2	T9	-2.86944	-2.84184	-2.61116	-2.48456	-2.24212	-2.05236	-1.88256	-1.81616	-1.66476	-1.59856	-1.55544	-1.3926	-1.28108	-0.87648	-0.709	-0.62912	-0.53072	0.20888	0.24592
X160714	1a	ab2	Air0	U1	T10	-2.71272	-2.57904	-2.36824	-2.2594	-2.23316	-2.20336	-2.0216	-1.97852	-1.93668	-1.87308	-1.54792	-1.50164	-1.46816	-1.42132	-1.39328	-1.1	-0.8152	-0.42788	-0.36192	-0.245	-0.21896	-0.13632	-0.0046	0.13804
X160714	1a	ab2	Air0	U2	T10	-2.94504	-2.8866	-2.68416	-2.6008	-2.57432	-2.54592	-2.50248	-2.22544	-2.17628	-1.77064	-1.71216	-1.6654	-1.62556	-1.52064	-1.49212	-1.31676	-1.16872	-1.07328	-1.03476	-0.82068	-0.7664	-0.67484	-0.56952	-0.50428	-0.4564	-0.14512	0.06288	0.09292	0.22532
X160714	1a	ab2	MEBE6	U1	T1	-2.91936	-2.88308	-2.86656	-2.59308	-2.234	-2.21624	-2.14964	-2.08052	-2.00468	-1.9596	-1.53864	-1.50544	-1.46772	-1.10928	-1.07144	-0.92024	-0.87472	-0.53748	-0.51008	-0.4546	-0.36608	-0.32964	-0.284	-0.26632	-0.16636	0.11652	0.14944	0.22164
X160714	1a	ab2	MEBE6	U2	T1	-2.72112	-2.29132	-2.24796	-2.17492	-2.02552	-1.67972	-1.55164	-1.51844	-1.43832	-1.1888	-1.09268	-0.91828	-0.89716	-0.874	-0.61388	-0.403	-0.09068	0.0816	0.14576	0.22116
X160714	1a	ab2	MEBE6	U1	T2	-2.9702	-2.94132	-2.79824	-2.75316	-2.67856	-2.6486	-2.195	-1.75944	-1.72048	-1.67872	-1.63808	-1.59968	-1.2462	-0.93412	-0.9026	-0.87088	-0.29064	-0.0404	-0.0118	0.02552	0.05684	0.09276	0.11192	0.1448
X160714	1a	ab2	MEBE6	U2	T2	-2.00408	-1.97736	-1.91588	-1.82704	-1.79184	-1.60088	-1.56824	-0.84876	-0.83372	-0.51524	-0.25576	-0.23316	-0.20232	-0.09208	-0.06456	0.06444	0.08996	0.11212	0.17024	0.2138
X160714	1a	ab2	MEBE6	U1	T3	-2.8734	-2.83332	-2.4674	-2.45308	-2.4346	-2.35132	-2.16784	-1.81728	-1.708	-1.4304	-1.35824	-1.33416	-1.30456	-1.2748	-1.20392	-0.92856	-0.75388	-0.71016	-0.42296	-0.32176	0.03588	0.0648	0.08916	0.13168	0.15728	0.21092
X160714	1a	ab2	MEBE6	U2	T3	-3.0026	-2.60608	-2.382	-2.35792	-2.32372	-2.29368	-2.2676	-2.02268	-1.99524	-1.88152	-1.82616	-1.73544	-1.6364	-1.61008	-1.13388	-1.10072	-0.975	-0.84048	-0.4512	-0.4202	0.04104	0.06932	0.17168	0.21444
X160714	1a	ab2	MEBE6	U1	T4	-3.0028	-2.10968	-2.08312	-2.0402	-1.86688	-1.8494	-1.82612	-1.78544	-1.41488	-1.39768	-1.3754	-1.35152	-1.31632	-0.99856	-0.98592	-0.85528	-0.42416	-0.01564	0.05588	0.07756	0.11092	0.1362	0.20364
X160714	1a	ab2	MEBE6	U2	T4	-2.73468	-2.65872	-2.5814	-2.51836	-2.44428	-2.31476	-2.03064	-1.96928	-1.90288	-1.47224	-1.40336	-0.34712	-0.31644	-0.263	-0.2364	-0.20976	-0.17288	-0.13316	0.08364	0.10688	0.2336
X160714	1a	ab2	MEBE6	U1	T5	-2.97348	-2.8532	-2.8266	-2.80468	-2.75456	-2.73296	-2.70656	-2.68408	-2.65248	-2.6226	-2.557	-2.54044	-2.37324	-2.24704	-2.18716	-1.91432	-1.77508	-1.5544	-1.13048	-1.0706	-0.77648	-0.74668	-0.7168	-0.58128	-0.52308	-0.46044	-0.21964	0.08016	0.10244	0.1362
X160714	1a	ab2	MEBE6	U2	T5	-3.00248	-2.91204	-2.86712	-2.84104	-2.3506	-1.85648	-1.82856	-1.49708	-1.46604	-1.44836	-1.24172	-0.88716	-0.1158	-0.0892	-0.05876	-0.01956	0.0428	0.07076
X160714	1a	ab2	MEBE6	U1	T6	-2.76144	-2.58068	-2.53668	-2.49156	-2.42092	-2.38692	-2.35588	-2.14492	-2.09664	-2.0674	-2.05072	-1.92816	-1.82508	-1.67268	-1.61352	-1.57252	-1.539	-1.45468	-1.39104	-0.83252	-0.73672	-0.71508	-0.69168	-0.6544	-0.58524	-0.55596	-0.45024	-0.42504	-0.35636	-0.29272	-0.2648	-0.11724	-0.10104	-0.08452	-0.01316	0.06224	0.08472
X160714	1a	ab2	MEBE6	U2	T6	-2.98664	-2.89408	-2.82644	-2.73176	-2.64304	-2.3874	-2.23508	-2.19784	-2.11232	-2.0686	-1.8542	-1.4996	-1.20812	-0.54288	-0.0512	0.0172	0.0502	0.08608	0.18868
X160714	1a	ab2	MEBE6	U1	T7	-2.89244	-2.7866	-2.7722	-2.66816	-2.45084	-2.42168	-2.27844	-2.14048	-2.12272	-2.08596	-2.06116	-2.02708	-1.99304	-1.92156	-1.83192	-1.77696	-1.44524	-1.09976	-1.03256	-0.79964	-0.59764	-0.5624	-0.49872	-0.34092	-0.29872	-0.2606	-0.23548	-0.20484	0.14304	0.18948	0.23152
X160714	1a	ab2	MEBE6	U2	T7	-2.76364	-2.73052	-2.58504	-2.52156	-2.46932	-2.4146	-2.37056	-2.16208	-1.83792	-1.82216	-1.81028	-1.60044	-1.28044	-1.25472	-1.2284	-1.04828	-1.0266	-0.98848	-0.96048	-0.92444	-0.87612	-0.8514	-0.58036	-0.54048	-0.45036	0.14196
X160714	1a	ab2	MEBE6	U1	T8	-3.00128	-2.72688	-2.69016	-2.51764	-2.11668	-1.88076	-1.80344	-1.75472	-1.72684	-1.68868	-1.60112	-1.18632	-0.7094	-0.66692	-0.63056	0.02964	0.05148	0.0906	0.1202	0.14392	0.17296	0.2032	0.23068
X160714	1a	ab2	MEBE6	U2	T8	-2.96968	-2.9326	-2.24208	-2.08208	-1.3486	-1.32496	-1.281	-1.18792	-1.15176	-0.25388	0.05472	0.088	0.111	0.15924	0.19744	0.23212
X160714	1a	ab2	MEBE6	U1	T9	-2.92716	-2.87032	-2.6206	-2.55432	-2.37644	-2.068	-2.04932	-2.01908	-1.99148	-1.90324	-1.87196	-1.60304	-1.34164	-1.29804	-1.26664	-0.96656	-0.94776	-0.85828	-0.53632	-0.21088	-0.19164	-0.05916	0.12116
X160714	1a	ab2	MEBE6	U2	T9	-2.5262	-2.0892	-1.90044	-1.63496	-0.16716	0.08972	0.11808
X160714	1a	ab2	MEBE6	U1	T10	-2.95288	-2.76772	-2.69972	-2.59648	-2.57348	-2.40724	-2.33188	-2.16712	-1.46008	-1.43144	-1.38516	-1.35916	-1.31228	-1.25264	-1.2242	-1.17088	-1.09524	-0.78228	-0.76328	-0.74396	-0.70956	-0.25284	0.0288	0.10848	0.13348	0.15132	0.20676	0.23716
X160714	1a	ab2	MEBE6	U2	T10	-2.55208	-2.49616	-2.44952	-2.40384	-2.36436	-2.05136	-1.81904	-1.78936	-1.75536	-1.69908	-1.29428	-1.20564	-1.159	-0.58868	-0.52088	-0.3618	-0.2036	-0.09264	-0.06164	-0.01372	0.05608	0.16092
X160714	1a	ab2	MEBE5	U1	T1	-2.93844	-2.90248	-2.53936	-1.90832	-1.87728	-1.85228	-1.81064	-1.7446	-1.70068	-1.65116	-1.6238	-1.4968	-1.3636	-1.3278	-1.27564	-1.15996	-1.07248	-1.04568	-1.00808	-0.48172	-0.2392	-0.18108	-0.15424	-0.12748	0.07304	0.13508	0.16248
X160714	1a	ab2	MEBE5	U2	T1	-2.66668	-2.64392	-2.61808	-2.59764	-2.56648	-2.4648	-2.32552	-1.86892	-1.83708	-1.77604	-1.73772	-1.5966	-1.21048	-0.77064	-0.49736	-0.35608	-0.28648	-0.19208	-0.1226	-0.06592	0.0092	0.0318	0.0744
X160714	1a	ab2	MEBE5	U1	T2	-2.6984	-2.48072	-2.24464	-1.93712	-1.867	-1.80648	-1.52304	-1.49236	-1.4652	-1.44348	-1.40496	-1.35484	-1.0406	-0.95684	-0.91872	-0.85776	-0.83168	-0.79056	-0.76912	-0.71512	-0.63712	0.04	0.09572
X160714	1a	ab2	MEBE5	U2	T2	-2.94528	-2.91664	-2.88264	-2.85496	-2.68028	-2.65292	-2.35052	-2.30476	-2.26332	-2.22884	-2.21016	-2.18684	-1.73144	-1.70252	-1.33032	-0.99288	-0.96476	-0.89136	-0.78192	-0.55792	-0.50564	-0.4186	0.07132	0.23984
X160714	1a	ab2	MEBE5	U1	T3	-2.59208	-2.55848	-2.1456	-2.11936	-1.90512	-1.88416	-1.8598	-1.83436	-1.77476	-1.7392	-1.68584	-1.64564	-1.58504	-1.38404	-1.36796	-1.27784	-1.24548	-1.22344	-1.18964	-1.13624	-1.01176	-0.3876	-0.36876	-0.35172	-0.23844	-0.19912	-0.12884	-0.09604	-0.05868	-0.03604	0.0346	0.1352	0.15848
X160714	1a	ab2	MEBE5	U2	T3	-1.8186	-1.79508	-1.75432	-1.72464	-1.62888	-1.58512	-1.50472	-1.483	-1.091	-0.9692	-0.74744	-0.60108	-0.4746	-0.39416	-0.35408	-0.14496	-0.11996	-0.06688	-0.03716	0.06804	0.09264	0.14496
X160714	1a	ab2	MEBE5	U1	T4	-2.73772	-2.71468	-2.68288	-2.64716	-2.39132	-2.36344	-2.33488	-2.01576	-1.92616	-1.90392	-1.79116	-1.75128	-1.53944	-1.497	-1.32876	-1.11832	-1.0576	-0.5262	-0.49012	-0.42116	-0.278	-0.0486	-0.0258	0.00052	0.04076	0.14336	0.19064
X160714	1a	ab2	MEBE5	U2	T4	-2.9872	-2.68116	-2.66152	-2.63164	-2.59028	-2.54796	-2.33716	-2.30768	-2.27104	-1.82424	-1.79784	-1.76304	-1.6158	-1.52548	-1.18556	-1.11432	-1.08756	-1.04764	-0.83004	-0.08204	-0.04732	0.04372
X160714	1a	ab2	MEBE5	U1	T5	-2.95008	-2.85588	-2.63448	-2.596	-2.511	-2.331	-2.1192	-1.87988	-1.75212	-1.11408	-1.08132	-0.97256	-0.9398	-0.91464	-0.85292	-0.64288	-0.61424	-0.57136	-0.55064	-0.51592	-0.40972	-0.30612	-0.28208	-0.22556	-0.07784	0.03048	0.1082	0.13852	0.18
X160714	1a	ab2	MEBE5	U2	T5	-2.99964	-2.98196	-2.95992	-2.55968	-2.4908	-2.46848	-2.29396	-2.14576	-1.44844	-1.3158	-1.20172	-1.08836	-0.98924	-0.9596	-0.83388	-0.79992	-0.74072	-0.70452	0.05972	0.0852	0.16432	0.21776
X160714	1a	ab2	MEBE5	U1	T6	-2.53152	-2.42724	-2.3806	-2.35144	-2.2956	-2.265	-2.10468	-2.0922	-2.06432	-1.93948	-1.90788	-1.78492	-1.253	-1.18032	-0.97812	-0.84688	-0.80196	-0.70576	-0.39856	-0.2982	-0.25964	-0.2066	-0.14696	-0.12508	0.0256	0.0868	0.1328	0.18396	0.21156
X160714	1a	ab2	MEBE5	U2	T6	-2.9386	-2.28276	-2.2478	-2.2146	-2.17784	-2.13896	-2.04436	-2.02272	-1.98056	-1.94756	-1.47704	-1.32984	-1.3046	-1.26392	-1.04208	-0.88412	-0.30744	-0.11928	-0.03612	0.03408	0.06192	0.1344
X160714	1a	ab2	MEBE5	U1	T7	-2.97924	-2.9294	-2.67516	-2.65144	-2.52556	-2.50408	-2.45492	-2.38916	-2.35152	-2.24648	-2.21628	-2.14604	-1.78872	-1.69312	-1.60084	-1.21564	-1.18408	-1.0098	-0.96788	-0.94196	-0.9136	-0.71572	-0.19692	-0.15092	-0.12692	-0.052	-0.03184	0.02756	0.04416	0.07556	0.09608
X160714	1a	ab2	MEBE5	U2	T7	-2.72424	-2.52476	-2.00404	-1.4278	-1.28368	-1.25808	-1.24108	-1.20412	-1.1672	-1.1458	-1.07556	-1.05468	-0.73488	-0.6742	-0.63856	-0.37496	-0.31488	-0.25852	-0.23096	0.05372
X160714	1a	ab2	MEBE5	U1	T8	-2.80696	-2.76232	-2.72892	-2.45208	-2.314	-2.11428	-1.66372	-1.56284	-1.08492	-1.03564	-0.88772	-0.87512	-0.81444	-0.52312	-0.499	-0.38496	0.02752	0.04572	0.07688
X160714	1a	ab2	MEBE5	U2	T8	-2.96008	-2.82204	-2.78276	-2.62736	-2.52248	-2.4966	-2.25492	-2.01892	-1.98048	-1.36244	-1.20604	-1.16156	-1.0584	-0.84924	-0.82252	-0.5512	-0.1704	-0.01436	0.01484	0.03448
X160714	1a	ab2	MEBE5	U1	T9	-2.99616	-2.97252	-2.941	-2.89308	-2.81024	-2.7754	-2.69416	-2.65968	-2.63732	-2.15988	-1.49588	-1.31152	-1.2904	-1.2624	-0.79356	-0.6162	-0.59268	-0.54172	-0.42348	-0.014	0.0228	0.05652	0.0724	0.09728	0.15008	0.2148
X160714	1a	ab2	MEBE5	U2	T9	-3.00176	-2.26472	-2.19372	-2.16988	-2.13624	-1.89376	-1.84028	-1.50768	-0.9532	-0.12376	-0.05908	0.03124	0.06908	0.11048	0.13408	0.1616
X160714	1a	ab2	MEBE5	U1	T10	-2.86868	-2.7348	-2.71176	-2.63376	-2.61244	-2.53364	-2.09832	-2.03228	-2.00296	-1.83216	-1.39552	-1.37568	-1.18412	-1.11272	-0.99052	-0.85304	-0.80408	-0.44044	-0.40724	-0.35128	-0.19284	-0.15444	-0.03448	0.05804	0.08136	0.11004	0.14208	0.17004
X160714	1a	ab2	MEBE5	U2	T10	-2.9592	-2.79564	-2.75716	-2.59008	-2.47504	-2.45604	-2.40164	-2.28132	-0.9576	-0.8928	-0.64484	0.09808	0.11952	0.1352	0.16544	0.19588
X160714	1a	ab2	MEBE4	U1	T1	-2.89428	-2.86028	-2.82564	-2.74856	-2.26824	-2.24204	-2.14616	-1.7138	-1.67664	-1.4982	-1.40788	-1.29956	-1.27448	-1.25788	-1.22552	-0.98916	-0.7596	-0.63804	-0.54128	-0.42628	-0.38932	0.01576	0.0228	0.03088	0.04032	0.06472
X160714	1a	ab2	MEBE4	U2	T1	-2.86328	-2.81612	-2.60628	-2.147	-1.91024	-0.7742	-0.72328	-0.30592	-0.27772	0.01452	0.0234	0.03428	0.05456	0.099
X160714	1a	ab2	MEBE4	U1	T2	-2.48804	-2.445	-2.41816	-2.397	-2.35164	-2.30144	-2.21516	-1.7148	-1.68316	-1.59128	-1.37896	-1.32636	-1.26832	-1.11992	-0.80192	-0.5008	-0.35856	-0.3288	-0.26588	-0.24152	-0.2024	-0.16596	0.0172	0.02572	0.03452	0.04568	0.08156
X160714	1a	ab2	MEBE4	U2	T2	-2.61052	-2.4634	-2.41532	-2.38904	-2.34948	-2.25772	-2.23224	-2.15044	-2.08892	-1.84792	-1.81912	-1.41612	-1.30728	-0.84844	-0.63476	-0.49796	-0.47172	-0.41972	-0.33908	-0.17372	0.01584	0.02548	0.03456	0.05036	0.1546
X160714	1a	ab2	MEBE4	U1	T3	-2.82364	-2.79632	-2.63636	-2.61236	-2.57668	-2.5396	-2.47344	-2.23436	-2.19344	-2.158	-1.735	-1.63212	-1.13964	-0.90308	-0.83792	-0.32492	-0.27792	-0.20468	-0.03936	-0.00636	0.00976	0.01832	0.0254	0.03376	0.04532
X160714	1a	ab2	MEBE4	U2	T3	-2.83532	-2.81868	-2.79028	-2.45752	-2.43052	-2.37208	-2.34688	-2.23272	-2.21116	-2.17144	-2.12424	-2.05324	-1.59564	-1.1214	-1.101	-1.05112	-0.77492	-0.74092	-0.71284	-0.67272	-0.65672	-0.58328	-0.56476	-0.53512	-0.21484	0.0182	0.02728	0.03732	0.06436
X160714	1a	ab2	MEBE4	U1	T4	-2.80192	-2.72276	-2.61008	-2.10804	-2.074	-1.7352	-1.69364	-1.44604	-1.4038	-1.2272	-1.03088	-0.72844	-0.61896	-0.48436	-0.45736	-0.40768	-0.22848	-0.19416	-0.14564	0.00992	0.01816	0.02516	0.03264	0.04272
X160714	1a	ab2	MEBE4	U2	T4	-2.50284	-1.97828	-1.95644	-1.75216	-1.06916	-1.05304	-1.02672	-0.7488	-0.6854	-0.64628	-0.59212	-0.48912	-0.46144	0.0172	0.02632	0.03508	0.05736
X160714	1a	ab2	MEBE4	U1	T5	-2.99576	-2.97308	-2.94944	-2.92436	-2.85456	-2.81664	-2.4974	-2.4708	-2.4408	-2.41748	-2.19044	-2.14112	-2.04448	-1.9878	-1.7688	-1.53992	-1.33708	-0.46208	-0.40392	-0.35676	-0.13092	-0.10152	-0.07836	-0.04776	-0.01092	0.01284	0.02044	0.02696	0.03484	0.04632
X160714	1a	ab2	MEBE4	U2	T5	-2.96416	-2.82428	-2.55388	-2.52624	-2.22996	-2.03612	-2.01036	-1.91652	-1.86112	-1.82984	-1.5828	-1.1378	-1.10612	-0.80036	-0.48992	-0.47016	-0.4394	-0.27224	-0.20904	-0.19252	-0.13916	0.0174	0.02612	0.06012
X160714	1a	ab2	MEBE4	U1	T6	-2.99288	-2.97228	-2.90892	-2.8726	-2.81928	-2.73268	-2.68472	-2.6608	-2.45596	-1.75496	-1.73232	-1.68196	-1.64964	-1.58228	-1.3186	-1.20292	-1.10456	-0.98708	-0.60876	-0.38888	-0.22268	-0.18928	0.01456	0.02104	0.02712	0.03412	0.04304	0.07752
X160714	1a	ab2	MEBE4	U2	T6	-2.91864	-2.88816	-2.84068	-2.82392	-2.47604	-1.54804	-1.42588	-1.3964	-1.18296	-1.06328	-0.8028	-0.72024	-0.66288	-0.61028	-0.56292	-0.53692	-0.49332	-0.42072	-0.0202	0.0174	0.02524	0.0342	0.09364
X160714	1a	ab2	MEBE4	U1	T7	-2.85272	-2.74856	-2.7292	-2.71088	-2.63536	-2.6104	-2.59236	-2.42928	-1.94032	-1.8978	-1.84952	-1.82568	-1.43996	-1.38004	-0.7218	-0.69416	-0.61296	-0.52396	-0.47752	-0.12576	-0.09792	0.01356	0.02056	0.02696	0.03488	0.04476	0.0598
X160714	1a	ab2	MEBE4	U2	T7	-2.8118	-2.73572	-2.67832	-2.64864	-2.5984	-2.57384	-2.51388	-2.49188	-2.42044	-2.26228	-1.79612	-1.7652	-1.72032	-1.67012	-1.56252	-1.24744	-1.22124	-0.61348	-0.55344	-0.26256	-0.22748	-0.17944	0.01784	0.02656	0.03536	0.04728	0.198
X160714	1a	ab2	MEBE4	U1	T8	-2.75992	-2.55184	-2.46792	-2.43496	-2.41292	-2.37624	-2.35004	-2.31464	-2.0936	-2.06596	-2.04124	-1.6708	-1.62816	-1.57908	-1.50708	-1.32236	-1.26752	-1.1686	-1.1374	-1.03436	-0.95288	-0.6484	-0.59704	-0.35696	-0.32928	-0.31128	-0.26	-0.19296	-0.00552	0.01176	0.01928	0.0264	0.03364	0.04332
X160714	1a	ab2	MEBE4	U2	T8	-2.93584	-2.8134	-2.77116	-2.71856	-2.6818	-2.63632	-2.5934	-2.48784	-2.34308	-2.25792	-2.036	-1.97316	-1.92496	-1.4606	-1.31248	-1.11528	-0.849	-0.71056	-0.67988	-0.6588	-0.51932	-0.35692	-0.22316	-0.19444	-0.11876	0.01716	0.02468	0.03284	0.05108	0.08656
X160714	1a	ab2	MEBE4	U1	T9	-2.68816	-2.64316	-2.60968	-2.57396	-2.55196	-2.5266	-2.463	-2.42792	-2.4002	-2.37312	-2.315	-2.11936	-1.97388	-1.94664	-1.91924	-1.81624	-1.72904	-1.70356	-1.67856	-1.65652	-1.61156	-1.19128	-1.17004	-1.08692	-1.05976	-0.5258	-0.48576	-0.23532	-0.20196	0.01436	0.02124	0.02768	0.03516	0.0452	0.06876
X160714	1a	ab2	MEBE4	U2	T9	-2.9724	-2.94952	-2.91324	-2.5466	-2.40564	-2.29428	-1.14904	-1.13016	-1.10696	-1.09028	-1.04484	-1.0088	-0.67504	-0.56036	-0.23184	0.01608	0.04504	0.0696
X160714	1a	ab2	MEBE4	U1	T10	-2.9982	-2.939	-2.90592	-2.813	-2.76548	-2.72292	-2.6974	-2.64844	-2.60576	-2.26444	-1.9228	-1.83844	-1.80056	-1.59796	-1.5586	-1.27956	-1.2534	-1.18016	-1.12508	-1.0874	-1.05596	-1.0078	-0.91464	-0.80004	-0.70612	-0.37284	-0.03232	0.014	0.0204	0.0266	0.03392	0.04372
X160714	1a	ab2	MEBE4	U2	T10	-2.88	-2.85092	-2.59632	-2.48016	-2.4564	-2.40708	-2.35672	-2.10636	-1.22252	-1.19264	-0.90528	0.01716	0.026	0.03416	0.04576	0.16116
X160714	1a	ab2	MEBE3	U1	T1	-3.00296	-2.96572	-2.9336	-2.91744	-2.52104	-1.7698	-1.44416	-1.27824	-1.2184	-1.19412	-0.9304	-0.90548	-0.87916	-0.85532	-0.65352	-0.23736	-0.0088	0.0088	0.01304	0.01688	0.02056	0.0242	0.02788	0.03164	0.03584	0.04056	0.0452	0.05108	0.05896	0.06696	0.08304
X160714	1a	ab2	MEBE3	U2	T1	-2.98632	-2.30484	-1.8888	-1.87416	-1.85568	-1.83648	-1.6052	-1.58444	-1.54176	-1.49704	-1.47252	-1.38716	-0.97624	-0.94828	-0.91396	-0.86164	-0.23176	0.00988	0.0146	0.01868	0.02272	0.02696	0.03116	0.03556	0.04072	0.04704	0.05348	0.06512
X160714	1a	ab2	MEBE3	U1	T2	-2.76976	-2.73476	-2.67556	-2.63104	-2.5066	-2.48176	-2.24908	-2.11044	-2.032	-1.89496	-1.66284	-1.63872	-1.52632	-1.26244	-1.23952	-1.16532	-1.13392	-1.06372	-0.62672	-0.59984	-0.55172	-0.53076	-0.384	0.00936	0.01368	0.0174	0.02092	0.02452	0.0284	0.03228	0.0364	0.04072	0.04524	0.05132	0.05744	0.06436	0.07364
X160714	1a	ab2	MEBE3	U2	T2	-2.68392	-1.91868	-1.89948	-1.84208	-1.50448	-1.24164	-0.78292	-0.5718	-0.53968	-0.50664	-0.4664	-0.3774	-0.32332	-0.287	-0.18108	0.0096	0.01408	0.0188	0.02248	0.02656	0.03056	0.03492	0.03988	0.04536	0.05232	0.0618
X160714	1a	ab2	MEBE3	U1	T3	-3.00372	-2.8822	-2.46576	-2.43852	-2.34264	-2.3098	-2.16536	-1.81948	-1.6414	-1.44448	-1.2618	-1.23684	-0.66436	-0.30132	-0.29792	-0.25092	-0.22792	-0.18328	-0.15252	-0.12704	-0.09656	-0.07868	0.00864	0.01316	0.01704	0.02048	0.02404	0.02748	0.03132	0.03524	0.03948	0.04376	0.049	0.055	0.0618	0.06996
X160714	1a	ab2	MEBE3	U2	T3	-2.8912	-2.84424	-2.79108	-2.67044	-2.64192	-2.58016	-2.56216	-2.21368	-2.17704	-1.90272	-1.39104	-1.35636	-1.20172	-1.14672	-0.83108	-0.43024	-0.38028	-0.3502	-0.31384	-0.17376	-0.16964	-0.07772	-0.0534	-0.0308	0.00844	0.01348	0.0174	0.02172	0.02532	0.02928	0.03344	0.03808	0.0434	0.0494	0.05856
X160714	1a	ab2	MEBE3	U1	T4	-2.95472	-2.88608	-2.83212	-2.7874	-2.76308	-2.58192	-2.25444	-2.04804	-1.86688	-1.69412	-1.19824	-1.1584	-1.13552	-1.10632	-1.074	-0.93616	-0.89892	-0.699	-0.57124	-0.26728	-0.03844	0.00608	0.01104	0.01496	0.0186	0.02212	0.02552	0.02904	0.03296	0.03636	0.04068	0.04504	0.05056	0.05584	0.06288	0.07348
X160714	1a	ab2	MEBE3	U2	T4	-2.98724	-2.94244	-2.85492	-2.24832	-2.04916	-2.01476	-1.77196	-1.7202	-1.68852	-1.66172	-1.38704	-1.30072	-1.27668	-0.7754	-0.51244	-0.36792	0.00896	0.01356	0.01744	0.0212	0.02512	0.02904	0.03296	0.0376	0.04208	0.04728
X160714	1a	ab2	MEBE3	U1	T5	-2.83476	-2.7926	-2.2788	-2.22592	-2.11616	-2.05268	-2.0114	-1.95064	-1.57172	-1.42344	-1.3948	-1.36964	-1.31564	-1.2572	-1.20944	-1.19168	-0.89908	-0.79532	-0.72052	-0.64492	-0.54392	-0.26632	-0.16756	0.00904	0.01316	0.0166	0.02008	0.02336	0.02636	0.02996	0.03356	0.03764	0.0422	0.04628	0.051	0.05676	0.06396	0.0718	0.08216
X160714	1a	ab2	MEBE3	U2	T5	-2.3236	-2.00068	-1.65996	-1.56776	-1.44716	-1.03924	-0.9874	-0.86196	-0.66676	-0.36448	-0.33964	-0.23372	-0.20876	-0.05928	0.00892	0.01352	0.01748	0.02112	0.02464	0.02856	0.03248	0.03732	0.04232	0.04748	0.05288	0.06408
X160714	1a	ab2	MEBE3	U1	T6	-2.9732	-2.85156	-2.70608	-2.2792	-2.15492	-1.98944	-1.73732	-1.71604	-1.476	-1.22468	-1.19008	-0.78344	-0.69948	-0.65988	-0.57508	-0.53272	-0.09564	0.00824	0.01236	0.01612	0.01932	0.02272	0.02604	0.02952	0.03316	0.037	0.04092	0.04592	0.0506	0.0556	0.06364	0.07808
X160714	1a	ab2	MEBE3	U2	T6	-2.9944	-2.95624	-2.86244	-2.78804	-2.75304	-2.64368	-2.6006	-2.54528	-2.45268	-2.36764	-1.88656	-1.85332	-1.81508	-1.7918	-1.41776	-1.0312	-0.77524	-0.7422	-0.50584	-0.46268	-0.13876	0.008	0.01252	0.01644	0.02008	0.02356	0.02736	0.03132	0.03544	0.03996	0.04496	0.05048	0.0584
X160714	1a	ab2	MEBE3	U1	T7	-2.91852	-2.88664	-2.8576	-2.31968	-2.26204	-2.21044	-2.16148	-2.10224	-1.96	-1.93336	-1.9062	-1.6936	-1.39696	-0.88264	-0.8264	-0.44932	-0.39708	-0.32192	-0.18596	0.00864	0.01288	0.01644	0.01992	0.02344	0.02648	0.03024	0.03376	0.03756	0.04156	0.04596	0.05048	0.05516	0.0612	0.06832	0.0802
X160714	1a	ab2	MEBE3	U2	T7	-2.96304	-2.90804	-2.86696	-2.85232	-2.38656	-2.34892	-2.30032	-1.45856	-1.42348	-1.35816	-1.17764	-1.08504	-0.9286	-0.87948	-0.59252	-0.52336	-0.487	-0.32788	0.00916	0.01344	0.0174	0.02108	0.02476	0.0284	0.03244	0.03684	0.04136	0.0464	0.05336	0.06044	0.0718
X160714	1a	ab2	MEBE3	U1	T8	-2.58288	-2.54672	-2.478	-2.4358	-2.04668	-1.7876	-1.75268	-1.67888	-1.63348	-1.48444	-1.45916	-1.42492	-1.38924	-1.17928	-1.14748	-1.09004	-0.99316	-0.69884	-0.65936	-0.3506	-0.18756	-0.15012	0.008	0.01232	0.01588	0.01912	0.02244	0.02576	0.02916	0.03272	0.03668	0.04076	0.04528	0.04964	0.0552	0.06052	0.06752	0.08532
X160714	1a	ab2	MEBE3	U2	T8	-2.69912	-2.66648	-2.2732	-2.16948	-1.7432	-1.37384	-1.34796	-1.26184	-1.02104	-0.98356	-0.90272	-0.85908	-0.79784	-0.08168	-0.05192	0.00844	0.01328	0.01708	0.02072	0.02412	0.02804	0.03212	0.03648	0.04156	0.04652	0.05304	0.06028	0.0718
X160714	1a	ab2	MEBE3	U1	T9	-2.74964	-2.65976	-2.62376	-2.58256	-2.181	-2.12824	-2.0384	-1.9846	-1.76972	-1.72264	-1.464	-1.20404	-1.0712	-0.97408	-0.93296	-0.493	-0.21432	-0.18736	-0.15404	-0.09408	-0.07632	-0.0352	0.0128	0.01632	0.01964	0.023	0.0264	0.02992	0.03356	0.03744	0.04148	0.04608	0.05048	0.05596	0.06312	0.0724
X160714	1a	ab2	MEBE3	U2	T9	-2.48536	-2.37648	-2.33544	-1.651	-1.62276	-1.4664	-1.10668	-1.0774	-0.99852	-0.8228	0.00916	0.01368	0.0176	0.021	0.02464	0.0282	0.032	0.03584	0.0406	0.04612	0.05168	0.05872	0.067
X160714	1a	ab2	MEBE3	U1	T10	-2.44616	-2.41776	-2.39504	-2.34464	-2.30296	-2.2798	-2.14584	-1.94924	-1.9096	-1.74824	-1.60844	-1.55716	-1.521	-1.44116	-1.39128	-1.289	-1.25556	-1.22412	-1.1958	-0.96808	-0.91836	-0.7476	-0.72428	0.00852	0.01248	0.0158	0.0192	0.0224	0.02576	0.02892	0.0324	0.03596	0.04008	0.04404	0.05432	0.06056	0.06816	0.09804
X160714	1a	ab2	MEBE3	U2	T10	-2.97752	-2.88724	-2.73828	-2.7022	-2.38196	-2.34108	-2.29408	-1.64608	-1.46064	-1.41236	-1.38988	-1.23452	-1.08284	-0.8552	-0.7136	-0.68496	-0.2614	-0.1948	-0.10896	0.009	0.0134	0.01744	0.02112	0.0246	0.02836	0.03228	0.03668	0.04136	0.04648	0.05216	0.06076	0.07512
X160714	1a	ab2	MEBE2	U1	T1	-2.98772	-2.91264	-2.793	-2.5662	-2.5428	-2.40588	-2.21452	-2.1498	-2.09692	-1.92752	-1.88256	-1.77776	-1.75296	-1.70492	-1.63348	-1.60336	-1.40328	-1.30904	-1.27088	-1.07372	-1.04764	-0.59392	-0.56456	-0.42912	-0.38828	-0.19384	-0.14176	0.00716	0.0106	0.01356	0.01672	0.0198	0.02284	0.0262	0.0292	0.03308	0.03648	0.04044	0.04384	0.04808	0.05224	0.05664	0.06104	0.06552
X160714	1a	ab2	MEBE2	U2	T1	-2.58556	-2.54304	-2.50444	-2.46232	-2.4196	-2.23564	-1.7558	-1.4144	-1.3358	-1.29528	-1.26268	-1.01132	-0.7542	-0.72016	-0.68752	-0.33264	-0.26668	-0.23492	-0.2168	-0.18464	-0.07996	-0.05472	0.00724	0.01072	0.01388	0.01672	0.01976	0.02288	0.026	0.02948	0.03312	0.03672	0.0404	0.04444	0.04808	0.05244	0.05632	0.06104	0.06712	0.07368	0.08036	0.08932	0.09652	0.10732
X160714	1a	ab2	MEBE2	U1	T2	-2.92504	-2.82012	-2.77816	-2.75204	-2.68324	-2.52456	-2.43656	-2.28596	-2.09452	-1.68992	-1.65908	-1.42352	-1.3758	-1.32316	-1.27816	-1.17504	-0.86676	-0.75768	-0.59004	-0.46044	-0.32676	-0.12216	-0.00864	0.00684	0.0102	0.01344	0.01644	0.01952	0.02272	0.026	0.02956	0.03284	0.03648	0.04012	0.04404	0.048	0.05204	0.05628	0.06108	0.06544	0.07068	0.07596	0.08068	0.08676
X160714	1a	ab2	MEBE2	U2	T2	-2.98136	-2.9408	-2.91512	-2.78472	-2.63408	-2.42024	-2.06164	-1.99228	-1.95444	-1.9278	-1.8742	-1.7318	-1.4756	-1.43844	-1.24956	-1.22384	-1.1642	-0.9768	-0.75048	-0.53884	-0.50148	-0.40876	-0.13572	-0.07952	-0.04584	0.0072	0.01056	0.01372	0.01656	0.0194	0.02264	0.0288	0.032	0.03576	0.03932	0.0436	0.047	0.05088	0.05504	0.05936	0.06504	0.06968	0.07516	0.082
X160714	1a	ab2	MEBE2	U1	T3	-2.97388	-2.93064	-2.8758	-2.50216	-2.47948	-2.43556	-2.39188	-2.36256	-2.22108	-1.79756	-1.73332	-1.43248	-1.35804	-1.27876	-1.16664	-1.14232	-0.87996	-0.85912	-0.76304	-0.54348	-0.47548	-0.12276	-0.01256	0.00696	0.01032	0.01352	0.01628	0.0194	0.0224	0.02568	0.02864	0.03204	0.03544	0.03948	0.0432	0.04732	0.05108	0.05548	0.06004	0.06484	0.0696	0.07452	0.07988	0.086
X160714	1a	ab2	MEBE2	U2	T3	-2.79104	-2.72384	-2.56208	-2.00036	-1.79284	-1.73636	-1.42276	-1.34676	-1.31332	-1.253	-1.03896	-0.86004	-0.7924	-0.6376	-0.29592	-0.17316	-0.02676	-0.0042	0.00724	0.01068	0.01376	0.01684	0.01968	0.02288	0.02552	0.02876	0.0324	0.0358	0.03984	0.0434	0.0474	0.051	0.0552	0.05948	0.06504	0.06976	0.07536	0.0812	0.08992	0.09812	0.10988
X160714	1a	ab2	MEBE2	U1	T4	-2.88932	-2.86444	-2.72052	-2.66728	-2.63988	-2.51168	-2.33324	-2.28904	-2.0716	-1.89844	-1.83464	-1.6816	-1.3678	-1.27236	-1.08656	-1.0544	-0.89612	-0.83484	-0.76516	-0.72016	-0.69632	-0.67384	-0.5904	-0.47376	-0.31548	-0.02136	0.00656	0.00984	0.01304	0.019	0.0222	0.02516	0.02868	0.03176	0.03528	0.039	0.04256	0.04648	0.05096	0.05548	0.05944	0.06464	0.0696	0.07448
X160714	1a	ab2	MEBE2	U2	T4	-2.87196	-2.52184	-2.41108	-2.31468	-2.16612	-1.99612	-1.96348	-1.93636	-1.76268	-1.65268	-1.62068	-1.4696	-1.23272	-1.1484	-1.1278	-1.08264	-1.0494	-0.9348	-0.37208	0.00676	0.01012	0.01328	0.01624	0.01896	0.02212	0.02532	0.0288	0.03212	0.03528	0.0388	0.0422	0.04608	0.05008	0.0546	0.05896	0.06412	0.069	0.07464	0.08036	0.08644	0.0926	0.10152	0.11476
X160714	1a	ab2	MEBE2	U1	T5	-2.90936	-2.85396	-2.7906	-2.58764	-2.55776	-2.37896	-2.34456	-2.31888	-2.02204	-1.98216	-1.87468	-1.8288	-1.76868	-1.56392	-1.27064	-1.24816	-1.1828	-0.9908	-0.89468	-0.86396	-0.73984	-0.69288	-0.49616	-0.41572	-0.37896	-0.19936	-0.18028	-0.14316	0.0068	0.01008	0.013	0.01604	0.01904	0.02216	0.02548	0.0288	0.03232	0.0358	0.03908	0.04292	0.04724	0.05116	0.0554	0.0592
X160714	1a	ab2	MEBE2	U2	T5	-2.7086	-2.67488	-2.6378	-2.51844	-2.46368	-2.43788	-2.12848	-1.84436	-1.81836	-1.66432	-1.63556	-1.50236	-1.28668	-1.16176	-0.94424	-0.86368	-0.63192	-0.55916	-0.11176	-0.07476	0.00692	0.0102	0.01304	0.01596	0.01876	0.02184	0.025	0.02796	0.03116	0.03464	0.0376	0.04116	0.04508	0.04876	0.05256	0.05744	0.06248	0.06736	0.07288	0.078	0.08564	0.09244	0.09984	0.12704
X160714	1a	ab2	MEBE2	U1	T6	-2.88168	-2.86108	-2.8054	-2.7792	-2.3432	-2.12368	-2.02064	-1.95304	-1.9244	-1.7488	-1.66588	-1.32496	-1.27692	-1.2032	-1.053	-0.85768	-0.61352	-0.57216	-0.36252	-0.33396	-0.31528	-0.11736	0.00672	0.00988	0.01288	0.016	0.01876	0.022	0.025	0.02812	0.03132	0.03484	0.03788	0.0414	0.04512	0.04916	0.05352	0.05784	0.06252	0.06768	0.07252	0.07772	0.0834	0.08872
X160714	1a	ab2	MEBE2	U2	T6	-2.78816	-2.75016	-2.7196	-2.65792	-2.40552	-2.03304	-1.90276	-1.8698	-1.79396	-1.70648	-1.6038	-1.39776	-1.27896	-0.81248	-0.62676	-0.51924	-0.4702	-0.40992	-0.31316	-0.07736	-0.05024	0.00672	0.00996	0.01284	0.01588	0.01864	0.02204	0.02488	0.02784	0.03096	0.03428	0.03752	0.0412	0.04512	0.04876	0.05276	0.0572	0.06216	0.06716	0.07256	0.07816	0.08544	0.09528	0.10384
X160714	1a	ab2	MEBE2	U1	T7	-2.97148	-2.9374	-2.89404	-2.86272	-2.65584	-2.63376	-2.5902	-2.49296	-2.21664	-2.05984	-1.91512	-1.88132	-1.84996	-1.52328	-1.45768	-1.35028	-1.31248	-1.2736	-0.97852	-0.9344	-0.88832	-0.79824	-0.5318	-0.411	-0.38956	-0.3096	-0.26708	-0.04932	-0.02544	0.00668	0.00976	0.01284	0.01588	0.01896	0.02212	0.0254	0.02876	0.03216	0.03584	0.03928	0.04284	0.04716	0.0516	0.05532
X160714	1a	ab2	MEBE2	U2	T7	-2.92212	-2.76076	-2.68868	-2.27888	-2.25268	-2.1924	-2.02196	-1.70588	-1.66896	-1.4408	-1.33016	-1.11596	-0.9578	-0.93708	-0.901	-0.66508	-0.62152	-0.32744	-0.18244	-0.10464	-0.0584	-0.00776	0.0068	0.01008	0.01308	0.01628	0.0222	0.02544	0.02876	0.03184	0.03472	0.03844	0.04204	0.04624	0.05012	0.05492	0.05928	0.064	0.06892	0.07468	0.08044	0.08644	0.09572	0.10268
X160714	1a	ab2	MEBE2	U1	T8	-2.89296	-2.86172	-2.78848	-2.68856	-2.63884	-2.61544	-2.49528	-2.30764	-2.26256	-2.22356	-2.00932	-1.95212	-1.9192	-1.547	-1.44784	-1.36396	-1.23112	-1.1598	-1.11716	-0.84116	-0.81744	-0.74972	-0.38396	-0.19364	-0.07392	-0.00144	0.007	0.01004	0.01324	0.01604	0.01924	0.02244	0.02536	0.03176	0.03504	0.03876	0.04264	0.04672	0.05108	0.05564	0.06	0.0642	0.06868	0.073
X160714	1a	ab2	MEBE2	U2	T8	-2.84756	-2.74792	-2.3798	-1.91616	-1.74028	-1.65532	-1.35524	-1.15984	-1.12588	-1.0954	-0.88632	-0.7492	-0.42052	-0.38872	-0.10692	0.00692	0.01008	0.01308	0.016	0.01908	0.02216	0.02548	0.02828	0.03164	0.03452	0.03792	0.04112	0.0452	0.0492	0.05336	0.05772	0.06208	0.06696	0.0718	0.07732	0.08444	0.0916	0.1016
X160714	1a	ab2	MEBE2	U1	T9	-2.86336	-2.69592	-2.53812	-2.46564	-2.33764	-2.08984	-2.05376	-1.63272	-1.5702	-1.48776	-1.26176	-1.13448	-1.08908	-1.02124	-0.88344	-0.82176	-0.52472	-0.44768	-0.40636	-0.38084	-0.28336	-0.17384	-0.01976	0.0	0.00704	0.01008	0.01324	0.01616	0.01932	0.0224	0.02564	0.02912	0.03264	0.03612	0.03956	0.04348	0.04688	0.05088	0.055	0.059	0.06356	0.06836	0.07296	0.07812
X160714	1a	ab2	MEBE2	U2	T9	-2.9546	-2.64048	-2.4466	-2.3576	-1.8664	-1.7828	-1.74264	-1.6954	-1.6456	-1.58532	-1.48584	-1.31276	-1.28988	-1.2158	-1.03088	-0.98	-0.85232	-0.27076	-0.05076	-0.02096	0.0062	0.00952	0.01276	0.0158	0.0184	0.02144	0.0242	0.02724	0.03044	0.03372	0.04064	0.044	0.04796	0.05212	0.05584	0.06004	0.06468	0.07056	0.0766	0.08224	0.08908	0.09684	0.1056
X160714	1a	ab2	MEBE2	U1	T10	-2.98664	-2.95512	-2.7786	-2.69272	-2.36176	-2.32188	-2.24512	-2.16664	-2.06032	-2.03396	-2.00384	-1.95444	-1.903	-1.84984	-1.74724	-1.69684	-1.49936	-1.4688	-1.28892	-1.22936	-1.0522	-0.92736	-0.86704	-0.8422	-0.50816	-0.37396	-0.28856	-0.126	0.00664	0.00988	0.013	0.01564	0.01868	0.0216	0.0248	0.02788	0.031	0.03448	0.03788	0.04152	0.04532	0.04872	0.05204	0.0566
X160714	1a	ab2	MEBE2	U2	T10	-3.00172	-2.97272	-2.93196	-2.52132	-2.26432	-2.22464	-2.10552	-1.88872	-1.73976	-1.41044	-1.35984	-1.0112	-0.80104	-0.3252	-0.29556	-0.18908	-0.1604	-0.13156	-0.01628	0.00656	0.00988	0.01304	0.01584	0.01852	0.02164	0.02472	0.02772	0.03096	0.03444	0.03768	0.04172	0.0454	0.04864	0.05204	0.05632	0.06064	0.0654	0.07032	0.07568	0.08212	0.09032	0.10068	0.1108
X160719	1a	ab2	Air0	U1	T1	-2.725	-2.5226	-2.4376	-2.42032	-2.29216	-2.24056	-2.13708	-2.10492	-1.87644	-1.70324	-1.6254	-1.5862	-1.02948	-0.96628	-0.9464	-0.92404	-0.90024	-0.32688	-0.28692	-0.25784	-0.1906	-0.12836	0.0422	0.07036
X160719	1a	ab2	Air0	U2	T1	-2.96816	-2.74236	-2.70972	-2.175	-2.03196	-2.00312	-1.72728	-1.6882	-1.66068	-1.27384	-1.19756	-0.86752	-0.81608	0.05324	0.07568	0.10552	0.13832	0.16128
X160719	1a	ab2	Air0	U1	T2	-2.0874	-1.96864	-1.90936	-1.84596	-1.82752	-1.74612	-1.57592	-1.491	-1.2834	-1.07392	-1.01588	-0.82036	-0.80304	-0.7828	-0.59608	-0.53612	-0.25176	0.03184	0.04656	0.08692	0.15284	0.17284
X160719	1a	ab2	Air0	U2	T2	-2.76968	-2.44272	-2.08664	-2.06224	-1.98852	-1.94672	-1.49324	-1.46836	-1.43204	-1.3794	-0.98044	-0.94708	-0.9134	-0.83916	-0.36536	-0.31096	-0.21996	0.04496	0.07892	0.10328	0.17672
X160719	1a	ab2	Air0	U1	T3	-2.937	-2.91124	-2.76788	-2.65964	-2.49072	-2.1734	-2.13664	-1.95692	-1.86248	-1.60972	-1.5936	-1.57936	-1.52048	-1.35448	-1.32788	-1.08712	-1.06856	-0.92588	-0.85228	-0.81748	-0.6898	-0.5182	-0.44216	-0.15072
X160719	1a	ab2	Air0	U2	T3	-2.94336	-2.53776	-1.79896	-1.68684	-1.5878	-1.56236	-1.52908	-1.50636	-1.47552	-1.39292	-1.37924	-1.29528	-0.66056	-0.64024	-0.42012	0.11624	0.1322	0.14912	0.1716	0.23008
X160719	1a	ab2	Air0	U1	T4	-3.00124	-2.806	-2.74688	-2.73052	-2.69648	-2.57036	-2.35232	-2.17856	-1.98792	-1.92592	-1.701	-1.6716	-1.62804	-1.54456	-1.23116	-1.18616	-1.15652	-0.6532	-0.50508	-0.48004	-0.27284	-0.07504	0.12244
X160719	1a	ab2	Air0	U2	T4	-2.85248	-2.83384	-2.7014	-2.60236	-2.55968	-2.32388	-2.24308	-1.82148	-1.47204	-1.04716	-0.67104	-0.6002	-0.23296	-0.05048	-0.03092	0.00244
X160719	1a	ab2	Air0	U1	T5	-2.97924	-2.935	-2.8334	-2.17848	-2.14932	-2.10156	-1.89368	-1.86608	-1.837	-1.13972	-0.81904	-0.72912	-0.6864	-0.65508	-0.60772	-0.5506	-0.49816	-0.42592	-0.37892	-0.36096	-0.31844	-0.27872	-0.25912
X160719	1a	ab2	Air0	U2	T5	-2.98896	-2.2956	-2.05748	-2.01396	-1.81732	-1.7888	-1.6574	-1.62812	-1.33896	-1.15672	-0.99784	-0.87816	-0.7136	-0.67516	-0.64172	-0.61928	0.03324	0.05136	0.07128	0.12584
X160719	1a	ab2	Air0	U1	T6	-2.91244	-2.7162	-2.37904	-2.20508	-2.139	-2.11904	-2.08144	-1.64628	-1.52732	-1.26632	-1.21644	-1.1752	-1.15948	-0.87336	-0.7644	-0.32332	-0.21512	-0.19416	0.09076	0.11388	0.15868
X160719	1a	ab2	Air0	U2	T6	-2.69712	-2.58148	-2.55288	-2.52424	-2.47468	-2.01424	-1.99652	-1.8752	-1.2408	-1.1988	-1.13836	-0.84924	-0.23456	0.07948	0.10116	0.12552	0.16036	0.23456
X160719	1a	ab2	Air0	U1	T7	-2.967	-2.94176	-2.90028	-2.86508	-2.76628	-2.62008	-2.45904	-2.35552	-1.98344	-1.80396	-1.7718	-1.32904	-1.2602	-1.23764	-1.21192	-1.1838	-0.82092	-0.79056	-0.68308	-0.42692	-0.3444	-0.31808	-0.01952	0.00088	0.0744
X160719	1a	ab2	Air0	U2	T7	-3.00404	-2.82916	-2.59224	-2.47908	-2.43792	-2.20536	-2.17424	-2.0892	-1.97108	-1.55884	-1.47548	-1.41176	-1.23332	-1.14988	-0.82368	-0.80004	-0.4322	-0.40232	-0.3814	-0.3392	0.08424	0.11668	0.15432
X160719	1a	ab2	Air0	U1	T8	-2.61304	-1.96356	-1.48464	-1.44488	-1.40264	-1.3122	-1.288	-1.03752	-1.0102	-0.94104	-0.9128	-0.72832	-0.3812	-0.3562	-0.30016	-0.0392	-0.00312	0.2222	0.24068
X160719	1a	ab2	Air0	U2	T8	-2.71372	-2.2056	-2.06956	-2.04792	-2.02508	-1.945	-1.50968	-1.4782	-1.42808	-0.93412	-0.7844	-0.73428	-0.7034	-0.55628	-0.53104	0.10844	0.14984	0.182	0.20848	0.23764
X160719	1a	ab2	Air0	U1	T9	-2.85228	-2.81972	-2.79584	-2.44256	-2.41632	-2.3934	-2.24656	-1.96956	-1.30528	-1.27768	-1.20652	-1.13172	-1.107	-1.07912	-0.59952	-0.53024	-0.47096	-0.3048	-0.28932	-0.21136	-0.07128	-0.0366	-0.01416	0.1032	0.12412	0.18152
X160719	1a	ab2	Air0	U2	T9	-2.73584	-2.71644	-2.6316	-2.61208	-2.55188	-2.46736	-2.2066	-2.14324	-1.87876	-1.56076	-0.56592	-0.5306	-0.39224	-0.35396	-0.31404	-0.2734	-0.21784	-0.0652	-0.0374
X160719	1a	ab2	Air0	U1	T10	-2.99652	-2.95808	-2.49408	-2.41964	-2.28176	-2.08344	-2.00572	-1.97496	-1.75184	-1.60752	-1.44588	-1.16668	-0.93744	-0.88096	-0.82	-0.06304	-0.01732	0.09956	0.13596	0.21088
X160719	1a	ab2	Air0	U2	T10	-2.92068	-2.84624	-2.81848	-2.79256	-2.75632	-2.71432	-2.66664	-2.2586	-2.22908	-2.14768	-1.84136	-1.80172	-1.59772	-1.45744	-1.42604	-1.389	-1.1474	-1.12344	-1.10732	-1.07272	-1.0468	-0.98648	-0.56344	-0.47288	-0.4508	-0.33872	-0.21796
X160719	1a	ab2	MEBE6	U1	T1	-2.75412	-2.50472	-2.48652	-2.45576	-2.42796	-2.28048	-2.1354	-1.68548	-1.58352	-1.55628	-1.4254	-1.20876	-0.97084	-0.4928	-0.4724	-0.4522	-0.34156	-0.28636	-0.18068	-0.161	-0.02392	0.02824
X160719	1a	ab2	MEBE6	U2	T1	-2.82348	-2.76696	-2.2606	-2.23868	-2.18772	-2.10876	-1.78012	-1.12188	-1.09104	-1.03984	-1.01256	-0.992	-0.67368	-0.03424	0.0304	0.04576	0.10872	0.20188
X160719	1a	ab2	MEBE6	U1	T2	-2.87552	-2.58328	-2.49152	-2.1198	-2.1058	-1.83024	-1.80896	-1.69108	-1.62024	-1.566	-1.06732	-0.8402	-0.64972	-0.51732	-0.26148	-0.2462	-0.22968	-0.16808	-0.05852	0.12212	0.14184
X160719	1a	ab2	MEBE6	U2	T2	-2.9216	-2.72732	-2.2902	-2.24356	-2.00984	-1.96692	-1.61264	-1.32352	-1.30132	-1.2704	-1.24048	-1.17472	-1.14636	-0.44612	-0.41188	-0.27836	-0.26392	-0.2384	-0.16996	-0.1226	-0.09556	-0.03568	0.06324	0.14964
X160719	1a	ab2	MEBE6	U1	T3	-3.00248	-2.94996	-2.49084	-2.45976	-2.42884	-2.40752	-1.91148	-1.61892	-1.07244	-1.03948	-1.0062	-0.96372	-0.94832	-0.88516	-0.87328	-0.84216	-0.78684	-0.41956	-0.38892	-0.31484	-0.26332	0.2052
X160719	1a	ab2	MEBE6	U2	T3	-2.988	-2.95676	-2.04076	-2.00452	-1.82928	-1.79756	-1.36012	-1.34344	-1.30216	-1.2268	-1.09728	-1.06476	-0.92624	-0.90464	-0.41392	-0.38412	-0.32764	-0.28472	-0.23568	-0.20364	-0.13172	-0.10892
X160719	1a	ab2	MEBE6	U1	T4	-2.96788	-2.61136	-2.29016	-2.25196	-2.18024	-2.03824	-2.02096	-1.94296	-1.89268	-1.85628	-1.41756	-1.18576	-1.16684	-1.0134	-0.99324	-0.97552	-0.93184	-0.913	-0.50772	-0.47584	-0.42316	-0.38792	-0.26924	-0.00296	0.09312
X160719	1a	ab2	MEBE6	U2	T4	-3.0024	-2.97652	-2.70952	-2.57324	-1.95432	-1.89588	-1.71216	-1.68372	-1.62288	-1.03396	-0.79628	-0.62948	-0.513	-0.42264	-0.38116	-0.3342	-0.31804	-0.02248	0.0848	0.10216	0.13596	0.16912	0.24076
X160719	1a	ab2	MEBE6	U1	T5	-2.9594	-2.86752	-2.80396	-2.723	-2.70328	-2.12476	-2.0808	-2.03208	-1.99936	-1.97092	-1.85616	-1.6516	-1.58428	-1.23432	-1.17224	-1.06056	-0.86752	-0.79648	-0.58308	-0.56016	-0.38696	-0.21808	-0.14568	-0.08296	-0.05704	-0.03476	0.1124	0.17924
X160719	1a	ab2	MEBE6	U2	T5	-2.98992	-2.97068	-2.89668	-2.74144	-2.58168	-2.54872	-2.25692	-2.17692	-1.80924	-1.44796	-1.05052	-0.64712	-0.60664	-0.58004	-0.40908	-0.31604	-0.2962	-0.1834	-0.02376	0.04784	0.11564
X160719	1a	ab2	MEBE6	U1	T6	-2.98344	-2.90324	-2.52384	-2.15492	-1.63696	-1.5978	-1.52532	-1.20976	-1.1782	-1.15808	-0.7672	-0.742	-0.42216	-0.38896	0.087	0.18952	0.21764
X160719	1a	ab2	MEBE6	U2	T6	-2.17516	-1.94588	-1.9276	-1.66616	-1.63128	-1.59856	-1.5764	-1.51128	-1.4872	-1.02176	-0.99236	-0.97276	-0.92988	-0.91296	-0.87024	-0.85192	-0.81944	-0.47108	-0.12968	-0.10284	-0.07328	-0.05148	-0.02036	0.02312	0.05168	0.0846
X160719	1a	ab2	MEBE6	U1	T7	-2.97128	-2.93528	-2.5472	-2.37416	-2.20396	-2.13676	-2.12156	-2.01524	-1.98868	-1.96344	-1.55924	-1.43348	-1.33436	-1.28268	-1.24544	-1.13476	-0.67	-0.60916	-0.57264	-0.2536	-0.12932	-0.06244	-0.03948	0.07424	0.1666
X160719	1a	ab2	MEBE6	U2	T7	-2.8624	-2.84268	-2.8156	-2.77324	-2.36772	-2.31724	-1.73752	-1.60512	-1.47872	-1.38384	-1.35964	-1.03492	-0.987	-0.9496	-0.92168	-0.86912	-0.64956	-0.62992	-0.57312	-0.20228	-0.15688	-0.09108	-0.0646	0.03464
X160719	1a	ab2	MEBE6	U1	T8	-2.71924	-2.67832	-2.64724	-2.50324	-1.88648	-1.86764	-1.57484	-1.55856	-1.51	-1.48752	-1.44872	-1.42184	-1.31096	-1.2082	-1.151	-1.05164	-0.84412	-0.80072	-0.74748	-0.6982	-0.212	-0.18908	-0.1704	0.07232	0.09228
X160719	1a	ab2	MEBE6	U2	T8	-2.952	-2.83664	-2.56196	-2.31528	-2.28404	-2.10688	-1.89396	-1.82996	-1.80976	-1.75004	-1.1208	-0.86288	-0.79752	-0.76332	-0.55988	-0.3974	-0.37296	0.10724	0.12604	0.19768
X160719	1a	ab2	MEBE6	U1	T9	-2.95768	-2.9362	-2.8968	-2.47504	-2.44912	-2.4052	-2.3382	-2.1264	-2.08816	-1.34568	-1.30608	-1.27352	-1.25028	-1.22136	-1.16192	-0.84064	-0.81948	-0.79272	-0.73328	-0.58652	-0.56324	0.0494	0.06476
X160719	1a	ab2	MEBE6	U2	T9	-3.00168	-2.86428	-2.82672	-2.70164	-2.5808	-2.44088	-2.23428	-2.1678	-2.06696	-2.0038	-1.96784	-1.93872	-1.89356	-1.85284	-1.49828	-1.43512	-0.80224	-0.72676	-0.65312	-0.43552	-0.39364	-0.36424	-0.2198	-0.19624	-0.02148	0.014	0.06132
X160719	1a	ab2	MEBE6	U1	T10	-2.9582	-2.84196	-2.82272	-2.57836	-2.52636	-2.30768	-2.27544	-2.24816	-2.13856	-1.9098	-1.8768	-1.84032	-1.51896	-1.48304	-1.45208	-0.8038	-0.74488	-0.72192	-0.66892	-0.5786	-0.55292	-0.50752	-0.21708	-0.05176	0.01592	0.1106	0.12852	0.20152	0.22508
X160719	1a	ab2	MEBE6	U2	T10	-3.00452	-2.97324	-2.89076	-2.62236	-2.60008	-2.55592	-2.32112	-2.06072	-1.9856	-1.87104	-1.79524	-1.49784	-1.30988	-1.2058	-0.7916	-0.76456	-0.39876	-0.2408	-0.176	-0.14152	-0.08388	0.22296	0.24024
X160719	1a	ab2	MEBE5	U1	T1	-2.551	-2.48724	-2.3186	-2.26524	-2.01972	-1.5958	-1.3102	-1.29196	-0.77076	-0.70704	-0.6566	-0.60772	-0.56772	0.01792	0.0342	0.05592	0.13812
X160719	1a	ab2	MEBE5	U2	T1	-2.91772	-2.89892	-2.59796	-2.55664	-2.49256	-2.0674	-2.03676	-1.99516	-1.88208	-1.43672	-1.1658	-1.03432	-0.99932	-0.98004	-0.90148	-0.57268	-0.41916	-0.32676	-0.1008	-0.07624	-0.0418	0.01676	0.0808	0.10436	0.24152
X160719	1a	ab2	MEBE5	U1	T2	-2.90172	-2.77196	-2.44092	-2.3888	-2.30784	-2.276	-2.11828	-2.05396	-1.8472	-1.82224	-1.78224	-1.7596	-1.56528	-1.29484	-1.26664	-1.2318	-1.18576	-0.956	-0.93232	-0.88712	-0.22064	-0.07544	-0.0458	0.02744	0.05272	0.08936	0.18324
X160719	1a	ab2	MEBE5	U2	T2	-2.28472	-2.26128	-2.10992	-2.05844	-1.74292	-1.71596	-1.58208	-1.43988	-1.22772	-1.11132	-0.44924	-0.31488	0.04784	0.06488	0.08288	0.12676	0.2236
X160719	1a	ab2	MEBE5	U1	T3	-2.28156	-1.85344	-1.62908	-1.60888	-1.4848	-1.46952	-1.24364	-1.20504	-0.7836	-0.76112	-0.72648	-0.6618	-0.64172	-0.47044	-0.40552	-0.37276	-0.32532	-0.15752	-0.02816
X160719	1a	ab2	MEBE5	U2	T3	-2.98492	-2.83292	-2.76124	-2.49056	-2.42812	-2.39168	-1.84916	-1.40108	-0.8124	-0.71668	-0.63316	-0.60156	-0.57784	-0.51104	-0.31288	-0.0988	-0.06532	0.05004	0.07816	0.13428	0.14784
X160719	1a	ab2	MEBE5	U1	T4	-2.69888	-2.66728	-2.28152	-2.24116	-2.12816	-2.01444	-1.97508	-1.94632	-1.9084	-1.8308	-1.75684	-1.65808	-1.48916	-1.45344	-1.20924	-1.01576	-0.84008	-0.73944	-0.69676	-0.11592	-0.08396	-0.05908	0.12868	0.16608	0.1986
X160719	1a	ab2	MEBE5	U2	T4	-2.892	-2.1772	-2.1546	-2.11152	-2.06776	-2.0358	-1.78416	-1.68476	-1.64612	-1.57988	-1.56664	-1.25608	-1.06112	-1.0392	-0.91648	-0.61032	-0.5906	-0.52076	-0.47592	-0.32004	0.02024
X160719	1a	ab2	MEBE5	U1	T5	-2.84436	-2.82368	-2.79932	-2.69288	-2.483	-2.2254	-2.20328	-2.09576	-2.0172	-1.98012	-1.10036	-1.06132	-0.98104	-0.67892	-0.57536	-0.55044	-0.48852	-0.47252	-0.278	-0.2398	0.02136	0.17028
X160719	1a	ab2	MEBE5	U2	T5	-2.84436	-2.8154	-2.76732	-2.70108	-2.644	-2.58732	-2.49648	-2.27056	-2.1112	-2.083	-1.81148	-1.78992	-1.65764	-1.56988	-1.2998	-1.19272	-0.93364	-0.9148	-0.88176	-0.82084	-0.79084	-0.51232	-0.25704
X160719	1a	ab2	MEBE5	U1	T6	-2.97416	-2.9318	-2.86324	-2.74136	-2.38776	-2.03432	-1.9772	-1.90768	-1.77664	-1.73912	-1.46592	-1.27096	-1.25796	-1.23768	-1.20748	-1.14692	-1.12304	-1.03312	-0.8382	-0.5462	-0.52108	-0.39236	-0.369	-0.349	-0.321	-0.14328	-0.09836	0.04372	0.07992	0.19248
X160719	1a	ab2	MEBE5	U2	T6	-2.98488	-2.95572	-2.93768	-2.91608	-2.8918	-2.78608	-2.75616	-2.58448	-2.2652	-1.82884	-1.53744	-1.50428	-1.32012	-1.02824	-0.92824	-0.88656	-0.83284	-0.55184	-0.53112	-0.49248	-0.2792	-0.2302	-0.09004	0.03408	0.0548	0.08212	0.12064
X160719	1a	ab2	MEBE5	U1	T7	-2.75772	-2.69828	-2.66816	-2.50704	-2.47688	-2.38476	-2.3482	-2.28432	-2.26868	-2.06464	-1.84192	-1.23316	-0.98688	-0.91708	-0.89108	-0.81648	-0.73416	-0.71768	-0.54256	-0.51716	-0.44404	-0.29324	-0.06908	0.03388	0.09428	0.12456
X160719	1a	ab2	MEBE5	U2	T7	-2.97828	-2.94548	-2.8588	-2.7986	-2.29176	-2.2562	-1.77516	-1.75748	-1.72292	-1.45548	-1.42772	-1.38752	-1.3422	-0.81316	-0.7564	-0.21712	-0.06348	-0.04732	0.00992	0.03132	0.05912	0.082	0.14128	0.21596
X160719	1a	ab2	MEBE5	U1	T8	-2.8952	-2.67644	-2.34464	-2.32556	-2.3028	-1.70272	-1.57968	-1.48044	-1.45808	-1.44016	-1.40332	-1.2102	-1.1878	-1.17536	-1.13916	-0.93148	-0.90772	-0.72128	-0.56332	-0.19776	-0.17784	-0.14556	-0.11444	-0.07844	-0.0546	0.02088	0.17524
X160719	1a	ab2	MEBE5	U2	T8	-2.88348	-2.6838	-2.59532	-2.50136	-2.32612	-2.25068	-2.22664	-2.19772	-2.11728	-2.03304	-1.596	-1.5674	-1.5384	-1.51556	-1.46908	-1.4162	-1.324	-1.242	-1.19176	-1.1606	-1.00892	-0.97684	-0.35436	0.04892
X160719	1a	ab2	MEBE5	U1	T9	-2.78444	-2.66916	-2.607	-2.57828	-2.51052	-2.47436	-2.0346	-1.82428	-1.79224	-1.6526	-1.60416	-1.49524	-1.319	-1.11612	-0.95364	-0.89512	-0.19016	-0.14904	-0.02592	-0.01216	0.02124	0.06728	0.14012	0.23112
X160719	1a	ab2	MEBE5	U2	T9	-2.89328	-2.56964	-2.46324	-2.43592	-2.269	-2.03856	-1.71708	-1.64348	-1.5984	-1.48796	-1.20388	-1.18824	-1.10276	-1.0504	-1.01848	-0.618	-0.3828	0.04444	0.072	0.1058	0.12424	0.1486
X160719	1a	ab2	MEBE5	U1	T10	-2.80076	-2.76816	-2.74452	-2.65508	-2.38444	-2.15904	-1.29644	-1.26856	-1.22608	-1.16476	-1.14788	-1.10772	-0.67456	-0.51184	-0.48076	-0.4276	-0.38368	-0.15068	-0.05108	0.0422	0.0606	0.08396	0.10836
X160719	1a	ab2	MEBE5	U2	T10	-2.78324	-2.70092	-2.48952	-2.29308	-2.14632	-2.04512	-2.02076	-1.92728	-1.91004	-1.89052	-1.54624	-1.37112	-1.33428	-0.9666	-0.92596	-0.39648	-0.00952	0.01096	0.03452
X160719	1a	ab2	MEBE4	U1	T1	-2.85064	-2.69432	-2.66224	-2.59484	-2.57084	-2.53832	-2.471	-2.42492	-2.1376	-2.01436	-1.90776	-1.88888	-1.79124	-1.76924	-1.67464	-1.65436	-1.42416	-1.39716	-1.3634	-1.14524	-1.12664	-1.09948	-0.9372	-0.7818	-0.56756	-0.4114	-0.04608	-0.01456	0.01604	0.02384	0.03264	0.04436
X160719	1a	ab2	MEBE4	U2	T1	-2.97164	-2.89436	-2.86648	-2.79492	-2.74456	-2.1886	-2.17004	-1.86904	-1.79912	-1.61752	-1.57004	-1.54224	-1.48984	-1.44432	-1.31304	-1.1822	-1.09964	-1.07724	-0.9598	-0.71088	-0.63124	-0.4936	0.01524	0.02456	0.03268	0.04292	0.09128	0.15388
X160719	1a	ab2	MEBE4	U1	T2	-2.8858	-2.86176	-2.7956	-2.74132	-2.30688	-2.23204	-2.20308	-2.0282	-1.98732	-1.94228	-1.91308	-1.8744	-1.82292	-1.49892	-1.40744	-1.35984	-1.2798	-1.22412	-1.19404	-1.15068	-1.10752	-1.06272	-0.83508	-0.81568	-0.75244	-0.65696	-0.5494	-0.49068	-0.30396	-0.21668	-0.12308	-0.0626	0.01628	0.02504	0.03392	0.06388
X160719	1a	ab2	MEBE4	U2	T2	-2.9272	-2.89524	-2.2912	-2.26496	-2.24256	-2.2116	-2.17688	-2.13056	-1.71464	-1.66816	-1.3986	-1.2844	-1.2644	-1.23116	-1.21	-0.77016	-0.69696	-0.6232	-0.59892	-0.3472	-0.29944	-0.08512	-0.06012	0.00812	0.0196	0.02928	0.0412	0.06852	0.1402	0.15504
X160719	1a	ab2	MEBE4	U1	T3	-2.796	-2.65404	-2.60888	-2.54884	-2.51708	-2.44612	-2.42316	-2.20024	-2.15684	-2.13008	-2.06516	-1.73008	-1.70316	-1.6698	-1.64512	-1.32768	-1.1276	-1.02416	-0.94424	-0.8822	-0.85504	-0.48892	-0.46336	-0.43772	-0.19496	-0.13604	-0.03556	0.0164	0.02364	0.0322	0.04164
X160719	1a	ab2	MEBE4	U2	T3	-2.9318	-2.79604	-2.76416	-2.71844	-2.68968	-2.44644	-1.96504	-1.947	-1.91764	-1.70956	-1.609	-1.58184	-1.56352	-1.48524	-1.10848	-1.08456	-0.826	-0.78664	-0.58404	-0.32072	-0.2636	-0.20648	-0.18216	-0.12108	0.01732	0.02624	0.03636	0.04696	0.08372
X160719	1a	ab2	MEBE4	U1	T4	-2.71028	-2.6748	-2.44928	-2.4284	-2.3218	-1.97664	-1.88364	-1.85724	-1.76748	-1.7458	-1.5916	-1.45136	-1.39496	-1.36156	-1.23216	-0.81292	-0.7916	-0.73472	-0.71412	-0.54604	-0.403	-0.2078	-0.18124	-0.0842	0.01512	0.02232	0.02912	0.0372	0.05244	0.19464
X160719	1a	ab2	MEBE4	U2	T4	-2.5734	-2.5408	-2.5102	-2.38128	-1.95532	-1.93196	-1.88292	-1.8142	-1.29544	-1.26184	-0.98192	-0.58044	-0.33976	-0.3108	-0.04896	-0.00576	0.01224	0.02004	0.0274	0.03668	0.04884
X160719	1a	ab2	MEBE4	U1	T5	-2.9714	-2.62696	-2.58648	-2.5606	-2.39004	-2.3198	-2.10108	-2.01636	-1.86632	-1.82884	-1.79976	-1.73556	-1.6608	-1.59392	-1.57088	-1.51824	-1.45152	-1.19264	-0.94272	-0.92488	-0.90832	-0.65372	-0.56024	-0.51496	-0.1708	0.01416	0.0218	0.0292	0.03772	0.06176
X160719	1a	ab2	MEBE4	U2	T5	-2.94188	-2.7434	-2.30712	-1.79636	-1.73292	-1.71256	-1.68468	-1.63604	-1.56872	-1.30148	-1.09272	-1.0618	-1.02456	-1.003	-0.92944	-0.90828	-0.19412	-0.161	-0.12128	0.01596	0.02312	0.03972	0.097
X160719	1a	ab2	MEBE4	U1	T6	-2.91828	-2.85816	-2.67568	-2.4714	-2.39192	-2.19292	-2.03264	-1.92596	-1.88564	-1.72192	-1.70108	-1.67124	-1.52796	-1.47844	-1.08876	-0.90664	-0.8696	-0.82796	-0.78752	-0.75268	-0.54244	-0.50328	-0.2082	-0.17612	-0.15256	-0.07524	0.01228	0.01956	0.02608	0.0336	0.04492
X160719	1a	ab2	MEBE4	U2	T6	-2.84104	-2.821	-2.72688	-2.65072	-2.63312	-2.61164	-2.29168	-2.05892	-1.59508	-1.3236	-1.18664	-1.14024	-1.0896	-0.92704	-0.91136	-0.16768	-0.1214	-0.09872	-0.03368	0.014	0.02164	0.02936	0.03848	0.05428
X160719	1a	ab2	MEBE4	U1	T7	-2.88804	-2.74708	-2.71648	-2.57448	-2.46168	-2.40968	-2.38152	-2.27376	-2.19628	-2.17756	-1.93064	-1.74404	-1.62712	-1.5246	-1.24244	-1.15988	-1.11876	-1.03972	-1.01592	-0.853	-0.80096	-0.67976	-0.64852	-0.62764	-0.54172	-0.50804	-0.47996	-0.4586	-0.32168	-0.29704	0.01404	0.02172	0.02868	0.03724	0.04788
X160719	1a	ab2	MEBE4	U2	T7	-2.99804	-2.755	-2.70084	-2.68024	-2.51672	-2.49196	-2.40168	-2.38156	-2.35708	-2.27444	-2.25056	-2.20352	-1.98704	-1.95816	-1.91812	-1.88404	-1.59776	-1.49988	-1.12196	-1.01356	-0.94492	-0.86028	-0.84148	-0.60132	-0.02872	0.016	0.0234	0.03084	0.04056	0.06736
X160719	1a	ab2	MEBE4	U1	T8	-2.70004	-2.65868	-2.4212	-2.36128	-2.13064	-2.07272	-1.9172	-1.8014	-1.76364	-1.63672	-1.55992	-1.51348	-1.26168	-1.19428	-1.04152	-0.90692	-0.8754	-0.82992	-0.78144	-0.63028	-0.55128	-0.4932	-0.45564	-0.40316	-0.25992	-0.07336	0.013	0.02076	0.02756	0.0358	0.0496
X160719	1a	ab2	MEBE4	U2	T8	-2.70588	-2.6466	-2.19528	-1.67988	-1.6232	-1.57856	-1.5164	-1.49204	-1.47088	-1.4216	-1.3552	-1.19316	-0.75788	-0.7134	-0.64016	-0.56048	-0.43184	-0.10584	-0.04736	-0.01708	0.01252	0.02088	0.02836	0.03792
X160719	1a	ab2	MEBE4	U1	T9	-2.78628	-2.73412	-2.70992	-2.59224	-2.52744	-2.48368	-2.46036	-2.40488	-2.08448	-2.05652	-2.0362	-1.97304	-1.9516	-1.845	-1.82884	-1.49836	-1.41044	-1.3916	-1.008	-0.9548	-0.81128	-0.60172	-0.56844	-0.52324	-0.48888	-0.16216	-0.14128	-0.06444	0.01524	0.02224	0.02928	0.03696	0.05176
X160719	1a	ab2	MEBE4	U2	T9	-2.81396	-2.70956	-2.5872	-2.5588	-2.46208	-2.43532	-1.92976	-1.51444	-1.4948	-1.10244	-0.97396	-0.51596	-0.3728	-0.26796	-0.22464	0.01228	0.02004	0.0276	0.03704	0.05316	0.0994
X160719	1a	ab2	MEBE4	U1	T10	-2.74032	-2.6632	-2.53088	-2.48984	-2.45824	-2.42512	-2.27868	-2.24876	-2.21216	-1.9908	-1.95516	-1.87124	-1.79604	-1.72288	-1.54788	-1.5194	-1.49096	-1.38088	-1.32528	-1.19932	-1.10124	-0.85764	-0.6568	-0.59396	-0.5108	-0.31048	-0.24896	-0.13616	-0.11276	-0.07068	0.01384	0.02112	0.0282	0.036	0.11164
X160719	1a	ab2	MEBE4	U2	T10	-2.62572	-2.52972	-2.51612	-2.49712	-1.94216	-1.91752	-1.86712	-1.53772	-1.19564	-0.80676	-0.23796	-0.118	-0.09196	-0.06924	0.00244	0.0132	0.02124	0.02896	0.03828	0.0536	0.22804
X160719	1a	ab2	MEBE3	U1	T1	-2.33184	-2.30816	-2.28484	-2.15808	-1.797	-1.77512	-1.65256	-1.59364	-1.559	-1.50996	-1.485	-1.29152	-1.24352	-1.20528	-1.13668	-1.112	-1.06316	-0.94724	-0.91196	-0.6032	-0.52	-0.43356	-0.41016	-0.1208	0.00932	0.01424	0.0184	0.0222	0.03064	0.03436	0.03884	0.04384	0.05012	0.05608	0.06892
X160719	1a	ab2	MEBE3	U2	T1	-2.91416	-2.86856	-2.83996	-2.74848	-2.67724	-2.61272	-2.41684	-2.36884	-2.33676	-2.2882	-1.56332	-1.53124	-1.31708	-1.0736	-0.47972	-0.4158	-0.2848	-0.04708	0.00912	0.01384	0.01792	0.0216	0.02536	0.0294	0.03396	0.03876	0.04412	0.05048	0.05748	0.06744
X160719	1a	ab2	MEBE3	U1	T2	-2.86892	-2.845	-2.76172	-2.6806	-2.66324	-2.44728	-2.20956	-2.18136	-2.15568	-2.108	-1.98284	-1.7628	-1.18716	-1.16584	-1.13748	-1.10412	-1.0774	-0.97216	-0.89256	-0.86784	-0.78144	-0.37704	-0.11776	-0.07336	-0.00676	0.00984	0.01472	0.01892	0.02296	0.02656	0.03072	0.03544	0.04028	0.04724	0.05424
X160719	1a	ab2	MEBE3	U2	T2	-2.9956	-2.9562	-2.8256	-2.20728	-2.15928	-2.13616	-2.0876	-1.79276	-1.77428	-1.7544	-1.70568	-1.4134	-1.16704	-1.12692	-0.76936	-0.66884	-0.6254	-0.60656	-0.52768	-0.44928	-0.04228	-0.02588	0.00968	0.0146	0.01832	0.02236	0.02612	0.02996	0.03428	0.03888	0.0438	0.05016	0.0568	0.066
X160719	1a	ab2	MEBE3	U1	T3	-2.93692	-2.89364	-2.81356	-2.6792	-2.48912	-2.4528	-2.27248	-2.2516	-2.04704	-1.56252	-1.5194	-1.4234	-1.38488	-1.06956	-0.77972	-0.72656	-0.65144	-0.50008	-0.47864	-0.44944	-0.41672	-0.37012	-0.34604	-0.24044	0.0098	0.01428	0.01832	0.02188	0.0256	0.02936	0.03352	0.03812	0.04348	0.04884	0.05564	0.07344
X160719	1a	ab2	MEBE3	U2	T3	-2.51808	-2.44376	-2.03328	-1.94136	-1.89196	-1.87072	-1.40928	-1.17564	-0.98892	-0.79992	-0.65144	-0.44172	-0.28784	-0.13616	0.00924	0.01408	0.018	0.02164	0.02544	0.02912	0.03332	0.0378	0.04304	0.04836	0.05576	0.06436
X160719	1a	ab2	MEBE3	U1	T4	-2.72712	-2.54952	-2.3786	-2.31656	-2.25072	-2.23512	-2.20664	-1.844	-1.82012	-1.74904	-1.67632	-1.377	-1.35668	-1.24484	-1.21732	-0.98916	-0.8776	-0.52124	0.00932	0.01396	0.01776	0.02148	0.02496	0.02876	0.03264	0.03696	0.04124	0.04608	0.06752
X160719	1a	ab2	MEBE3	U2	T4	-2.78876	-2.76936	-2.74088	-2.70592	-2.66332	-2.64596	-2.56132	-2.0272	-1.98312	-1.9354	-1.90216	-1.8826	-1.83916	-1.80448	-1.50796	-1.4442	-1.3936	-1.02764	-0.50656	-0.47944	-0.44512	-0.42708	-0.30888	0.0044	0.01056	0.0186	0.0222	0.02584	0.03012	0.03456	0.03904	0.04424	0.04944	0.05512	0.06372	0.07676
X160719	1a	ab2	MEBE3	U1	T5	-2.70208	-2.3098	-2.2822	-2.1648	-2.13988	-2.08684	-1.6392	-1.44708	-1.39996	-1.3414	-1.308	-1.26768	-1.15484	-1.137	-1.06424	-0.7764	-0.70888	-0.68872	0.0092	0.0136	0.0174	0.02088	0.0246	0.0284	0.03208	0.03628	0.04044	0.04488	0.05028	0.05568	0.0644	0.07288	0.0944
X160719	1a	ab2	MEBE3	U2	T5	-2.83144	-2.82796	-2.70936	-2.68048	-2.64016	-2.21572	-2.14512	-2.11144	-2.07608	-2.05308	-2.01888	-1.68804	-1.6702	-1.6392	-1.30576	-0.71264	-0.63732	-0.2704	-0.23968	-0.21476	-0.12628	0.00908	0.01348	0.01724	0.02072	0.02424	0.02796	0.032	0.0364	0.04096	0.04616	0.05208	0.05856	0.06472	0.07992
X160719	1a	ab2	MEBE3	U1	T6	-2.98424	-2.90676	-2.88672	-2.8514	-2.80948	-2.5046	-2.21436	-2.19092	-2.1338	-2.11192	-1.87	-1.7416	-1.64728	-1.59388	-1.35984	-1.1266	-1.09248	-1.06952	-0.6562	-0.00836	0.008	0.01256	0.0164	0.02004	0.02372	0.02764	0.03168	0.03524	0.0398	0.0446	0.05668	0.06384	0.071
X160719	1a	ab2	MEBE3	U2	T6	-3.00064	-2.65672	-2.5814	-2.55244	-2.16832	-1.57108	-1.2926	-0.98496	-0.84992	-0.82432	-0.70952	-0.60288	-0.55204	-0.43252	-0.31972	-0.14408	-0.107	-0.0708	-0.0466	0.00828	0.01292	0.01664	0.0202	0.02412	0.02772	0.03184	0.03588	0.04012	0.045	0.0516	0.0588	0.06848	0.07804
X160719	1a	ab2	MEBE3	U1	T7	-2.70836	-2.68436	-2.629	-2.54136	-2.463	-2.36672	-1.95516	-1.89616	-1.75092	-1.7064	-1.51136	-1.4562	-1.40752	-1.28388	-1.04708	-0.72064	-0.68352	-0.62748	-0.14324	-0.0828	0.0092	0.01344	0.01728	0.02092	0.02448	0.02808	0.03192	0.03592	0.03968	0.04412	0.0494	0.05432	0.06112	0.07068	0.08268
X160719	1a	ab2	MEBE3	U2	T7	-2.69128	-2.51532	-2.28	-2.26244	-2.23208	-2.17752	-2.11832	-1.927	-1.81848	-1.70524	-1.55508	-0.87988	-0.80236	-0.41292	-0.18332	-0.1334	0.00896	0.01356	0.0172	0.02056	0.02408	0.0278	0.0318	0.03612	0.04104	0.0462	0.05284	0.06072	0.06924
X160719	1a	ab2	MEBE3	U1	T8	-2.88652	-2.865	-2.55496	-2.51452	-2.45724	-2.37616	-2.35688	-2.25596	-2.22724	-2.06336	-1.97964	-1.94196	-1.9198	-1.88372	-1.85384	-1.77176	-0.8488	-0.6754	-0.62812	-0.5858	-0.45224	-0.2274	0.00856	0.01304	0.01684	0.02028	0.02376	0.02736	0.03128	0.03488	0.03868	0.0434	0.04884	0.05504	0.062	0.08156
X160719	1a	ab2	MEBE3	U2	T8	-2.87564	-2.86028	-2.78444	-2.70192	-2.67612	-2.58952	-2.56344	-2.53956	-2.36332	-2.23664	-1.92524	-1.90712	-1.78096	-1.61744	-1.59544	-1.5158	-1.249	-1.22236	-0.67364	-0.63244	-0.5112	-0.41444	-0.39868	-0.08396	0.00896	0.0132	0.01708	0.02056	0.02396	0.02768	0.0316	0.0362	0.04096	0.04608	0.05212	0.05884	0.06688	0.08184
X160719	1a	ab2	MEBE3	U1	T9	-2.98104	-2.9306	-2.72816	-2.61884	-2.40624	-2.32224	-2.276	-2.22576	-2.1718	-2.04676	-1.96984	-1.687	-1.14068	-1.11128	-0.92916	-0.86128	-0.8448	-0.69704	-0.43788	-0.36364	0.00864	0.0132	0.01688	0.0204	0.02388	0.02712	0.03084	0.03508	0.0392	0.0442	0.05004	0.05676	0.0634	0.0746
X160719	1a	ab2	MEBE3	U2	T9	-2.852	-2.82564	-2.76168	-2.72556	-2.67532	-2.3384	-2.22064	-2.1826	-2.13764	-1.92904	-1.48876	-1.27048	-1.1478	-1.11748	-1.09812	-1.07868	-1.00108	-0.53424	-0.43612	-0.41216	-0.37604	-0.28204	0.00792	0.01252	0.01612	0.0198	0.02296	0.0266	0.03056	0.035	0.0394	0.04436	0.05024	0.05784	0.0664	0.08348
X160719	1a	ab2	MEBE3	U1	T10	-2.74724	-2.54204	-2.26784	-2.09032	-1.9336	-1.91628	-1.85484	-1.71064	-1.68916	-1.5882	-1.36132	-1.33712	-1.3198	-1.27768	-0.94404	-0.91164	-0.8722	-0.66816	-0.64872	-0.59704	-0.25148	-0.22364	-0.165	-0.12444	0.0094	0.01348	0.01732	0.02084	0.02432	0.02776	0.03128	0.03528	0.04016	0.04476	0.0496	0.05588
X160719	1a	ab2	MEBE3	U2	T10	-2.75896	-2.72724	-2.69696	-2.65564	-2.5856	-2.53788	-1.6642	-1.59292	-1.552	-1.38556	-1.11656	-0.9932	-0.6036	-0.52316	-0.41908	-0.39008	-0.07684	0.00908	0.01348	0.01708	0.02052	0.02416	0.0278	0.03132	0.03556	0.03952	0.04444	0.04976	0.05616	0.0648	0.07676
X160719	1a	ab2	MEBE2	U1	T1	-2.82988	-2.7934	-2.74336	-2.7054	-2.6856	-2.57876	-2.53964	-2.12208	-2.10736	-1.97728	-1.9434	-1.47908	-1.40688	-1.18632	-1.18072	-1.16236	-1.12668	-0.906	-0.7916	-0.67744	-0.62004	-0.58548	-0.4544	-0.32408	-0.17088	-0.06476	0.00752	0.01076	0.01392	0.01696	0.01984	0.02316	0.02656	0.02992	0.03316	0.03748	0.05332	0.05792	0.0636	0.06944	0.07396	0.08052	0.08812	0.09804
X160719	1a	ab2	MEBE2	U2	T1	-2.9974	-2.93292	-2.81396	-2.69344	-2.67384	-2.6522	-2.3304	-2.20256	-1.8492	-1.8084	-1.73468	-1.44536	-1.34276	-1.16488	-0.89656	-0.74464	-0.43148	-0.36624	-0.32996	-0.2128	-0.19348	0.00692	0.01024	0.0134	0.01664	0.01976	0.02288	0.02624	0.02996	0.03384	0.03792	0.04244	0.04708	0.05232	0.05792	0.06376	0.06928	0.07632	0.08616	0.09816
X160719	1a	ab2	MEBE2	U1	T2	-2.80424	-2.77916	-2.72	-2.63548	-2.40216	-2.3568	-2.3056	-2.2554	-2.02212	-1.97296	-1.8874	-1.82036	-1.73168	-1.68328	-1.6366	-1.57444	-1.32916	-1.21216	-0.88064	-0.41208	-0.37516	-0.16072	-0.10536	-0.07692	-0.03832	0.0072	0.01072	0.01372	0.01656	0.01964	0.02272	0.02596	0.0294	0.03272	0.03696	0.04084	0.04496	0.04888	0.05264	0.05648	0.06132	0.06668	0.07144	0.0784
X160719	1a	ab2	MEBE2	U2	T2	-2.93032	-2.7546	-2.60896	-2.4638	-2.44456	-2.40128	-2.21848	-2.19224	-2.093	-1.58404	-1.5086	-1.469	-1.42608	-1.40964	-1.3324	-1.30196	-0.88988	-0.8608	-0.7528	-0.71224	-0.66936	-0.3616	-0.31528	-0.0848	-0.04096	0.00668	0.01004	0.01308	0.01616	0.01932	0.02248	0.02596	0.02936	0.03308	0.03656	0.04048	0.04508	0.0494	0.05516	0.0608	0.06664	0.07456	0.08184	0.09116
X160719	1a	ab2	MEBE2	U1	T3	-2.97416	-2.93616	-2.89	-2.86964	-2.81276	-2.78648	-2.51984	-2.21668	-2.18128	-2.11728	-2.10064	-2.04324	-1.73084	-1.69884	-1.46304	-1.35344	-1.3344	-1.17196	-1.132	-1.0876	-1.04856	-0.98052	-0.49228	-0.47684	-0.43576	-0.32004	-0.27188	-0.23424	-0.15056	-0.12784	-0.09772	0.00732	0.01076	0.01368	0.01684	0.02	0.02292	0.02596	0.03256	0.0372	0.04036	0.04456	0.04856	0.05312
X160719	1a	ab2	MEBE2	U2	T3	-2.98704	-2.72564	-2.5578	-2.28944	-2.23988	-1.68708	-1.64884	-1.48484	-1.18904	-1.16084	-1.00824	-0.97872	-0.8566	-0.73452	-0.25564	-0.21428	-0.18404	-0.16004	-0.02148	0.00672	0.01	0.01304	0.01592	0.019	0.02188	0.02508	0.028	0.03152	0.0354	0.03972	0.0438	0.0482	0.05276	0.05724	0.0644	0.07108	0.0792	0.09052	0.10864
X160719	1a	ab2	MEBE2	U1	T4	-2.9004	-2.50816	-2.48516	-2.36464	-2.04312	-1.96424	-1.775	-1.62356	-1.609	-1.53188	-1.16568	-1.11736	-1.08104	-0.81728	-0.78408	-0.61044	-0.49292	-0.1262	0.00732	0.01064	0.01344	0.0164	0.0198	0.02276	0.0264	0.0292	0.03268	0.03568	0.03916	0.04312	0.04708	0.05132	0.06004	0.06504	0.07008	0.07584	0.08084	0.08936	0.09704	0.1034	0.119
X160719	1a	ab2	MEBE2	U2	T4	-2.9736	-2.69944	-2.42808	-2.39048	-2.36928	-2.32592	-2.103	-2.09868	-2.04792	-2.03364	-1.88084	-1.4382	-1.41024	-1.32804	-1.19296	-1.02768	-0.90648	-0.85768	-0.69636	-0.33436	-0.29104	-0.24132	0.00216	0.00752	0.01084	0.01372	0.01684	0.02004	0.02324	0.02676	0.0306	0.03416	0.03856	0.04288	0.04716	0.05248	0.0576	0.06356	0.06944	0.07616	0.0836	0.09504
X160719	1a	ab2	MEBE2	U1	T5	-2.87472	-2.81352	-2.71768	-2.6268	-2.586	-2.56356	-2.51148	-2.4802	-2.32168	-2.2922	-2.25248	-2.0168	-1.98832	-1.71012	-1.65772	-1.62164	-1.39532	-1.30968	-1.20748	-1.17124	-1.13752	-0.71364	-0.68156	-0.6378	-0.56656	-0.50496	-0.35584	-0.28724	-0.26348	-0.22024	0.00728	0.01064	0.01376	0.01664	0.01948	0.02272	0.03152	0.03876	0.04268	0.04652	0.05044	0.05964	0.06464	0.0698
X160719	1a	ab2	MEBE2	U2	T5	-2.78344	-2.676	-2.37424	-2.25636	-2.21804	-2.1676	-2.01448	-1.61584	-1.48932	-1.41592	-1.34668	-1.3148	-0.96012	-0.67296	-0.50748	-0.4886	-0.40428	-0.36044	-0.30164	-0.23916	-0.12376	-0.07772	-0.05396	0.00164	0.00732	0.01068	0.0138	0.01696	0.01988	0.02308	0.02632	0.03012	0.03356	0.0374	0.04164	0.04672	0.052	0.057	0.06308	0.06992	0.0772	0.0856	0.09616	0.11076
X160719	1a	ab2	MEBE2	U1	T6	-2.8654	-2.71528	-2.50944	-2.18516	-2.15536	-1.99956	-1.96372	-1.93976	-1.79948	-1.37824	-1.23128	-1.11068	-1.0626	-0.9202	-0.84816	-0.80844	-0.76384	-0.64976	-0.61404	-0.5368	-0.27556	-0.25468	-0.18208	-0.13784	0.0072	0.01052	0.01616	0.01936	0.02236	0.02532	0.0286	0.03188	0.0384	0.04276	0.05576	0.06132	0.0662	0.07204	0.07688	0.08308	0.0896	0.09724	0.10648	0.1244
X160719	1a	ab2	MEBE2	U2	T6	-2.80252	-2.72588	-2.59348	-2.2858	-2.22376	-2.17852	-2.15596	-1.95352	-1.89216	-1.68904	-1.66264	-1.331	-1.00872	-0.65776	-0.43036	-0.35276	-0.02776	0.00648	0.00972	0.01268	0.01584	0.0192	0.02208	0.02528	0.0288	0.03264	0.0364	0.04012	0.04412	0.04832	0.05312	0.05748	0.06276	0.06872	0.0756	0.08572	0.09464	0.1104
X160719	1a	ab2	MEBE2	U1	T7	-2.9282	-2.82528	-2.71008	-2.38536	-2.14376	-1.96536	-1.93044	-1.83828	-1.8248	-1.72756	-1.64188	-1.58648	-1.49424	-1.31816	-1.2746	-1.17848	-0.9792	-0.92488	-0.88412	-0.755	-0.55876	-0.54076	-0.5368	-0.47688	-0.43168	-0.41156	-0.33132	-0.29512	-0.24976	-0.16368	-0.00876	0.00704	0.01048	0.01328	0.0164	0.01944	0.02276	0.026	0.02928	0.03264	0.03632	0.0406	0.04432	0.04836
X160719	1a	ab2	MEBE2	U2	T7	-2.96656	-2.9384	-2.5414	-2.43916	-2.26032	-2.22544	-1.9114	-1.86228	-1.83892	-1.63804	-1.54436	-1.51148	-1.42116	-1.0594	-0.9776	-0.94656	-0.637	-0.55876	-0.53672	-0.51736	-0.30148	-0.19544	-0.14028	0.00672	0.0098	0.01288	0.01588	0.01888	0.02216	0.02532	0.02848	0.03192	0.03584	0.03956	0.04412	0.04884	0.0532	0.05908	0.06452	0.07104	0.07808	0.08472	0.09248	0.10444
X160719	1a	ab2	MEBE2	U1	T8	-2.90536	-2.87644	-2.82972	-2.7986	-2.77888	-2.34864	-2.31884	-2.28808	-2.2562	-2.16868	-2.13112	-2.09956	-1.98996	-1.8268	-1.79336	-1.60608	-1.58668	-1.53956	-1.48728	-1.147	-1.1246	-1.05032	-1.00404	-0.81492	-0.60436	-0.47004	-0.44284	-0.4212	-0.10192	-0.03828	0.00092	0.00764	0.01104	0.01408	0.01976	0.02324	0.02976	0.03292	0.03712	0.0482	0.0522	0.0562	0.06156	0.06724
X160719	1a	ab2	MEBE2	U2	T8	-2.8608	-2.6606	-2.61192	-2.4698	-2.1442	-1.98108	-1.89644	-1.84184	-1.79704	-1.54324	-1.51904	-1.38892	-1.1866	-1.11576	-0.99664	-0.84628	-0.6044	-0.39068	-0.09308	-0.07384	-0.0122	0.00656	0.00964	0.01276	0.0156	0.0186	0.0218	0.02492	0.02828	0.03176	0.03536	0.03892	0.04284	0.04716	0.0518	0.05608	0.06184	0.06824	0.07544	0.08196	0.09432	0.10896
X160719	1a	ab2	MEBE2	U1	T9	-3.0012	-2.91452	-2.84132	-2.76008	-2.72144	-2.60872	-2.56244	-2.43164	-2.34388	-2.33928	-2.32504	-2.15876	-1.99496	-1.9624	-1.9242	-1.31532	-1.19068	-1.12256	-1.08388	-1.05844	-1.05264	-0.8658	-0.78776	-0.73836	-0.70256	-0.58416	-0.42572	-0.31388	-0.28224	-0.24884	-0.15248	-0.024	0.00688	0.01	0.013	0.01568	0.01876	0.0218	0.02508	0.02844	0.03188	0.03548	0.03912	0.0432
X160719	1a	ab2	MEBE2	U2	T9	-2.99364	-2.96116	-2.88424	-2.708	-2.63228	-2.3394	-2.3084	-2.20176	-2.02648	-1.96876	-1.7436	-1.64508	-1.29752	-1.27212	-1.16068	-1.0396	-0.9742	-0.2194	-0.16916	-0.06804	-0.03168	-0.01296	0.0068	0.00988	0.01276	0.01552	0.0184	0.0216	0.02508	0.02832	0.0316	0.03532	0.03928	0.04348	0.04756	0.05272	0.05764	0.06308	0.07036	0.07728	0.08632	0.09612	0.109
X160719	1a	ab2	MEBE2	U1	T10	-2.811	-2.76696	-2.62784	-2.6042	-2.5638	-2.52372	-2.30872	-2.14892	-2.0216	-1.87672	-1.50788	-1.4774	-1.2274	-1.19164	-1.16948	-1.13748	-1.01796	-0.80592	-0.70276	-0.69892	-0.66416	-0.63824	-0.54188	-0.51636	-0.35252	-0.14828	-0.0364	0.0068	0.00984	0.01288	0.01592	0.0188	0.02204	0.02528	0.02872	0.032	0.03572	0.03952	0.04356	0.04804	0.052	0.05644	0.06056	0.06536
X160719	1a	ab2	MEBE2	U2	T10	-3.00028	-2.93924	-2.80596	-2.6102	-2.31376	-2.04552	-1.87668	-1.82908	-1.5388	-1.472	-1.13996	-1.09924	-1.07892	-0.80264	-0.69928	-0.63512	-0.48816	-0.16816	-0.13948	-0.11588	0.00676	0.0098	0.0128	0.01588	0.01888	0.02212	0.02536	0.02876	0.032	0.03568	0.03932	0.04316	0.04716	0.05152	0.0566	0.06196	0.068	0.07392	0.08132	0.08876	0.09968	0.12152
X160720	1a	ab2	Air0	U1	T1	-2.85656	-2.75432	-2.61604	-2.60084	-2.58548	-2.41056	-2.38548	-2.21696	-2.04848	-1.82788	-1.79104	-1.38232	-1.32972	-1.31016	-1.28756	-1.15592	-0.8136	-0.71928	-0.66068	-0.54692	-0.51392	-0.46252	-0.43324	0.11024	0.14376
X160720	1a	ab2	Air0	U2	T1	-2.91844	-2.83408	-2.81536	-2.705	-2.578	-2.56132	-2.5072	-2.44492	-2.30632	-2.1396	-2.08316	-1.76724	-1.72048	-1.59468	-1.38436	-1.2952	-1.04616	-1.01704	-0.84872	-0.82792	-0.8106	-0.68192	-0.41696	-0.39344	-0.20216	-0.18384	-0.12956	0.18132	0.20932
X160720	1a	ab2	Air0	U1	T2	-2.84616	-2.75204	-2.67496	-2.52328	-2.4702	-2.24308	-2.02896	-2.00568	-1.82352	-1.77016	-1.71296	-1.413	-1.37808	-1.26248	-1.05528	-0.95908	-0.88236	-0.8108	-0.76588	-0.56772	-0.46352	-0.40472	-0.37284	-0.21728	-0.13012	-0.10772	0.00528
X160720	1a	ab2	Air0	U2	T2	-2.88916	-2.73016	-2.62244	-2.5512	-2.53112	-2.11664	-2.01804	-1.99624	-1.94792	-1.90176	-1.84864	-1.8204	-1.76484	-1.54224	-1.52124	-1.08392	-1.0646	-0.856	-0.68388	-0.66296	-0.6398	-0.54276	-0.36184	-0.33984	-0.24332	-0.19564	-0.17648	-0.02112	-0.00292
X160720	1a	ab2	Air0	U1	T3	-2.75412	-2.4946	-2.45196	-2.41876	-2.38392	-2.341	-1.91684	-1.87724	-1.84952	-1.81224	-1.58712	-1.44552	-1.41744	-1.24524	-1.15008	-1.08804	-1.06872	-0.792	-0.76052	-0.73688	-0.6934	-0.60212	-0.45064	-0.27588	-0.17512	-0.0302	0.18004
X160720	1a	ab2	Air0	U2	T3	-2.93852	-2.89848	-2.82824	-2.68928	-2.4836	-2.46496	-2.3794	-2.26548	-2.21804	-2.10128	-1.81404	-1.64448	-1.58684	-1.56364	-1.5402	-1.49856	-1.47044	-1.34092	-1.1858	-1.00368	-0.8652	-0.83596	-0.81668	-0.74212	-0.69236	-0.25384	-0.23576	-0.20356	-0.18068	-0.14704	-0.0432	0.03096	0.13532	0.20112
X160720	1a	ab2	Air0	U1	T4	-2.80564	-2.76804	-2.7422	-2.71228	-2.52424	-2.42448	-2.27744	-2.23084	-2.2046	-2.0718	-2.01468	-1.85184	-1.41296	-1.26728	-1.2454	-1.1338	-0.94908	-0.91556	-0.72956	-0.62084	-0.4148	-0.38828	-0.36372	-0.33324	-0.16924	0.03836	0.1136
X160720	1a	ab2	Air0	U2	T4	-2.99128	-2.97764	-2.86424	-2.60352	-2.52208	-2.4818	-2.46196	-2.43556	-2.26596	-2.21864	-2.1482	-2.12824	-2.09468	-2.04624	-1.82704	-1.65608	-1.60808	-1.42636	-1.16624	-0.8792	-0.86084	-0.838	-0.74148	-0.70908	-0.63476	-0.61216	-0.44292	-0.4004	-0.20084	-0.12588	-0.07132	-0.0114	0.0842
X160720	1a	ab2	Air0	U1	T5	-2.9762	-2.93132	-2.90844	-2.87124	-2.83172	-2.65292	-2.6004	-2.56148	-2.536	-2.43772	-2.41208	-2.23768	-2.20492	-1.8734	-1.82424	-1.63208	-1.58364	-1.5318	-1.28064	-1.19152	-1.16584	-1.143	-1.09668	-0.90048	-0.8514	-0.76392	-0.71656	-0.67952	-0.42856	-0.38356	-0.12088	-0.0864	0.0822
X160720	1a	ab2	Air0	U2	T5	-2.83992	-2.81444	-2.78572	-2.76612	-2.7204	-2.65504	-2.61716	-2.58752	-2.37544	-2.1958	-2.12032	-2.03596	-2.00572	-1.96656	-1.91104	-1.84148	-1.74304	-1.69628	-1.67576	-1.59008	-1.50428	-1.48468	-1.18892	-0.99968	-0.94756	-0.90584	-0.88976	-0.85884	-0.81772	-0.7908	-0.50376	-0.46504	-0.39112	-0.36344	-0.32756	-0.22748	0.0878	0.10252	0.14168
X160720	1a	ab2	Air0	U1	T6	-2.99812	-2.93984	-2.87128	-2.74716	-2.72644	-2.6858	-2.60276	-2.5332	-2.51348	-2.39124	-2.06884	-2.00312	-1.90868	-1.88012	-1.8512	-1.65056	-1.62868	-1.5436	-1.363	-1.19516	-1.145	-1.11552	-1.0836	-0.95504	-0.54868	-0.41904	-0.05392	0.2396
X160720	1a	ab2	Air0	U2	T6	-2.88376	-2.85852	-2.76716	-2.65076	-2.38252	-2.31416	-2.29044	-2.25384	-2.22708	-2.19996	-2.06736	-1.8548	-1.8036	-1.44356	-1.43092	-1.24332	-1.12232	-0.91272	-0.73712	-0.7122	-0.65664	-0.60868	-0.55772	-0.46756	-0.43976	-0.4058	-0.10016	0.08072	0.23456
X160720	1a	ab2	Air0	U1	T7	-2.98396	-2.94156	-2.90968	-2.80816	-2.77108	-2.72492	-2.59572	-2.56688	-2.51564	-2.49344	-2.19636	-2.17072	-2.04	-1.9588	-1.68188	-1.6642	-1.585	-1.45664	-1.39552	-1.3408	-1.30572	-1.22192	-1.19764	-1.17356	-0.7152	-0.68784	-0.65532	-0.6114	-0.52752	-0.49504	-0.33724	-0.26072	-0.24544	-0.2026	-0.18276	0.23264
X160720	1a	ab2	Air0	U2	T7	-2.85452	-2.6456	-2.52496	-2.504	-2.37016	-2.35728	-2.32812	-2.3054	-2.24804	-2.19248	-1.94692	-1.90956	-1.82544	-1.74932	-1.70672	-1.68216	-1.44112	-1.41708	-1.34048	-1.30428	-1.233	-0.98456	-0.82092	-0.68888	-0.3858	-0.27372	-0.01548	0.0616	0.1482	0.16772	0.18972
X160720	1a	ab2	Air0	U1	T8	-2.80464	-2.7826	-2.71572	-2.67736	-2.62848	-2.5852	-2.47176	-2.44724	-2.25184	-2.11588	-2.07008	-2.033	-1.71848	-1.66156	-1.53064	-1.35524	-1.32808	-1.28648	-1.13948	-1.00188	-0.96416	-0.8538	-0.57576	-0.54604	-0.4322	-0.31244	-0.217	-0.11576	0.15124	0.18872
X160720	1a	ab2	Air0	U2	T8	-2.9576	-2.84628	-2.80632	-2.7828	-2.73208	-2.59588	-2.19688	-2.114	-1.88876	-1.86132	-1.81744	-1.73324	-1.69124	-1.6698	-1.51776	-1.48528	-1.46464	-1.24592	-0.9074	-0.81664	-0.62144	-0.43876	-0.19156	-0.14744	-0.09904	-0.05824	-0.01344	0.07676	0.22596
X160720	1a	ab2	Air0	U1	T9	-2.99776	-2.95312	-2.9324	-2.88592	-2.8578	-2.51072	-2.45028	-2.33136	-2.3032	-2.26824	-2.188	-1.89788	-1.57944	-1.4834	-1.45908	-1.3576	-1.30048	-1.21424	-1.1996	-0.91312	-0.62964	-0.25652	-0.20732	-0.18572	-0.129	-0.11172	-0.09364	0.15188	0.18736
X160720	1a	ab2	Air0	U2	T9	-2.84856	-2.78732	-2.74648	-2.71588	-2.68316	-2.45828	-2.31484	-2.28484	-2.23256	-2.16884	-2.14504	-2.11248	-2.05744	-1.97384	-1.95812	-1.90812	-1.86412	-1.7718	-1.71512	-1.6756	-1.50832	-1.4244	-1.05628	-1.016	-0.99404	-0.8734	-0.74624	-0.588	-0.55712	-0.3982	-0.20844	-0.00592	0.02592	0.07332
X160720	1a	ab2	Air0	U1	T10	-2.57004	-2.37188	-2.34264	-2.27636	-2.1988	-2.17208	-2.14164	-2.03712	-2.00252	-1.92576	-1.80024	-1.77612	-1.73448	-1.69252	-1.6646	-1.25636	-1.20092	-1.11444	-0.83676	-0.69624	-0.68024	-0.64864	-0.48872	-0.35624	-0.33624	0.0384	0.1154
X160720	1a	ab2	Air0	U2	T10	-2.94696	-2.9042	-2.88532	-2.683	-2.661	-2.52056	-2.24584	-2.18948	-2.12576	-2.0674	-1.95308	-1.81912	-1.75564	-1.62408	-1.51192	-1.435	-1.21192	-0.97216	-0.80884	-0.75932	-0.50788	-0.40768	-0.36964	-0.35	-0.28904	-0.24216	-0.21284	0.10608	0.13384	0.16436
X160720	1a	ab2	MEBE6	U1	T1	-2.651	-2.58396	-2.53948	-2.36088	-2.33272	-2.20284	-2.15972	-2.13504	-1.90924	-1.8762	-1.73368	-1.46312	-1.43684	-1.41328	-1.29072	-1.25984	-1.14372	-1.12904	-0.76328	-0.742	-0.71128	-0.5788	-0.4964	-0.43728	-0.4216	-0.16772	-0.0084	0.05136	0.08952	0.12436	0.24292
X160720	1a	ab2	MEBE6	U2	T1	-2.9984	-2.75568	-2.70896	-2.6896	-2.63708	-2.52896	-2.47632	-2.45072	-2.3376	-2.1942	-2.17912	-2.07516	-1.93608	-1.79456	-1.76976	-1.73196	-1.71696	-1.66324	-1.26396	-1.10828	-1.03132	-0.54708	-0.5058	-0.40964	-0.19196	-0.16356	-0.13512	-0.10788	0.00296	0.02352	0.05592	0.22724
X160720	1a	ab2	MEBE6	U1	T2	-2.97148	-2.89244	-2.82544	-2.59888	-2.42324	-2.40076	-2.32292	-2.26512	-2.23456	-2.1804	-2.02796	-1.95736	-1.92908	-1.55232	-1.53	-1.49228	-1.37836	-0.86656	-0.8308	-0.80444	-0.77908	-0.74076	-0.72048	-0.66836	-0.46272	-0.402	-0.38308	-0.21932	-0.18688	-0.0916	0.02556	0.17316
X160720	1a	ab2	MEBE6	U2	T2	-2.99596	-2.84624	-2.8254	-2.35208	-2.23092	-2.09328	-1.89752	-1.68652	-1.66944	-1.61136	-1.57916	-1.56596	-1.4318	-1.404	-1.3724	-1.1922	-1.10364	-0.98336	-0.96508	-0.93668	-0.73024	-0.71112	-0.62976	-0.597	-0.47824	-0.45452	-0.30876	-0.23576	-0.18564	-0.10864	0.04432	0.06596	0.12808	0.21044	0.23884
X160720	1a	ab2	MEBE6	U1	T3	-2.98268	-2.96264	-2.89804	-2.8244	-2.7678	-2.674	-2.48036	-2.39328	-1.94716	-1.9114	-1.85112	-1.66488	-1.63504	-1.597	-1.5786	-1.31768	-1.10276	-0.64268	-0.61388	-0.58284	-0.42696	-0.11012	0.02568	0.16296
X160720	1a	ab2	MEBE6	U2	T3	-2.95012	-2.9132	-2.88468	-2.84828	-2.61576	-2.432	-2.40636	-2.17136	-2.1468	-1.90084	-1.87888	-1.73484	-1.67984	-1.64796	-1.39672	-1.07532	-0.91644	-0.80808	-0.77868	-0.69176	-0.62592	-0.48988	-0.35268	-0.03352	0.08548	0.12212
X160720	1a	ab2	MEBE6	U1	T4	-2.94444	-2.76688	-2.39968	-2.37592	-2.34884	-2.3304	-2.30164	-2.21376	-1.937	-1.6346	-1.58476	-1.52596	-1.1514	-0.98768	-0.72732	-0.55132	-0.42896	-0.35692	-0.28004	-0.25992	-0.20684	-0.18004	-0.16468	-0.08412	-0.01784	0.05104	0.17608
X160720	1a	ab2	MEBE6	U2	T4	-2.9756	-2.95476	-2.76172	-2.52172	-2.47244	-2.222	-2.17036	-2.09176	-1.9128	-1.83792	-1.76564	-1.66944	-1.30572	-1.18704	-1.0774	-1.05988	-1.01984	-0.90604	-0.88832	-0.82804	-0.79536	-0.61756	-0.41156	-0.17944	-0.03924	0.13964	0.19376
X160720	1a	ab2	MEBE6	U1	T5	-2.96724	-2.94004	-2.85428	-2.70276	-2.67704	-2.5928	-2.55256	-2.31344	-2.2214	-2.17256	-2.1518	-1.842	-1.81836	-1.71728	-1.67612	-1.60784	-1.5368	-1.23008	-0.86904	-0.85272	-0.8226	-0.77044	-0.3582	-0.32664	-0.18356	-0.10952	-0.08176	0.07936	0.13556
X160720	1a	ab2	MEBE6	U2	T5	-2.9036	-2.79688	-2.77832	-2.73804	-2.70996	-2.58604	-2.55964	-2.41016	-2.38968	-2.22496	-2.16224	-1.84728	-1.61524	-1.5452	-1.46948	-1.44228	-0.89976	-0.86896	-0.71412	-0.68136	-0.46876	-0.45068	-0.25404	-0.1066	-0.09172	-0.0632	0.012	0.0248	0.20552
X160720	1a	ab2	MEBE6	U1	T6	-2.89952	-2.87672	-2.81416	-2.6924	-2.63372	-2.48724	-2.26612	-2.23944	-2.17824	-1.76016	-1.69764	-1.59952	-1.55208	-1.46428	-1.44032	-1.39556	-1.1908	-1.00976	-0.85392	-0.76208	-0.6402	-0.6164	-0.52048	-0.44296	-0.42584	-0.29044	-0.2298	0.05212	0.20584	0.2488
X160720	1a	ab2	MEBE6	U2	T6	-2.69844	-2.68188	-2.66056	-2.60544	-2.48848	-2.42404	-2.38672	-2.27296	-2.18032	-2.10584	-1.93572	-1.7984	-1.63884	-1.22508	-1.16172	-1.13388	-1.10208	-1.01536	-0.85756	-0.79636	-0.57124	-0.54712	-0.4946	-0.42484	-0.39376	-0.30608	-0.27212	-0.23052	-0.13884	0.08476	0.12076	0.13488
X160720	1a	ab2	MEBE6	U1	T7	-3.00148	-2.945	-2.46968	-2.43624	-2.2976	-2.10464	-2.01084	-1.96096	-1.75632	-1.63432	-1.5874	-1.23532	-1.10244	-1.07008	-0.3766	-0.34568	-0.32068	-0.18184	-0.15636	-0.05624	0.16908	0.22352
X160720	1a	ab2	MEBE6	U2	T7	-2.93456	-2.85888	-2.51292	-2.45176	-2.43124	-2.117	-2.10132	-2.03668	-1.94016	-1.88196	-1.84336	-1.65476	-1.26216	-1.24068	-1.11132	-1.08336	-0.70384	-0.68348	-0.66756	-0.59236	-0.51832	-0.48912	-0.26708	-0.25112	0.00448	0.03604	0.126
X160720	1a	ab2	MEBE6	U1	T8	-2.72564	-2.69156	-2.428	-2.4084	-2.38616	-2.17952	-2.1502	-2.0752	-1.90148	-1.79876	-1.73932	-1.6062	-1.56964	-1.5488	-1.53264	-1.15152	-1.12832	-1.10448	-1.0852	-0.92984	-0.74452	-0.46408	-0.30828	-0.27856	-0.12952	-0.10776	0.04724	0.20392
X160720	1a	ab2	MEBE6	U2	T8	-2.91752	-2.89664	-2.79692	-2.62648	-2.47588	-2.4222	-2.396	-2.31504	-2.13996	-2.0258	-1.80864	-1.72116	-1.68816	-1.30076	-1.10224	-0.78104	-0.64032	-0.59388	-0.55972	-0.36988	-0.31	-0.24468	-0.04652	-0.03772	-0.00736	0.07344
X160720	1a	ab2	MEBE6	U1	T9	-2.98764	-2.94072	-2.88552	-2.65096	-2.44284	-2.41768	-2.0904	-1.8292	-1.77992	-1.66496	-1.62772	-1.60176	-1.54224	-1.17776	-1.12012	-1.09396	-1.02088	-0.926	-0.73224	-0.7202	-0.66228	-0.48984	-0.45664	-0.2158	-0.10516	0.21012
X160720	1a	ab2	MEBE6	U2	T9	-2.84052	-2.75692	-2.72788	-2.66492	-2.62988	-2.3112	-2.175	-1.9944	-1.93748	-1.8554	-1.83088	-1.70424	-1.50188	-1.48508	-1.43372	-1.3672	-1.26364	-0.8174	-0.36492	-0.32528	-0.11776	-0.09152	-0.02184	0.0902	0.11432	0.1374	0.17036	0.22552
X160720	1a	ab2	MEBE6	U1	T10	-2.74536	-2.5628	-2.50244	-2.46252	-2.4138	-2.39428	-2.1728	-1.91796	-1.81588	-1.7202	-1.67312	-1.56948	-1.54908	-1.43264	-1.2906	-1.26548	-1.18216	-0.83396	-0.81868	-0.75204	-0.71664	-0.68164	-0.66024	-0.52936	-0.46064	0.03392	0.0536	0.08084	0.14752
X160720	1a	ab2	MEBE6	U2	T10	-2.73468	-2.63532	-2.61688	-2.5016	-2.47732	-2.37068	-2.13732	-2.09688	-1.84164	-1.74568	-1.71484	-1.64236	-1.45112	-1.40928	-1.28036	-1.04916	-1.01628	-0.74184	-0.55072	-0.45196	-0.41388	-0.23556	-0.21192	-0.12228	-0.0982	0.02396	0.10008	0.11304	0.139	0.1756
X160720	1a	ab2	MEBE5	U1	T1	-2.95148	-2.84776	-2.83416	-2.60012	-2.32804	-2.30436	-2.26636	-2.14964	-2.05608	-2.03924	-1.79264	-1.76684	-1.7382	-1.70036	-1.6402	-1.5538	-1.467	-1.36292	-1.25312	-1.20948	-1.16556	-0.8314	-0.80164	-0.63384	-0.59312	-0.41416	-0.23916	-0.0944	-0.05476	0.00196	0.04596	0.065	0.11396	0.13672	0.19544
X160720	1a	ab2	MEBE5	U2	T1	-2.94112	-2.64872	-2.63288	-2.6012	-2.40052	-2.0362	-1.87996	-1.76284	-1.69936	-1.41416	-1.32212	-1.15624	-1.13316	-1.09152	-1.0546	-1.0132	-0.96792	-0.92156	-0.82804	-0.7846	-0.63368	-0.49324	-0.23664	0.02948	0.2058
X160720	1a	ab2	MEBE5	U1	T2	-2.87592	-2.73432	-2.41156	-2.37912	-2.1384	-2.0688	-2.02644	-1.9832	-1.96184	-1.87988	-1.81908	-1.71196	-1.63148	-1.39996	-1.30132	-1.03616	-0.95128	-0.90364	-0.60552	-0.57408	-0.50924	-0.33208	-0.28312	-0.2338	-0.19484	0.03672	0.06168	0.08124	0.15036	0.23616
X160720	1a	ab2	MEBE5	U2	T2	-2.75248	-2.60356	-2.4218	-2.40612	-2.36412	-2.16988	-2.13088	-1.976	-1.795	-1.7668	-1.7362	-1.59348	-1.40268	-1.33828	-1.29768	-1.18552	-1.05012	-0.98144	-0.90228	-0.89252	-0.73424	-0.48332	-0.29896	-0.27296	-0.07292	-0.03204	0.01024	0.09468	0.11788	0.16536
X160720	1a	ab2	MEBE5	U1	T3	-2.82172	-2.73984	-2.7064	-2.6386	-2.44128	-2.26496	-2.239	-2.17276	-2.13908	-2.11292	-1.74444	-1.55524	-1.40872	-1.39284	-1.30912	-1.26436	-1.09928	-1.04656	-0.93996	-0.88468	-0.85248	-0.83084	-0.7648	-0.73556	-0.53276	-0.49816	-0.33708	-0.29584	-0.23652	-0.17324	-0.09648	0.12912	0.1558
X160720	1a	ab2	MEBE5	U2	T3	-2.73084	-2.6742	-2.32188	-2.30136	-2.26936	-2.21736	-2.05908	-2.01928	-1.91028	-1.80464	-1.73456	-1.55972	-1.50952	-1.22428	-1.2056	-1.05636	-0.94652	-0.77692	-0.73044	-0.698	-0.62892	-0.538	-0.40264	-0.17	-0.08964	-0.0598	-0.03584	0.05408	0.08768	0.15152	0.18708	0.20336
X160720	1a	ab2	MEBE5	U1	T4	-2.98068	-2.82856	-2.63468	-2.61676	-2.5942	-2.55832	-2.53232	-2.47316	-2.44036	-2.28644	-2.25968	-2.06572	-2.02532	-1.9428	-1.91404	-1.696	-1.58912	-1.3022	-1.141	-1.11656	-1.08016	-1.05912	-0.91284	-0.80772	-0.74264	-0.70792	-0.64092	-0.47816	-0.45932	-0.38336	-0.34212	-0.30256	-0.21384	-0.09068	-0.07048	-0.04144	0.00756	0.03304	0.07588	0.10392
X160720	1a	ab2	MEBE5	U2	T4	-2.95864	-2.83052	-2.59792	-2.43628	-2.42396	-2.32204	-2.1488	-2.0904	-1.89072	-1.819	-1.80128	-1.72668	-1.66956	-1.53848	-0.98288	-0.87888	-0.84016	-0.7704	-0.7296	-0.68464	-0.4644	-0.41824	-0.392	-0.36668	-0.2024	-0.03628	-0.01304	0.03472	0.06516	0.09736	0.11492
X160720	1a	ab2	MEBE5	U1	T5	-2.94404	-2.74916	-2.71792	-2.6166	-2.56436	-2.44172	-2.39752	-2.36572	-2.13948	-1.98064	-1.87784	-1.85368	-1.74816	-1.72492	-1.62692	-1.60136	-1.55076	-1.4922	-1.45904	-1.40868	-1.17876	-1.10712	-0.93568	-0.75704	-0.69044	-0.62944	-0.59584	-0.56596	-0.3622	-0.3236	-0.2848	-0.24364	-0.1832	-0.1496	-0.12516	-0.09668	0.03544	0.06864	0.16836
X160720	1a	ab2	MEBE5	U2	T5	-2.92848	-2.89108	-2.82	-2.7796	-2.75676	-2.69284	-2.2382	-2.1316	-2.05856	-1.91496	-1.81804	-1.71664	-1.65952	-1.6436	-1.45336	-1.40312	-1.29456	-1.19436	-1.17048	-1.09012	-1.07188	-0.90228	-0.6096	-0.58172	-0.5128	-0.48116	-0.22368	-0.20868	-0.16656	-0.12612	0.04188
X160720	1a	ab2	MEBE5	U1	T6	-2.9888	-2.82984	-2.4002	-2.38648	-2.11452	-2.06752	-1.91324	-1.8782	-1.86292	-1.74836	-1.71928	-1.5844	-1.54548	-1.42572	-1.40272	-1.0242	-0.98592	-0.94116	-0.89696	-0.68804	-0.61132	-0.57292	-0.53604	-0.51876	-0.48872	-0.4476	-0.3996	-0.30376	-0.26556	-0.2346	-0.20176	-0.0972	-0.07696	-0.04976	-0.02136	0.0276	0.07024
X160720	1a	ab2	MEBE5	U2	T6	-2.94164	-2.86332	-2.6848	-2.66368	-2.64852	-2.57364	-2.38924	-2.17708	-2.14536	-2.06508	-2.01736	-1.97132	-1.84408	-1.75688	-1.6784	-1.65124	-1.627	-1.48364	-1.4686	-1.3116	-1.2928	-1.21264	-1.12044	-1.02268	-0.97984	-0.7038	-0.58832	-0.46568	-0.43976	-0.046	0.05848	0.0864	0.13212
X160720	1a	ab2	MEBE5	U1	T7	-2.99	-2.86164	-2.77532	-2.6224	-2.51408	-2.48996	-2.46412	-2.40268	-2.3496	-2.32592	-2.22008	-2.19628	-2.1542	-2.00316	-1.96304	-1.90256	-1.805	-1.769	-1.66912	-1.59188	-1.49416	-1.3978	-1.34964	-1.32368	-1.14992	-0.3974	-0.37532	-0.03144	0.0066	0.02496	0.04564	0.08424	0.1636
X160720	1a	ab2	MEBE5	U2	T7	-2.99656	-2.9296	-2.9024	-2.84948	-2.60972	-2.5484	-2.49496	-2.45472	-2.4096	-2.33344	-2.30448	-2.28548	-2.2488	-2.0186	-1.8686	-1.68168	-1.37412	-1.27332	-1.24572	-1.20828	-1.1548	-1.0848	-1.04196	-0.96688	-0.92088	-0.69508	-0.66112	-0.61372	-0.50968	-0.483	-0.38068	-0.23292	-0.03544	-0.0208	0.0382	0.06044	0.11068
X160720	1a	ab2	MEBE5	U1	T8	-2.97248	-2.87388	-2.77488	-2.75148	-2.69408	-2.63752	-2.58716	-2.43792	-2.19792	-2.09	-2.0678	-1.99428	-1.95616	-1.91984	-1.86716	-1.83608	-1.38352	-1.34716	-1.32088	-1.11496	-1.06044	-1.00116	-0.9804	-0.9582	-0.79044	-0.74372	-0.7204	-0.57384	-0.36248	-0.34776	-0.3228	-0.30188	-0.18992	-0.12372	0.01836	0.12616
X160720	1a	ab2	MEBE5	U2	T8	-2.99492	-2.9794	-2.75144	-2.63432	-2.621	-2.58052	-2.44504	-2.41572	-2.38596	-2.347	-2.3096	-2.23556	-2.18088	-2.15048	-2.04172	-1.7978	-1.69084	-1.44552	-1.42776	-1.39572	-1.35668	-1.0432	-1.02288	-0.97524	-0.8606	-0.8118	-0.67588	-0.30524	-0.26544	-0.24192	-0.18396	-0.11044	-0.01612	0.01752	0.06452	0.10956	0.18744
X160720	1a	ab2	MEBE5	U1	T9	-2.9724	-2.7794	-2.6798	-2.48684	-2.10084	-2.08648	-2.06884	-2.03384	-1.99216	-1.85252	-1.75588	-1.64604	-1.57108	-1.4398	-1.2802	-1.1366	-1.09844	-1.04024	-0.92144	-0.424	-0.39256	-0.35204	-0.3254	0.01004	0.03236	0.15136	0.17916	0.20064	0.23496
X160720	1a	ab2	MEBE5	U2	T9	-2.9852	-2.94792	-2.87804	-2.83976	-2.69508	-2.642	-2.47664	-2.443	-2.38916	-2.27744	-2.06612	-1.72336	-1.69952	-1.6348	-1.61328	-1.2646	-1.08612	-1.07064	-1.0456	-0.95816	-0.937	-0.59108	-0.55076	-0.51312	-0.34148	-0.29808	-0.23696	-0.1882	0.0328	0.0516	0.18504	0.23652
X160720	1a	ab2	MEBE5	U1	T10	-2.96232	-2.9178	-2.87136	-2.79556	-2.59148	-2.471	-2.35852	-2.317	-2.1786	-2.03848	-2.02356	-1.98312	-1.95216	-1.91932	-1.76256	-1.63336	-1.6062	-1.56664	-1.52028	-1.47992	-1.43944	-1.40904	-1.35124	-1.32284	-1.27304	-1.2556	-1.23492	-1.1262	-1.1044	-0.9374	-0.89088	-0.79368	-0.70988	-0.65068	-0.62128	-0.58368	-0.3596	-0.2392	-0.21716	-0.0716	-0.02052	-0.003	0.02428	0.05008
X160720	1a	ab2	MEBE5	U2	T10	-2.9658	-2.92968	-2.72172	-2.6642	-2.53308	-2.51224	-2.41848	-2.3392	-2.31692	-2.21888	-2.0318	-1.77328	-1.75456	-1.70184	-1.68228	-1.53296	-1.269	-1.22976	-0.91468	-0.84976	-0.83388	-0.70032	-0.61652	-0.36404	-0.19836	-0.09964	-0.08164	-0.06092	-0.00608	0.09328	0.15508	0.17616
X160720	1a	ab2	MEBE4	U1	T1	-2.79308	-2.71272	-2.47468	-2.39448	-2.16092	-2.14184	-1.99676	-1.97208	-1.90636	-1.85764	-1.80132	-1.77604	-1.44992	-1.2032	-1.13844	-1.0346	-0.9982	-0.92544	-0.89232	-0.68212	-0.61088	-0.5498	-0.52096	-0.27216	-0.18988	0.01764	0.02852	0.03916	0.08556	0.1322	0.2084
X160720	1a	ab2	MEBE4	U2	T1	-2.81096	-2.79144	-2.65932	-2.61664	-2.44564	-2.38772	-2.36208	-2.29824	-2.21908	-2.07376	-2.0062	-1.93528	-1.51736	-1.37384	-1.32168	-1.23768	-1.06984	-1.01052	-0.9564	-0.8526	-0.83828	-0.80008	-0.75124	-0.64128	-0.601	-0.56472	-0.45404	-0.39784	-0.19188	-0.06232	0.0026	0.01652	0.02448	0.03508	0.0564	0.14588	0.19676
X160720	1a	ab2	MEBE4	U1	T2	-2.8442	-2.78944	-2.65212	-2.58604	-2.42888	-2.323	-2.28444	-2.15552	-2.1124	-2.08984	-2.0184	-1.9856	-1.85116	-1.49892	-1.438	-1.30408	-1.223	-1.14172	-1.04876	-0.9896	-0.95304	-0.89592	-0.866	-0.53132	-0.51284	-0.37528	-0.15456	-0.12512	0.01908	0.0296	0.04128	0.05884	0.16616	0.22564	0.249
X160720	1a	ab2	MEBE4	U2	T2	-2.95156	-2.92036	-2.90984	-2.8602	-2.70712	-2.62324	-2.47028	-2.34188	-2.03056	-1.96552	-1.94788	-1.89748	-1.76312	-1.73184	-1.5592	-1.48156	-1.40336	-1.37168	-1.17872	-1.15824	-0.9864	-0.7638	-0.49164	-0.46484	-0.35408	-0.27992	-0.14592	-0.08296	-0.0342	0.01344	0.0228	0.0322	0.07144	0.09952	0.2112
X160720	1a	ab2	MEBE4	U1	T3	-2.99552	-2.9584	-2.89148	-2.80036	-2.64372	-2.08792	-2.04404	-2.0226	-1.94908	-1.65148	-1.6182	-1.53672	-1.49212	-1.44876	-1.42208	-1.28484	-1.26412	-1.13696	-0.961	-0.73296	-0.63028	-0.58636	-0.55716	-0.51832	-0.48092	-0.42208	-0.33232	-0.30772	-0.24452	0.01608	0.025	0.03444	0.05212	0.13828
X160720	1a	ab2	MEBE4	U2	T3	-2.919	-2.86128	-2.66104	-2.63768	-2.61372	-2.56512	-2.54416	-2.38148	-2.35076	-2.32868	-2.26416	-2.1594	-1.62688	-1.59728	-1.5716	-1.52944	-1.42972	-1.3754	-1.30368	-1.10872	-1.06284	-0.90612	-0.89068	-0.83512	-0.78408	-0.72156	-0.47028	-0.43212	-0.31064	-0.01576	-0.00124	0.01784	0.02592	0.03732	0.0552
X160720	1a	ab2	MEBE4	U1	T4	-2.99228	-2.77816	-2.73268	-2.70056	-2.6776	-2.5632	-2.53424	-2.19924	-2.14468	-2.0998	-1.99616	-1.9552	-1.86992	-1.82648	-1.46156	-1.43992	-1.2032	-1.1626	-1.13748	-1.02932	-0.9366	-0.90392	-0.5232	-0.50012	-0.2092	-0.17228	-0.13248	-0.0958	-0.00684	0.01408	0.02424	0.03612	0.0782	0.1882	0.22916
X160720	1a	ab2	MEBE4	U2	T4	-2.93396	-2.91012	-2.75548	-2.71276	-2.58652	-2.5636	-2.13776	-2.09928	-2.082	-2.03048	-1.99212	-1.9576	-1.91456	-1.71448	-1.59848	-1.57792	-1.37772	-1.33932	-1.11228	-1.07272	-1.0522	-1.00128	-0.98376	-0.88864	-0.74416	-0.405	-0.36976	-0.3444	-0.3188	-0.23728	-0.15016	-0.12312	-0.1088	-0.05184	-0.01892	0.00972	0.01964	0.02864	0.03932	0.07276
X160720	1a	ab2	MEBE4	U1	T5	-2.95148	-2.89744	-2.83796	-2.80564	-2.2674	-2.1696	-2.14396	-2.0382	-1.95968	-1.86632	-1.816	-1.6856	-1.63596	-1.6116	-1.4328	-1.16828	-0.899	-0.68404	-0.63032	-0.45408	-0.43056	-0.38464	-0.33756	-0.29156	-0.25612	-0.2034	-0.18012	-0.13072	-0.02576	0.01464	0.02364	0.03412	0.05144	0.09332
X160720	1a	ab2	MEBE4	U2	T5	-2.72264	-2.70504	-2.6766	-2.52656	-2.4962	-2.47664	-2.45372	-2.38096	-2.34304	-2.1744	-2.02816	-1.7434	-1.70932	-1.66944	-1.56856	-1.48708	-1.35084	-1.28484	-1.10564	-1.04944	-1.01692	-0.83768	-0.81392	-0.62512	-0.5988	-0.5376	-0.50156	-0.43552	-0.40016	-0.26192	-0.181	-0.12056	-0.02784	0.01596	0.0238	0.03148	0.04092	0.05876	0.14924
X160720	1a	ab2	MEBE4	U1	T6	-2.988	-2.9608	-2.61352	-2.53556	-2.27572	-2.24424	-2.18224	-2.16328	-2.08344	-1.71956	-1.30236	-1.26112	-1.106	-1.05976	-1.02816	-0.74936	-0.72756	-0.66564	-0.58208	-0.31352	-0.15244	-0.12936	-0.06012	0.01048	0.01996	0.02868	0.03948	0.07008
X160720	1a	ab2	MEBE4	U2	T6	-2.84716	-2.74	-2.7076	-2.6664	-2.4588	-2.3758	-2.23868	-2.13844	-2.12184	-2.07412	-1.98248	-1.93532	-1.62856	-1.5954	-1.54552	-1.48964	-1.46284	-1.3392	-1.13516	-1.08756	-1.0702	-0.97524	-0.7128	-0.68232	-0.6538	-0.52212	-0.41304	-0.34724	-0.32876	-0.2422	0.0126	0.0204	0.02852	0.0378	0.05196
X160720	1a	ab2	MEBE4	U1	T7	-2.97252	-2.9128	-2.88472	-2.83748	-2.71264	-2.59076	-2.5328	-2.4754	-2.27976	-2.18004	-2.14108	-2.0766	-2.04464	-1.88304	-1.85812	-1.60112	-1.5772	-1.45516	-1.366	-1.26304	-1.11692	-1.08828	-1.07064	-0.99704	-0.87572	-0.76636	-0.73944	-0.58228	-0.54164	-0.21324	-0.18248	-0.1238	-0.09728	0.01528	0.02492	0.03412	0.04836	0.132
X160720	1a	ab2	MEBE4	U2	T7	-2.99108	-2.88464	-2.8588	-2.65596	-2.63028	-2.46008	-2.36256	-2.10968	-2.08796	-2.0624	-1.96844	-1.93256	-1.8798	-1.86112	-1.69552	-1.58616	-1.5494	-1.51764	-1.3564	-1.3182	-1.25452	-1.0206	-0.9918	-0.96124	-0.9262	-0.8078	-0.78756	-0.7426	-0.69856	-0.6722	-0.16252	-0.1146	-0.08464	0.0138	0.0212	0.02888	0.03792	0.05108
X160720	1a	ab2	MEBE4	U1	T8	-2.98072	-2.78176	-2.70364	-2.48676	-2.4538	-2.42732	-2.20796	-2.1706	-1.8596	-1.77104	-1.50512	-1.34736	-1.11544	-1.06864	-1.01332	-0.93912	-0.86392	-0.72428	-0.64036	-0.59748	-0.57268	-0.52776	-0.33164	-0.11424	-0.04188	0.0144	0.02392	0.03248	0.04236	0.21464
X160720	1a	ab2	MEBE4	U2	T8	-2.9872	-2.80468	-2.78496	-2.75876	-2.72864	-2.6734	-2.58988	-2.52204	-2.48928	-2.47224	-2.41844	-2.38892	-2.31372	-1.94352	-1.92864	-1.9006	-1.6782	-1.50644	-1.23956	-1.20488	-1.10312	-1.07708	-1.04316	-0.95888	-0.92776	-0.90748	-0.85564	-0.76372	-0.748	-0.69012	-0.6692	-0.35808	-0.29248	-0.25644	-0.16196	0.01156	0.02068	0.02752	0.03636	0.156	0.23364
X160720	1a	ab2	MEBE4	U1	T9	-2.88748	-2.84144	-2.8218	-2.74388	-2.6438	-2.62348	-2.59796	-2.42116	-2.22844	-2.17252	-1.86092	-1.82904	-1.79016	-1.76792	-1.73696	-1.70464	-1.51192	-1.16992	-0.96024	-0.82784	-0.78556	-0.64304	-0.61004	-0.44872	-0.40372	-0.21892	-0.19548	-0.11892	0.01352	0.02296	0.03204	0.04224	0.06372
X160720	1a	ab2	MEBE4	U2	T9	-2.84032	-2.77224	-2.75088	-2.7108	-2.62476	-2.594	-2.4012	-2.34656	-2.21076	-2.065	-1.91956	-1.67444	-1.51612	-1.48132	-1.46376	-1.42024	-1.39128	-1.06024	-1.0456	-0.95864	-0.9158	-0.73612	-0.7052	-0.67776	-0.66244	-0.50268	-0.45724	-0.42516	-0.32092	-0.28048	-0.22992	-0.06476	-0.00332	0.01588	0.02264	0.0306	0.03984	0.17256
X160720	1a	ab2	MEBE4	U1	T10	-2.98716	-2.94376	-2.92332	-2.82368	-2.79448	-2.76672	-2.63864	-2.60724	-2.43756	-2.24504	-1.98056	-1.92408	-1.86648	-1.7968	-1.71032	-1.46012	-1.39164	-1.36032	-1.34128	-1.29404	-1.24444	-1.0638	-0.66924	-0.5068	-0.38856	-0.15568	-0.11272	0.01124	0.02096	0.03056	0.04116	0.06384	0.10936	0.22908
X160720	1a	ab2	MEBE4	U2	T10	-2.96384	-2.7016	-2.66896	-2.571	-2.32704	-2.00392	-1.8438	-1.82164	-1.80372	-1.76288	-1.31912	-1.21812	-1.17256	-1.15736	-0.73852	-0.71336	-0.68488	-0.64128	-0.53372	-0.51124	-0.22344	-0.09948	-0.08032	0.01584	0.02304	0.03016	0.03912	0.061	0.20612
X160720	1a	ab2	MEBE3	U1	T1	-2.96292	-2.86952	-2.8524	-2.62056	-2.5868	-2.55316	-2.5076	-1.9634	-1.94276	-1.84124	-1.66808	-1.64252	-1.47316	-1.42092	-1.36328	-1.32376	-1.161	-1.136	-0.9938	-0.72868	-0.70572	-0.62528	-0.42692	-0.37552	-0.35168	-0.09892	-0.04736	0.01008	0.0156	0.02052	0.02532	0.0302	0.03576	0.04188	0.04832	0.05624	0.0684	0.09752
X160720	1a	ab2	MEBE3	U2	T1	-2.97464	-2.81476	-2.75836	-2.40228	-2.38496	-2.13544	-1.98956	-1.80312	-1.78988	-1.72808	-1.58416	-1.45792	-1.2954	-1.27944	-1.20868	-1.05532	-0.92512	-0.89348	-0.784	-0.75672	-0.72536	-0.52072	-0.39732	-0.37764	-0.3082	-0.27976	-0.21548	-0.15876	-0.134	-0.03904	0.00892	0.01364	0.01784	0.0216	0.02532	0.0298	0.03392	0.0386	0.04376	0.04972	0.05604	0.06432	0.0724	0.08976
X160720	1a	ab2	MEBE3	U1	T2	-2.7192	-2.6936	-2.6346	-2.41772	-2.20108	-2.11056	-2.02292	-1.9662	-1.75508	-1.61004	-1.56208	-1.53408	-1.33776	-1.30132	-1.23108	-1.19012	-0.98652	-0.961	-0.80072	-0.49156	-0.21404	-0.18808	-0.12168	-0.01924	0.01028	0.01592	0.02088	0.02548	0.03012	0.03512	0.04112	0.04792	0.05616	0.06568	0.08164
X160720	1a	ab2	MEBE3	U2	T2	-2.98456	-2.61752	-2.51936	-2.49908	-2.4738	-2.43764	-2.406	-2.19276	-2.01444	-1.87832	-1.75504	-1.56288	-1.39968	-1.3678	-1.21984	-1.01732	-0.99144	-0.96956	-0.93516	-0.86	-0.85608	-0.62168	-0.5888	-0.31448	-0.21976	0.00732	0.0124	0.01636	0.02056	0.02484	0.02852	0.03268	0.03696	0.04156	0.0466	0.0522	0.05884	0.069	0.07928
X160720	1a	ab2	MEBE3	U1	T3	-2.99724	-2.9624	-2.92876	-2.70564	-2.59144	-2.47572	-2.15768	-2.00864	-1.63076	-1.5816	-1.539	-1.42056	-1.31008	-1.24032	-1.19496	-0.87672	-0.81804	-0.78492	-0.53016	-0.49304	-0.4458	-0.29768	-0.22064	0.00732	0.01372	0.01856	0.0232	0.0282	0.03308	0.03812	0.04404	0.05104	0.0596	0.07136	0.07772	0.09172
X160720	1a	ab2	MEBE3	U2	T3	-2.64628	-2.6066	-2.58692	-2.43388	-2.24204	-2.18568	-2.06624	-2.00416	-1.9528	-1.64908	-1.63152	-1.5894	-1.55436	-1.43236	-1.39556	-1.29712	-1.20564	-1.16116	-1.1302	-1.06596	-0.96272	-0.894	-0.7756	-0.65552	-0.54104	-0.49428	-0.2324	-0.12384	-0.07776	0.00924	0.01368	0.01764	0.02172	0.02552	0.02984	0.03384	0.0386	0.0436	0.04904	0.055	0.0608	0.06928	0.08344
X160720	1a	ab2	MEBE3	U1	T4	-2.91032	-2.86928	-2.7126	-2.4594	-2.4554	-2.09988	-2.05536	-2.02208	-1.88332	-1.66352	-1.6148	-1.57216	-1.32852	-1.28072	-1.2378	-1.18244	-1.11732	-0.99192	-0.7462	-0.53904	-0.40768	-0.35512	-0.2724	-0.08952	-0.01708	0.01	0.01524	0.01992	0.02456	0.02928	0.03408	0.03976	0.04548	0.05292	0.05716	0.06136	0.07424
X160720	1a	ab2	MEBE3	U2	T4	-2.97904	-2.87156	-2.76208	-2.7368	-2.6564	-2.45572	-2.26524	-2.17964	-2.13728	-2.02164	-1.99964	-1.6976	-1.65464	-1.62964	-1.60112	-1.36976	-1.336	-1.21344	-1.05444	-1.00432	-0.98544	-0.94956	-0.92004	-0.79268	-0.63332	-0.47172	-0.44872	-0.39496	-0.35132	-0.24728	-0.2274	-0.16424	-0.11904	0.00876	0.01336	0.01756	0.02152	0.02544	0.02948	0.0342	0.03908	0.0446	0.05028	0.05712
X160720	1a	ab2	MEBE3	U1	T5	-2.81908	-2.78596	-2.62284	-2.57844	-2.53604	-2.513	-1.9598	-1.92436	-1.89576	-1.83796	-1.81612	-1.7666	-1.28776	-1.25524	-0.94236	-0.91864	-0.88904	-0.68824	-0.61016	-0.50156	-0.42684	-0.14988	-0.14472	-0.098	0.01056	0.01576	0.02044	0.02472	0.02924	0.0344	0.0392	0.04524	0.05132	0.05916	0.06764	0.08416
X160720	1a	ab2	MEBE3	U2	T5	-2.9916	-2.80772	-2.75892	-2.7376	-2.47828	-2.23024	-2.18992	-2.06048	-1.84448	-1.71384	-1.57848	-1.46652	-1.40088	-1.30888	-1.08136	-1.04212	-1.0168	-0.70112	-0.62836	-0.56024	-0.50632	-0.5016	-0.3504	-0.19028	-0.03928	0.00812	0.01284	0.01692	0.02096	0.02476	0.02908	0.03364	0.0378	0.04296	0.04772	0.05384	0.06024	0.0678	0.08276	0.10124
X160720	1a	ab2	MEBE3	U1	T6	-2.8476	-2.72692	-2.69916	-2.64748	-2.3932	-2.34388	-2.19488	-2.17148	-2.05888	-2.03324	-1.99916	-1.93604	-1.64272	-1.51068	-1.44652	-1.12876	-1.08852	-1.05804	-0.92224	-0.89036	-0.84568	-0.7852	-0.74208	-0.66676	-0.62428	-0.54236	-0.3778	-0.32516	-0.19228	-0.16248	-0.13748	-0.0068	0.01068	0.01612	0.02068	0.02532	0.03004	0.0352	0.0412	0.04672	0.06136	0.07252	0.08852	0.10776
X160720	1a	ab2	MEBE3	U2	T6	-2.88076	-2.71888	-2.565	-2.27584	-2.25028	-2.15896	-2.034	-2.00236	-1.92504	-1.88316	-1.78488	-1.65884	-1.45716	-1.40564	-1.38304	-1.0888	-1.01684	-0.86316	-0.45836	-0.41308	-0.32932	-0.32512	-0.29656	-0.24728	-0.07232	-0.02748	0.0088	0.01332	0.01732	0.02132	0.02516	0.02928	0.03364	0.03796	0.0426	0.04812	0.0534	0.06056	0.06836	0.07188	0.07676	0.08892
X160720	1a	ab2	MEBE3	U1	T7	-3.00364	-2.94912	-2.86256	-2.77708	-2.71836	-2.68692	-2.65888	-2.32692	-2.26392	-2.20484	-2.16836	-1.94724	-1.86432	-1.84188	-1.4726	-1.43888	-1.33136	-1.17188	-1.01444	-0.97112	-0.83732	-0.61096	-0.56744	-0.35412	-0.32668	-0.13628	-0.11472	-0.0052	0.00948	0.01476	0.01968	0.02424	0.02864	0.03396	0.03932	0.04512	0.05188	0.05976	0.06796	0.0798	0.09484
X160720	1a	ab2	MEBE3	U2	T7	-3.00072	-2.92248	-2.6136	-2.54116	-2.40592	-2.337	-2.31716	-2.25964	-2.12384	-1.91076	-1.8386	-1.68104	-1.66448	-1.5952	-1.45612	-1.43172	-1.3312	-0.77832	-0.7512	-0.72088	-0.61908	-0.59276	-0.57184	-0.5674	-0.23152	-0.21064	0.0084	0.0128	0.01704	0.02088	0.02476	0.02916	0.03332	0.03752	0.0422	0.04788	0.05364	0.0608	0.06808	0.07716	0.09096
X160720	1a	ab2	MEBE3	U1	T8	-2.95444	-2.6276	-2.56044	-2.43696	-2.41688	-2.39116	-2.369	-2.31324	-2.18092	-2.14416	-2.04636	-1.9708	-1.79716	-1.77872	-1.5994	-1.40364	-1.29572	-1.29124	-1.10748	-1.074	-0.9904	-0.74768	-0.72684	-0.6404	-0.60284	-0.4246	0.00176	0.01052	0.0156	0.02016	0.0248	0.02936	0.0342	0.03928	0.04532	0.05124	0.0558	0.06752	0.08128
X160720	1a	ab2	MEBE3	U2	T8	-2.96232	-2.92668	-2.89528	-2.6076	-2.58808	-2.52708	-2.49596	-2.3544	-2.16748	-2.00624	-1.9004	-1.86328	-1.60216	-1.57404	-1.54264	-1.4598	-1.41568	-1.35388	-1.29124	-1.22128	-1.1244	-0.95044	-0.91652	-0.89616	-0.83588	-0.74632	-0.6934	-0.6696	-0.53336	-0.49892	-0.39524	-0.07176	-0.04328	0.0092	0.01368	0.01744	0.0216	0.02524	0.02976	0.03348	0.0376	0.0424	0.048	0.05356
X160720	1a	ab2	MEBE3	U1	T9	-2.99228	-2.93672	-2.90012	-2.87456	-2.53556	-2.50648	-2.31716	-2.24584	-2.14768	-2.11864	-2.09344	-1.97392	-1.91532	-1.81312	-1.7426	-1.6612	-1.50788	-1.39904	-1.09756	-0.89036	-0.53084	-0.40748	-0.31612	-0.26744	-0.01808	0.00844	0.014	0.0188	0.02316	0.0276	0.03268	0.03776	0.04344	0.05012	0.05668	0.06636	0.08836
X160720	1a	ab2	MEBE3	U2	T9	-2.94356	-2.77488	-2.72316	-2.56684	-2.53728	-2.41732	-2.29752	-2.02724	-1.97164	-1.73824	-1.43088	-1.40524	-1.23112	-1.20264	-1.14864	-1.03628	-1.01416	-0.88168	-0.83972	-0.79636	-0.67644	-0.65384	-0.51712	-0.28876	-0.2582	-0.2012	0.00832	0.01284	0.01676	0.02036	0.0242	0.02848	0.03272	0.03728	0.04176	0.0468	0.05252	0.05916	0.06672	0.07512
X160720	1a	ab2	MEBE3	U1	T10	-2.90984	-2.76764	-2.72796	-2.67976	-2.36216	-2.11672	-2.09232	-2.0678	-1.64156	-1.61248	-1.58924	-1.41872	-1.38092	-1.35268	-1.22292	-1.19188	-1.10496	-0.9174	-0.86448	-0.6074	-0.52064	-0.24224	-0.17052	0.00924	0.01456	0.019	0.02336	0.02792	0.03244	0.03716	0.04256	0.04868	0.05528	0.06328	0.07336	0.08932
X160720	1a	ab2	MEBE3	U2	T10	-2.99136	-2.96672	-2.93596	-2.89652	-2.86268	-2.78928	-2.69696	-2.42588	-2.37576	-2.21228	-2.1944	-2.07548	-2.02272	-2.00188	-1.76924	-1.65644	-1.511	-1.4252	-1.32732	-1.13464	-1.105	-0.90056	-0.73672	-0.61168	-0.60752	-0.5232	-0.45824	-0.3994	-0.07164	0.00876	0.01288	0.01696	0.02092	0.02448	0.02852	0.03264	0.0372	0.04184	0.04696	0.05296	0.05952	0.0666	0.08788
X160720	1a	ab2	MEBE2	U1	T1	-2.99164	-2.92856	-2.8716	-2.8432	-2.71436	-2.67244	-2.50264	-2.3838	-2.30112	-2.29656	-2.27844	-2.06352	-2.03692	-1.97636	-1.92236	-1.74484	-1.59044	-1.55668	-1.49252	-1.45572	-1.3236	-1.24724	-1.20536	-1.17324	-1.13432	-1.0048	-0.84368	-0.73876	-0.615	-0.544	-0.50588	-0.35972	-0.20944	-0.12524	-0.07196	-0.00688	0.00804	0.01232	0.01712	0.02156	0.02612	0.03068	0.03624	0.0414
X160720	1a	ab2	MEBE2	U2	T1	-2.84456	-2.7834	-2.64488	-2.58832	-2.52248	-2.49644	-2.46996	-2.3178	-2.29348	-2.25444	-2.04624	-1.99928	-1.692	-1.65052	-1.6132	-1.53896	-1.51092	-1.39364	-1.11516	-1.07512	-1.0328	-0.8992	-0.842	-0.811	-0.71664	-0.6598	-0.61516	-0.50168	-0.4528	-0.42588	-0.3832	-0.33464	-0.27012	-0.00668	0.007	0.01088	0.01456	0.01824	0.0224	0.02632	0.03024	0.03452	0.03896	0.04372
X160720	1a	ab2	MEBE2	U1	T2	-2.96892	-2.90528	-2.75656	-2.68416	-2.61688	-2.51756	-2.48716	-2.438	-2.3188	-2.19468	-2.0942	-1.9038	-1.87004	-1.74528	-1.63296	-1.59532	-1.56412	-1.4716	-1.40968	-1.27348	-1.2032	-1.06396	-1.01304	-0.87624	-0.8056	-0.56332	-0.44408	-0.3142	-0.27892	-0.25292	-0.17208	-0.13744	0.00756	0.01208	0.0164	0.02044	0.02496	0.02944	0.03388	0.03884	0.04364	0.0492	0.05528	0.06152
X160720	1a	ab2	MEBE2	U2	T2	-2.97556	-2.86036	-2.73228	-2.48024	-2.44264	-2.43804	-2.36868	-2.293	-2.20908	-2.18768	-2.16024	-2.04696	-1.8694	-1.77036	-1.71876	-1.64812	-1.60996	-1.53968	-1.33876	-1.21552	-1.10648	-1.01332	-0.9786	-0.75392	-0.71276	-0.62764	-0.6062	-0.41508	-0.37296	-0.3252	-0.13008	-0.09712	-0.03976	0.0072	0.01492	0.01888	0.02248	0.02648	0.03088	0.03448	0.0394	0.0436	0.04812	0.05324
X160720	1a	ab2	MEBE2	U1	T3	-2.92668	-2.8314	-2.64536	-2.5312	-2.4778	-2.38536	-2.08896	-2.04488	-2.01128	-1.79376	-1.71296	-1.63548	-1.60804	-1.41052	-1.36388	-1.017	-0.89272	-0.8448	-0.82156	-0.77848	-0.65328	-0.54264	-0.36888	-0.23016	-0.18584	-0.09692	0.00788	0.01224	0.0166	0.02068	0.02524	0.03016	0.03516	0.0402	0.0456	0.05124	0.05652	0.06324	0.06912	0.07604	0.08412	0.09256	0.10248	0.12116
X160720	1a	ab2	MEBE2	U2	T3	-2.88508	-2.86052	-2.76336	-2.52912	-2.4438	-2.40448	-2.359	-2.32568	-2.27412	-2.14708	-1.9574	-1.8426	-1.74184	-1.57984	-1.43332	-1.33748	-1.2342	-1.03884	-0.9948	-0.7846	-0.74212	-0.6874	-0.61944	-0.36784	-0.2644	-0.21972	-0.18084	-0.1498	-0.1452	-0.10892	-0.08504	0.00716	0.011	0.0148	0.0188	0.02236	0.0262	0.03	0.034	0.03792	0.04268	0.04696	0.05124	0.05648
X160720	1a	ab2	MEBE2	U1	T4	-2.74264	-2.69124	-2.68788	-2.58428	-2.46008	-2.40416	-2.35424	-2.175	-2.11824	-1.94444	-1.82404	-1.68512	-1.54332	-1.49164	-1.34444	-1.17624	-1.15412	-1.04288	-0.85464	-0.67484	-0.50188	-0.4842	-0.25948	-0.19872	-0.18244	-0.14992	-0.00888	0.00772	0.01212	0.0164	0.02064	0.0252	0.02984	0.03484	0.03952	0.04504	0.05052	0.05612	0.062	0.06872	0.07504	0.08312	0.09164	0.10408
X160720	1a	ab2	MEBE2	U2	T4	-2.94448	-2.87064	-2.66648	-2.64124	-2.4226	-2.28892	-2.04364	-2.02032	-1.9594	-1.8742	-1.75812	-1.52632	-1.43772	-1.39632	-1.2458	-1.2024	-1.1624	-1.09136	-0.86028	-0.83324	-0.74092	-0.43708	-0.369	-0.34296	-0.25896	-0.23396	-0.11296	0.00684	0.01072	0.01432	0.01792	0.02148	0.02524	0.0292	0.03292	0.03716	0.04096	0.0452	0.0496	0.05456	0.05924	0.06472	0.06912	0.07516
X160720	1a	ab2	MEBE2	U1	T5	-2.94672	-2.80472	-2.70372	-2.65488	-2.5946	-2.51556	-2.43516	-2.28028	-2.25084	-2.15636	-2.06592	-1.9036	-1.8716	-1.80128	-1.6294	-1.58972	-1.42884	-1.3948	-1.34356	-1.27072	-1.10344	-1.0636	-1.01428	-0.978	-0.69836	-0.66104	-0.60516	-0.47952	-0.32972	-0.3066	-0.25824	-0.18804	-0.01064	0.00748	0.01192	0.01608	0.02036	0.02484	0.02944	0.03472	0.03968	0.04508	0.05024	0.05644
X160720	1a	ab2	MEBE2	U2	T5	-3.00188	-2.94248	-2.89276	-2.80448	-2.62696	-2.60248	-2.50352	-2.455	-2.34776	-2.30336	-2.15732	-2.13416	-2.03912	-1.90548	-1.61008	-1.57508	-1.47788	-1.399	-1.37792	-1.32084	-1.23448	-1.21252	-1.0488	-0.77152	-0.74508	-0.71964	-0.4834	-0.3576	-0.31508	-0.18328	0.00616	0.01004	0.01372	0.01744	0.021	0.02472	0.0286	0.03196	0.03652	0.04072	0.04492	0.04972	0.05492	0.05932
X160720	1a	ab2	MEBE2	U1	T6	-2.87572	-2.77344	-2.64496	-2.54536	-2.45216	-2.40908	-2.08664	-2.02756	-2.0002	-1.84164	-1.77892	-1.708	-1.67476	-1.6038	-1.51288	-1.35836	-1.17816	-1.147	-1.1188	-1.00996	-0.93016	-0.8464	-0.78328	-0.748	-0.65824	-0.61916	-0.55528	-0.46324	-0.27528	-0.2432	-0.20472	-0.17608	-0.14632	-0.02452	0.00776	0.01176	0.01604	0.0202	0.02452	0.02896	0.03404	0.03864	0.04388	0.04876
X160720	1a	ab2	MEBE2	U2	T6	-2.98444	-2.96132	-2.8156	-2.64452	-2.55068	-2.37784	-2.28932	-2.20208	-2.01936	-1.92912	-1.91088	-1.70828	-1.685	-1.64988	-1.51828	-1.49388	-1.37436	-1.24156	-1.07632	-1.01372	-0.73828	-0.71232	-0.48892	-0.446	-0.3314	-0.29016	-0.18224	-0.02584	0.00676	0.0106	0.01408	0.0178	0.02176	0.0254	0.02932	0.03332	0.03776	0.04188	0.04592	0.05116	0.05604	0.06128	0.067	0.0722
X160720	1a	ab2	MEBE2	U1	T7	-2.93584	-2.7772	-2.7086	-2.47256	-2.43544	-2.372	-2.31564	-2.23972	-2.0516	-1.99388	-1.95604	-1.88424	-1.709	-1.65692	-1.62108	-1.57888	-1.47908	-1.45188	-1.39576	-1.27696	-1.06332	-1.0166	-0.98104	-0.83772	-0.75116	-0.66084	-0.49916	-0.44008	-0.34516	-0.30576	-0.26828	-0.17072	-0.12328	-0.05024	0.00768	0.01192	0.01608	0.0202	0.02456	0.02952	0.03424	0.03872	0.04376	0.0492
X160720	1a	ab2	MEBE2	U2	T7	-2.99336	-2.95904	-2.89832	-2.75628	-2.7246	-2.6656	-2.556	-2.2118	-2.1846	-2.14124	-2.09108	-1.86848	-1.86444	-1.772	-1.7018	-1.52932	-1.44296	-1.3596	-1.24812	-1.19108	-0.95604	-0.93664	-0.75408	-0.67732	-0.64332	-0.61092	-0.53528	-0.4882	-0.42208	-0.38612	-0.19576	-0.17568	-0.17072	-0.12304	-0.04032	-0.01496	0.00716	0.01076	0.01452	0.01824	0.02256	0.02628	0.03028	0.03436
X160720	1a	ab2	MEBE2	U1	T8	-2.8078	-2.72332	-2.65544	-2.63236	-2.55856	-2.51096	-2.47116	-2.4464	-2.2718	-2.1758	-2.04956	-2.01936	-1.79312	-1.74396	-1.67456	-1.64376	-1.51468	-1.47456	-1.31528	-1.147	-1.1162	-1.02148	-0.99972	-0.8748	-0.77636	-0.68644	-0.6306	-0.58676	-0.5436	-0.37968	-0.33952	-0.23068	0.00752	0.01164	0.01576	0.01992	0.02404	0.02832	0.03292	0.03764	0.04276	0.0478	0.0534	0.05992
X160720	1a	ab2	MEBE2	U2	T8	-2.99712	-2.82296	-2.63904	-2.5878	-2.53912	-2.37548	-2.22488	-2.14556	-2.10448	-2.08092	-1.93652	-1.90944	-1.77948	-1.67648	-1.6416	-1.55556	-1.44924	-1.3664	-1.09208	-1.00032	-0.95956	-0.92948	-0.86812	-0.8272	-0.76404	-0.72088	-0.542	-0.50592	-0.42176	-0.276	-0.07708	0.0072	0.01064	0.01424	0.01792	0.02172	0.0256	0.02912	0.03304	0.03676	0.04072	0.04476	0.04984	0.05484
X160720	1a	ab2	MEBE2	U1	T9	-2.99156	-2.94956	-2.86388	-2.71732	-2.59752	-2.57932	-2.4654	-2.3804	-2.30392	-2.05376	-1.97396	-1.83932	-1.796	-1.7616	-1.57384	-1.53436	-1.37476	-1.33068	-1.17856	-1.05104	-1.01824	-0.962	-0.91136	-0.87044	-0.56816	-0.52	-0.36304	-0.22888	-0.18756	-0.1642	-0.12468	-0.07528	0.0074	0.01148	0.01564	0.01984	0.0242	0.02868	0.03328	0.03812	0.0438	0.04884	0.05476	0.0608
X160720	1a	ab2	MEBE2	U2	T9	-2.99168	-2.8454	-2.69608	-2.58336	-2.54908	-2.3678	-2.31656	-2.16356	-2.11488	-2.00952	-1.9054	-1.86232	-1.76176	-1.7246	-1.686	-1.62704	-1.49452	-1.4558	-1.42416	-1.04788	-0.95264	-0.8422	-0.82028	-0.74868	-0.596	-0.57572	-0.52524	-0.34508	-0.21164	-0.14344	-0.02816	0.00688	0.01056	0.0142	0.01788	0.02192	0.02532	0.02924	0.0332	0.03776	0.042	0.04672	0.0514	0.05576
X160720	1a	ab2	MEBE2	U1	T10	-2.92596	-2.90316	-2.7426	-2.66352	-2.50316	-2.3664	-2.33372	-2.23832	-2.18112	-2.05956	-2.02376	-1.90388	-1.5864	-1.45832	-1.41632	-1.38464	-1.3374	-1.30868	-1.20384	-0.87176	-0.78548	-0.65684	-0.63436	-0.54872	-0.38188	-0.3142	-0.22892	-0.12948	-0.07292	-0.02888	0.0002	0.00816	0.0124	0.01664	0.02092	0.02572	0.03004	0.0356	0.0406	0.0458	0.05148	0.05932	0.06584	0.07316
X160720	1a	ab2	MEBE2	U2	T10	-2.93972	-2.92324	-2.70128	-2.61712	-2.53552	-2.44624	-2.419	-2.36168	-2.26356	-2.222	-2.17944	-2.06516	-2.04328	-1.92104	-1.87344	-1.71496	-1.54344	-1.51064	-1.38764	-1.34508	-1.22688	-1.07536	-0.97992	-0.9238	-0.8762	-0.87168	-0.58232	-0.55524	-0.48352	-0.35948	-0.31448	-0.28864	-0.2492	-0.19564	0.007	0.0108	0.01428	0.01812	0.02184	0.02616	0.02992	0.0336	0.04128	0.04568
X160810	1a	ab2	Air0	U1	T1	-2.84068	-2.7578	-2.6432	-2.56036	-1.63988	-1.505	-1.42136	-0.88948
X160810	1a	ab2	Air0	U2	T1	-2.97748	-2.94324	-2.84284	-2.77892	-2.75828	-2.61336	-2.45404	-2.22792	-2.20664	-2.16552	-2.0694	-2.01168	-1.98732	-1.94864	-1.72544	-1.68356	-1.45384	-1.4242	-1.36508	-1.34392	-1.20956	-1.14792	-1.03028	-0.98404	-0.97948	-0.69876	-0.65948	-0.59376	-0.5008	-0.4712	-0.30072	0.0532	0.079	0.11948	0.12432	0.14736	0.17396	0.23348
X160810	1a	ab2	Air0	U1	T2	-2.92036	-1.44944	-1.4088	-1.3502	-1.20912	-0.74716	0.12488
X160810	1a	ab2	Air0	U2	T2	-2.9378	-2.86948	-2.83056	-2.76104	-2.73584	-2.70036	-2.52848	-2.4958	-2.45784	-2.41952	-2.25056	-2.07564	-1.91484	-1.86628	-1.58056	-1.56016	-1.47864	-1.43784	-1.36656	-1.34164	-1.31564	-1.2516	-1.2132	-1.17904	-1.1426	-1.08872	-0.99944	-0.93016	-0.72292	-0.47932	-0.4022	-0.37024	-0.32824	-0.30012	-0.25864	-0.20412	-0.1748	-0.06064	-0.02184	0.05744	0.15944	0.18424	0.22156
X160810	1a	ab2	Air0	U1	T3	-1.63244	-1.03336	-0.7588	-0.58532	-0.37352
X160810	1a	ab2	Air0	U2	T3	-2.92112	-2.8154	-2.69736	-2.63904	-2.56184	-2.426	-2.31468	-2.2786	-2.27336	-2.2568	-2.21216	-2.1608	-2.08368	-2.00356	-1.96152	-1.82972	-1.75564	-1.71512	-1.67652	-1.6206	-1.53772	-1.35688	-1.25784	-0.86588	-0.83712	-0.80092	-0.761	-0.70396	-0.6656	-0.62876	-0.45416	-0.38696	-0.29544	-0.26688	-0.12324	0.01064	0.03548	0.06608	0.09248	0.1596	0.2098
X160810	1a	ab2	Air0	U1	T4	-2.78736	-1.5526	-1.1058	-1.02556	-0.16808
X160810	1a	ab2	Air0	U2	T4	-2.90764	-2.8314	-2.77856	-2.66944	-2.63844	-2.50472	-2.32448	-2.29164	-2.25024	-2.1838	-1.84812	-1.8286	-1.78368	-1.65476	-1.581	-1.52008	-1.19856	-1.06428	-1.04712	-1.03996	-1.01628	-0.84084	-0.76236	-0.67864	-0.65152	-0.61508	-0.56768	-0.50492	-0.37348	-0.26392	-0.22636	-0.19004	-0.01796	0.11768	0.18076	0.21684	0.2454
X160810	1a	ab2	Air0	U1	T5	-2.61344	-2.479	-2.2638	-2.01396	-1.94988	-1.48756	-1.12424	-1.06936	-0.93856
X160810	1a	ab2	Air0	U2	T5	-2.75608	-2.69724	-2.63708	-2.6058	-2.52532	-2.4828	-2.44812	-2.24832	-2.12636	-2.0584	-2.0168	-1.96832	-1.939	-1.88808	-1.82312	-1.5894	-1.50912	-1.41276	-1.38368	-1.23804	-1.20088	-1.144	-0.93236	-0.82816	-0.73252	-0.59316	-0.48512	-0.42108	-0.36916	-0.31604	-0.2724	-0.24564	-0.01912	0.01984	0.02412	0.05576	0.08068	0.1814
X160810	1a	ab2	Air0	U1	T6	-2.41128	-2.36912	-2.24068	-1.94876	-1.717	-0.27756	-0.16948	0.13188
X160810	1a	ab2	Air0	U2	T6	-2.80732	-2.76192	-2.74084	-2.70744	-2.64708	-2.53688	-2.49512	-2.43336	-2.16852	-2.14028	-2.08228	-2.04448	-2.01448	-1.75552	-1.69784	-1.60452	-1.43976	-1.40764	-1.34124	-1.31332	-1.27676	-1.2284	-1.20576	-1.06744	-1.00208	-0.85256	-0.67224	-0.62364	-0.55752	-0.3764	-0.3464	-0.30892	-0.27948	-0.20396	-0.16908	-0.12456	0.0244	0.0796	0.1478
X160810	1a	ab2	Air0	U1	T7	-2.97312	-2.52012	-2.27196	-1.00664	-0.85628	-0.71192	-0.42216	-0.30776	-0.21948	-0.14516	-0.01812	0.03824	0.17088
X160810	1a	ab2	Air0	U2	T7	-2.9928	-2.69908	-2.676	-2.62284	-2.538	-2.50688	-2.4084	-2.3852	-2.21296	-2.16972	-2.06496	-2.02216	-1.92056	-1.72376	-1.36848	-1.32932	-1.28488	-1.19444	-1.12696	-1.08404	-0.878	-0.87332	-0.8384	-0.81168	-0.74464	-0.73884	-0.71512	-0.62228	-0.58296	-0.54384	-0.49156	-0.44976	-0.19156	-0.09096	-0.05456	-0.02944	0.00084	0.0448	0.07096	0.1276
X160810	1a	ab2	Air0	U1	T8	-1.42424	-1.37108	-1.26032	-0.86164	-0.85728	-0.42944	-0.29824	-0.11656	0.00848	0.17972	0.2144
X160810	1a	ab2	Air0	U2	T8	-2.95416	-2.83028	-2.781	-2.63008	-2.52416	-2.47372	-2.39908	-2.34972	-2.32192	-1.97208	-1.90672	-1.8538	-1.78196	-1.40264	-1.37632	-1.34516	-1.26712	-1.1576	-1.10956	-0.99716	-0.94248	-0.71796	-0.66952	-0.57588	-0.53908	-0.50496	-0.4468	-0.3308	-0.30188	-0.11716	-0.01992	0.0142	0.04224	0.07328	0.10512	0.15888
X160810	1a	ab2	Air0	U1	T9	-2.83732	-2.75864	-2.66704	-1.46212	-1.3954	-1.34204	-1.23032	-0.55352	-0.41504
X160810	1a	ab2	Air0	U2	T9	-2.89776	-2.64384	-2.61104	-2.57776	-2.52936	-2.4888	-2.41332	-2.37848	-2.06764	-2.02732	-1.94792	-1.88976	-1.79472	-1.75836	-1.71508	-1.67204	-1.66736	-1.56044	-1.53748	-1.5172	-1.47088	-1.3938	-1.26848	-1.03448	-0.8436	-0.80692	-0.69696	-0.38072	-0.34464	-0.3012	-0.24464	-0.24008	-0.21572	-0.17348	-0.07752	-0.03512	0.07832	0.13552	0.23124
X160810	1a	ab2	Air0	U1	T10	-2.96352	-2.1704	-1.71612	-1.5838	-1.46376	-0.50356
X160810	1a	ab2	Air0	U2	T10	-2.98008	-2.92888	-2.86988	-2.72192	-2.68152	-2.60844	-2.4792	-2.31952	-2.2926	-2.2502	-2.16196	-2.097	-2.06168	-2.02916	-2.00188	-1.95808	-1.92544	-1.79208	-1.74228	-1.6996	-1.6156	-1.533	-1.4192	-1.2346	-1.20244	-1.0994	-0.92156	-0.84576	-0.8208	-0.73708	-0.62512	-0.56324	-0.5176	-0.45868	-0.2986	-0.23348	-0.2064	-0.06152	0.07236	0.11044	0.1422	0.19412	0.222
X160810	1a	ab2	MEBE6	U1	T1	-2.65396	-2.41944	-2.36712	-2.26988	-2.07956	-1.8422	-0.60176	-0.35884
X160810	1a	ab2	MEBE6	U2	T1	-2.97348	-2.8042	-2.76724	-2.58088	-2.54824	-2.52724	-2.4762	-2.42184	-2.32444	-2.18752	-2.13036	-2.0854	-2.00012	-1.92032	-1.84972	-1.75856	-1.50416	-1.36572	-1.26924	-1.23576	-1.14836	-1.12132	-1.09492	-1.06232	-0.92092	-0.88312	-0.84588	-0.68804	-0.659	-0.62756	-0.5586	-0.51544	-0.39392	-0.33196	-0.2776	-0.16812	0.01808	0.04452	0.06384	0.08992	0.12452	0.14708	0.16552	0.18824
X160810	1a	ab2	MEBE6	U1	T2	-2.50556	-2.44356	-1.854	0.1692	0.23608
X160810	1a	ab2	MEBE6	U2	T2	-2.94728	-2.88368	-2.6746	-2.5964	-2.54404	-2.49736	-2.42584	-2.38328	-2.29928	-2.23288	-2.19352	-2.14492	-2.0048	-1.95124	-1.91564	-1.885	-1.76684	-1.71508	-1.5842	-1.56112	-1.51956	-1.47752	-1.36	-1.23656	-1.20456	-1.16188	-1.089	-1.01912	-0.90612	-0.84228	-0.61032	-0.57144	-0.53404	-0.51272	-0.48956	-0.4532	-0.41864	-0.30832	-0.26928	-0.183	-0.1384	0.04392	0.0732	0.09224
X160810	1a	ab2	MEBE6	U1	T3	-1.44016	-1.4084	-1.35052	-1.2902	-1.21732	-0.47276	-0.34752	-0.25052	-0.16728	-0.03176	0.06984	0.15916
X160810	1a	ab2	MEBE6	U2	T3	-2.81348	-2.77788	-2.74244	-2.69816	-2.67408	-2.56628	-2.402	-2.21968	-2.04844	-1.987	-1.96696	-1.93664	-1.89304	-1.83676	-1.80016	-1.76536	-1.71552	-1.4414	-1.37772	-1.17352	-1.1442	-1.11036	-1.07296	-1.03132	-0.98432	-0.92848	-0.74928	-0.60464	-0.57432	-0.17936	-0.12216	-0.09116	-0.07092	-0.01812	0.0778	0.10996	0.16096	0.18288
X160810	1a	ab2	MEBE6	U1	T4	-2.81076	-2.78384	-2.65616	-2.47924	-1.94224	-1.40672	0.11104
X160810	1a	ab2	MEBE6	U2	T4	-2.99344	-2.94436	-2.9034	-2.86592	-2.68968	-2.66196	-2.60308	-2.45688	-2.37904	-2.22216	-2.17616	-2.11672	-2.039	-1.95248	-1.92064	-1.87648	-1.84384	-1.80716	-1.7726	-1.72004	-1.6884	-1.64116	-1.60384	-1.3426	-1.32008	-1.2904	-1.26588	-1.242	-1.20516	-1.1616	-1.11328	-1.03784	-0.93848	-0.86944	-0.79256	-0.7354	-0.62576	-0.58032	-0.5218	-0.49416	-0.47248	-0.12888	-0.06044	0.03768
X160810	1a	ab2	MEBE6	U1	T5	-0.0404	0.02356	0.13076	0.22188
X160810	1a	ab2	MEBE6	U2	T5	-2.97972	-2.944	-2.87296	-2.84392	-2.80504	-2.77144	-2.6626	-2.5658	-2.50304	-2.0444	-1.93156	-1.9016	-1.84864	-1.82	-1.7632	-1.7062	-1.65952	-1.63664	-1.57956	-1.43336	-1.32912	-1.1776	-1.15192	-1.10936	-0.932	-0.86744	-0.812	-0.77104	-0.7286	-0.60944	-0.55648	-0.46668	-0.3096	-0.26944	-0.13044	-0.07	-0.01792	0.02096	0.04352	0.06632	0.0874	0.12476	0.19712
X160810	1a	ab2	MEBE6	U1	T6	-2.35548	-2.04028	-1.89032	-1.58076	-1.33176	-1.26668	-0.67272	-0.41476	0.1298	0.18024
X160810	1a	ab2	MEBE6	U2	T6	-2.98912	-2.96968	-2.90604	-2.86916	-2.77072	-2.66152	-2.53636	-2.45736	-2.42536	-2.12996	-2.08932	-1.88764	-1.85856	-1.81116	-1.77804	-1.73704	-1.70084	-1.6778	-1.47232	-1.4324	-1.40144	-1.36336	-1.30744	-1.19208	-0.86132	-0.75296	-0.58292	-0.52924	-0.49984	-0.39652	-0.2896	-0.24028	-0.22028	-0.18892	-0.14388	-0.10776	-0.06928	0.0068	0.03208	0.05108	0.07148	0.14592	0.16812	0.18988
X160810	1a	ab2	MEBE6	U1	T7	-2.4994	-1.85376	-1.26768	-0.98656	-0.98276	-0.46052	-0.2236	0.05108	0.22248
X160810	1a	ab2	MEBE6	U2	T7	-2.9754	-2.91136	-2.85516	-2.79976	-2.75304	-2.7144	-2.49856	-2.46308	-2.23584	-2.14596	-2.10956	-2.05484	-2.0206	-1.95296	-1.91048	-1.88756	-1.81836	-1.7462	-1.46836	-1.28044	-1.25312	-1.17168	-1.1404	-1.10912	-1.04852	-1.01984	-0.99004	-0.6924	-0.62728	-0.59188	-0.40912	-0.36336	-0.33412	-0.20544	0.00248	0.04192	0.06412	0.08024	0.13464	0.15768	0.19156
X160810	1a	ab2	MEBE6	U1	T8	-2.75184	-2.69708	-2.65176	-2.46012	-0.2086	-0.07964	-0.01036	0.21548
X160810	1a	ab2	MEBE6	U2	T8	-2.98004	-2.95332	-2.88944	-2.84964	-2.80192	-2.748	-2.67652	-2.57804	-2.44888	-2.40036	-2.37936	-2.34976	-2.31304	-2.25392	-1.9446	-1.92344	-1.88472	-1.73784	-1.62096	-1.56504	-1.52916	-1.49924	-1.4112	-1.38832	-1.35056	-1.2908	-1.25616	-1.23092	-1.20324	-1.10352	-0.7632	-0.72964	-0.69392	-0.61612	-0.57892	-0.5374	-0.4566	-0.42712	-0.36436	-0.19736	-0.17728	-0.0544	-0.00016	0.02304
X160810	1a	ab2	MEBE6	U1	T9	-2.76504	0.0628	0.11828
X160810	1a	ab2	MEBE6	U2	T9	-2.87164	-2.83256	-2.78876	-2.75684	-2.72064	-2.55288	-2.51064	-2.39704	-2.12756	-2.04952	-2.0156	-1.98204	-1.94376	-1.88276	-1.8514	-1.7178	-1.67984	-1.57	-1.52056	-1.42968	-1.40112	-1.34076	-1.27256	-1.231	-1.0674	-0.97376	-0.9292	-0.85244	-0.80504	-0.7698	-0.71764	-0.68032	-0.65048	-0.4646	-0.33948	-0.318	-0.28584	-0.2628	-0.2358	-0.19596	-0.13592	-0.09764	-0.05708	0.03424
X160810	1a	ab2	MEBE6	U1	T10	-2.50064	-2.04832	-1.977	-1.8332	-1.70444	-1.53708	-1.41188	-1.1666
X160810	1a	ab2	MEBE6	U2	T10	-2.9254	-2.8362	-2.77164	-2.71468	-2.66548	-2.60996	-2.56352	-2.45824	-2.43112	-2.40476	-2.35888	-2.20912	-2.16284	-2.0858	-2.0352	-1.86336	-1.8176	-1.78808	-1.60408	-1.57124	-1.53412	-1.34908	-1.29508	-1.20244	-1.13664	-1.08624	-1.05544	-0.97644	-0.9062	-0.85588	-0.81812	-0.6994	-0.6634	-0.6376	-0.58232	-0.40212	-0.31076	-0.21112	-0.18168	-0.14456	-0.11304	-0.07476	0.04492	0.07096
X160810	1a	ab2	MEBE5	U1	T1	-2.02848	-1.807	-1.60684	-0.13296	0.04236	0.13348	0.18844	0.24932
X160810	1a	ab2	MEBE5	U2	T1	-2.95212	-2.91956	-2.78888	-2.65728	-2.61084	-2.43976	-2.2962	-2.20376	-2.10144	-2.04164	-1.83256	-1.80964	-1.77792	-1.75832	-1.72396	-1.69096	-1.6524	-1.56388	-1.52312	-1.4602	-1.42048	-1.38196	-1.25336	-1.13068	-1.09552	-1.06132	-1.05668	-0.98784	-0.96308	-0.86132	-0.84104	-0.80628	-0.7814	-0.72008	-0.50356	-0.44388	-0.30652	-0.25312	-0.24796	-0.074	0.032	0.05104	0.06948	0.1242
X160810	1a	ab2	MEBE5	U1	T2	-2.8696	-2.7318	-2.70856	-2.66644	-2.52104	-2.43688	-1.67724	-1.5916	-1.442	-1.3698	-1.28376	-1.17652
X160810	1a	ab2	MEBE5	U2	T2	-2.9554	-2.93396	-2.90792	-2.74848	-2.726	-2.62884	-2.47256	-2.42944	-2.36856	-2.3384	-2.30116	-2.26996	-2.12368	-1.84484	-1.81376	-1.69892	-1.61172	-1.54704	-1.42952	-1.18232	-1.10776	-1.0074	-0.96144	-0.91796	-0.88464	-0.85048	-0.61764	-0.44656	-0.34524	-0.19816	-0.15812	-0.1282	-0.08784	-0.04984	-0.02972	0.0304	0.0488	0.0772	0.09588	0.12536	0.15328	0.19648
X160810	1a	ab2	MEBE5	U1	T3	-2.67504	-2.48352
X160810	1a	ab2	MEBE5	U2	T3	-2.92488	-2.83048	-2.69636	-2.58744	-2.53692	-2.44236	-2.33148	-2.32636	-2.25472	-2.18252	-2.09632	-2.0692	-2.02992	-1.9976	-1.94436	-1.76348	-1.71076	-1.62696	-1.59584	-1.53968	-1.496	-1.21668	-1.13452	-1.09928	-1.04856	-1.01472	-0.90796	-0.83228	-0.73716	-0.518	-0.48724	-0.44688	-0.31488	-0.12928	-0.09604	-0.04776	0.01476	0.03216	0.04768	0.06732	0.09244	0.12408	0.15736	0.22372
X160810	1a	ab2	MEBE5	U1	T4	-2.8332	-2.45764	-1.74996	-1.68968	-0.72344	-0.31376	-0.31012	-0.17332	0.03648	0.2314
X160810	1a	ab2	MEBE5	U2	T4	-2.96792	-2.8796	-2.81112	-2.76536	-2.66788	-2.63208	-2.60744	-2.57464	-2.52384	-2.49284	-2.26236	-2.21124	-2.06808	-2.02636	-1.79352	-1.74036	-1.5636	-1.53364	-1.48792	-1.37812	-1.33872	-1.294	-1.27024	-1.23508	-1.1668	-1.13708	-1.02024	-0.82788	-0.71336	-0.66684	-0.64252	-0.5972	-0.55956	-0.52132	-0.3414	-0.30216	-0.05824	0.02444	0.04116	0.05844	0.08352	0.10984	0.1878	0.22804
X160810	1a	ab2	MEBE5	U1	T5	-2.47696	-2.43636	-2.35048	-2.28928	-2.21236	-2.03712	-1.90192	-1.7432	-1.67564	-1.58712	-1.50792	-1.42944	-1.33472	-1.20748	-1.13196	-0.8204	-0.75732	-0.58812	-0.43612	-0.30852	-0.1638	-0.02096	0.065	0.09804	0.10212	0.14212	0.20188
X160810	1a	ab2	MEBE5	U2	T5	-2.97824	-2.74304	-2.71376	-2.68168	-2.65208	-2.62584	-2.5928	-2.51236	-2.4648	-2.43692	-2.3304	-2.17416	-2.14696	-2.1254	-2.10524	-2.00832	-1.86348	-1.82212	-1.67564	-1.63392	-1.53916	-1.5064	-1.3692	-1.2598	-1.10044	-1.02008	-0.85092	-0.75004	-0.72088	-0.6704	-0.62092	-0.56048	-0.36176	-0.23716	-0.21344	-0.02844	0.00132	0.02908	0.04404	0.06256	0.08764	0.12128	0.1822
X160810	1a	ab2	MEBE5	U1	T6	-2.56128	-2.05016	-1.97468	-1.87156	-1.80736	-0.96956	-0.05872	0.16752	0.238
X160810	1a	ab2	MEBE5	U2	T6	-2.87328	-2.76928	-2.74352	-2.713	-2.68488	-2.6582	-2.6206	-2.58864	-2.53832	-2.50152	-2.43648	-2.1764	-2.14944	-2.099	-1.97292	-1.90076	-1.85976	-1.79724	-1.75432	-1.7158	-1.65448	-1.44756	-1.4166	-1.35668	-1.16584	-1.05388	-0.98896	-0.75768	-0.71636	-0.6762	-0.55796	-0.55204	-0.45044	-0.40868	-0.37336	-0.19852	-0.17984	-0.10044	0.02828	0.04424	0.06356	0.0852	0.12172	0.16056
X160810	1a	ab2	MEBE5	U1	T7	-2.79932	0.12464	0.17652
X160810	1a	ab2	MEBE5	U2	T7	-2.97436	-2.94688	-2.91656	-2.75872	-2.6694	-2.64128	-2.63556	-2.47124	-2.3462	-2.22092	-2.18224	-2.14164	-2.13652	-2.0936	-2.05324	-1.99032	-1.9572	-1.91376	-1.84924	-1.63164	-1.52156	-1.46904	-1.42116	-1.37288	-1.11028	-1.07888	-0.92796	-0.88568	-0.85224	-0.76388	-0.72788	-0.57896	-0.5342	-0.50172	-0.37676	-0.35744	-0.31676	-0.2534	-0.22956	-0.1656	-0.04832	-0.0066	0.02092	0.036
X160810	1a	ab2	MEBE5	U1	T8	-2.2108	-0.06572	-0.00412	0.10348
X160810	1a	ab2	MEBE5	U2	T8	-2.98168	-2.79928	-2.75776	-2.71356	-2.65376	-2.51592	-2.33748	-2.26156	-2.22696	-2.19804	-2.16672	-2.13628	-1.84528	-1.79876	-1.7738	-1.6374	-1.59196	-1.51728	-1.29064	-1.26544	-1.21948	-1.16056	-1.10676	-1.0664	-1.01044	-0.96612	-0.8542	-0.77712	-0.64472	-0.57692	-0.5164	-0.46276	-0.26	-0.07116	-0.00956	0.02232	0.04056	0.06532	0.08936	0.11204	0.17512
X160810	1a	ab2	MEBE5	U1	T9	-2.73148	-2.66316	-2.60944	-2.09216	-1.89148	-1.5884	-1.47428	-1.42972	-1.12352	-0.9442
X160810	1a	ab2	MEBE5	U2	T9	-2.96292	-2.83532	-2.75704	-2.67804	-2.6596	-2.63904	-2.60452	-2.5826	-2.34128	-2.30196	-2.266	-2.09536	-1.89932	-1.85984	-1.7742	-1.73168	-1.67428	-1.64396	-1.618	-1.49988	-1.34044	-1.31232	-1.26976	-1.09004	-0.9702	-0.88332	-0.87888	-0.8586	-0.77304	-0.74868	-0.72336	-0.699	-0.63644	-0.52716	-0.3674	-0.27632	-0.14512	-0.11436	-0.00944	0.02852	0.04492	0.06344	0.08	0.1282
X160810	1a	ab2	MEBE5	U1	T10	-1.2786	-1.22872	-1.16604	-1.06152	0.08812	0.13272	0.1672	0.19944
X160810	1a	ab2	MEBE5	U2	T10	-2.83544	-2.8114	-2.75932	-2.7548	-2.73272	-2.6996	-2.62804	-2.58828	-2.4596	-2.3712	-2.32472	-2.29192	-2.19928	-1.9712	-1.70128	-1.48952	-1.42016	-1.37536	-1.29016	-1.25168	-1.02028	-0.99704	-0.96432	-0.93452	-0.86088	-0.71432	-0.68476	-0.65496	-0.56612	-0.49572	-0.45672	-0.41868	-0.38392	-0.34016	-0.19552	-0.12628	-0.08924	-0.0448	0.0228	0.03472	0.0496	0.06656	0.0934	0.12488
X160810	1a	ab2	MEBE4	U1	T1	-2.45848	-2.35228	-1.356	0.0168	0.02504	0.0332	0.04512	0.05476	0.06784	0.13368
X160810	1a	ab2	MEBE4	U2	T1	-2.99604	-2.96064	-2.85452	-2.80888	-2.7856	-2.74436	-2.71056	-2.65564	-2.552	-2.3566	-2.3206	-2.29176	-2.18548	-2.09416	-2.03092	-1.977	-1.92424	-1.869	-1.81632	-1.77616	-1.66596	-1.63312	-1.5894	-1.42256	-1.20884	-1.1632	-1.10704	-0.99916	-0.85096	-0.79032	-0.73408	-0.69932	-0.66348	-0.6196	-0.55552	-0.44736	-0.29156	-0.24528	-0.20304	0.01372	0.022	0.02948	0.038	0.04744
X160810	1a	ab2	MEBE4	U1	T2	-2.90328	-2.87108	-2.838	-2.7578	-2.71	-2.56996	-1.88612	-1.36952	-1.25512	-1.1978	0.01904	0.02692	0.03312	0.04204	0.052	0.06028	0.11352
X160810	1a	ab2	MEBE4	U2	T2	-2.99896	-2.88564	-2.63832	-2.56792	-2.52028	-2.4918	-2.36568	-2.318	-2.20868	-2.08372	-2.02608	-1.81752	-1.76392	-1.67756	-1.63944	-1.45724	-1.38736	-1.33712	-1.29776	-1.22532	-1.12392	-1.08256	-0.87476	-0.84664	-0.738	-0.6986	-0.60096	-0.55988	-0.36396	-0.20772	-0.1758	-0.13688	0.01656	0.02532	0.03248	0.03956	0.0488	0.05316	0.06584	0.0914	0.12008	0.18688
X160810	1a	ab2	MEBE4	U1	T3	-2.499	-2.01676	-1.15368	-0.17568	0.0168	0.02556	0.03256	0.03704	0.05016	0.06588	0.0708
X160810	1a	ab2	MEBE4	U2	T3	-2.9512	-2.8918	-2.84208	-2.8052	-2.67868	-2.65792	-2.63076	-2.42112	-2.35672	-2.24664	-2.21024	-2.20552	-2.13176	-2.0984	-1.99224	-1.93788	-1.89496	-1.7556	-1.7234	-1.68064	-1.39884	-1.373	-1.30224	-1.2216	-1.12796	-1.032	-1.0064	-0.98244	-0.90092	-0.84408	-0.80524	-0.7424	-0.60604	-0.55976	-0.52404	-0.44692	-0.36608	-0.25104	-0.03916	0.01648	0.0246	0.03096	0.04596	0.05912
X160810	1a	ab2	MEBE4	U1	T4	-2.00476	-1.84996	-1.4766	-1.17608	-1.07492	0.01368	0.02356	0.03048	0.04708	0.05844	0.0714	0.08588
X160810	1a	ab2	MEBE4	U2	T4	-3.00488	-2.97212	-2.9062	-2.83728	-2.80044	-2.79584	-2.6792	-2.61464	-2.30004	-2.1938	-2.16896	-2.0902	-2.05204	-2.01716	-1.931	-1.89808	-1.83688	-1.79848	-1.74396	-1.71524	-1.67116	-1.61872	-1.4662	-1.32856	-1.27792	-1.23892	-1.07332	-0.92276	-0.88728	-0.83908	-0.78396	-0.65984	-0.60056	-0.56056	-0.53004	-0.463	-0.35792	-0.27844	-0.20696	0.00752	0.01304	0.01892	0.05152	0.1026
X160810	1a	ab2	MEBE4	U1	T5	-2.6142	-2.10112	-1.55032	-1.02768	0.01284	0.02216	0.03004	0.0424	0.04708	0.057	0.07468	0.09528	0.14832	0.23768
X160810	1a	ab2	MEBE4	U2	T5	-2.85204	-2.75368	-2.66124	-2.61364	-2.50736	-2.46176	-2.43216	-2.29896	-2.27136	-2.23264	-2.12364	-2.09764	-2.01968	-1.89308	-1.85452	-1.81672	-1.78	-1.59656	-1.52296	-1.48116	-1.33896	-1.31752	-1.26808	-1.22604	-1.12972	-0.95088	-0.84668	-0.70612	-0.60608	-0.56032	-0.46908	-0.40304	-0.3696	-0.32488	-0.30172	-0.1676	-0.05268	-0.0236	0.01392	0.02172	0.02936	0.05284	0.07136	0.12964
X160810	1a	ab2	MEBE4	U1	T6	-3.0026	-2.25108	-2.20392	-1.29064	-1.18824	-0.39456	0.01672	0.02564	0.03248	0.03848	0.05148	0.097
X160810	1a	ab2	MEBE4	U2	T6	-2.9434	-2.90928	-2.88056	-2.81388	-2.77852	-2.70196	-2.65768	-2.48788	-2.46168	-2.28616	-2.28136	-2.03168	-1.99584	-1.96292	-1.89312	-1.77548	-1.74532	-1.65744	-1.50736	-1.46164	-1.42736	-1.1814	-1.07408	-0.91756	-0.89884	-0.6452	-0.56988	-0.43676	-0.39276	-0.36236	-0.33256	-0.299	-0.2712	-0.07012	0.01532	0.02228	0.0292	0.03532	0.05284	0.06716
X160810	1a	ab2	MEBE4	U1	T7	-2.61348	-2.32824	-2.26784	-1.6054	-1.24776	-1.1516	-1.0296	0.0148	0.02332	0.0302	0.03764	0.04208	0.04736	0.09268
X160810	1a	ab2	MEBE4	U2	T7	-2.9218	-2.874	-2.82492	-2.74004	-2.721	-2.50988	-2.449	-2.39288	-2.34572	-2.2992	-2.26732	-2.022	-1.97516	-1.65864	-1.49636	-1.449	-1.15128	-1.12064	-1.08256	-1.03544	-0.92704	-0.9032	-0.87432	-0.82876	-0.75396	-0.57676	-0.53212	-0.47876	-0.4264	-0.3748	-0.33224	-0.2378	0.01644	0.02412	0.0294	0.03612	0.05316	0.06692	0.09724
X160810	1a	ab2	MEBE4	U1	T8	-2.77412	-2.71608	-2.64348	-2.60108	-2.5536	-2.489	-2.4518	-2.30064	-1.9	-0.6016	-0.57052	-0.54372	-0.46096	-0.32872	0.0164	0.02392	0.02832	0.03796	0.05676	0.08284	0.13892	0.19084
X160810	1a	ab2	MEBE4	U2	T8	-2.99968	-2.95808	-2.89484	-2.8604	-2.828	-2.66832	-2.57952	-2.43976	-2.41556	-2.33688	-2.29092	-2.11752	-2.05404	-1.94768	-1.87336	-1.67844	-1.6282	-1.57956	-1.56316	-1.48224	-1.3144	-1.283	-1.2404	-1.15944	-1.1106	-1.06152	-0.902	-0.7898	-0.67968	-0.64276	-0.44936	-0.41644	-0.38568	-0.35668	-0.31464	-0.23564	0.01164	0.01952	0.02672	0.0492	0.06056	0.07988
X160810	1a	ab2	MEBE4	U1	T9	-2.48604	-2.2356	-2.20004	-2.1588	-2.0546	-1.94812	-0.10836	0.01564	0.02328	0.0294	0.0344	0.05728	0.1068
X160810	1a	ab2	MEBE4	U2	T9	-3.0006	-2.94096	-2.84924	-2.76936	-2.69368	-2.52484	-2.49424	-2.43568	-2.38532	-2.35804	-2.256	-2.22544	-2.19588	-2.15728	-2.10796	-1.95864	-1.77104	-1.7194	-1.36908	-1.34164	-1.29904	-1.13728	-1.10328	-0.98484	-0.8474	-0.81064	-0.59716	-0.56888	-0.538	-0.49076	-0.45132	-0.32188	-0.1654	-0.09012	0.0122	0.0206	0.02688	0.03308	0.03928	0.0476	0.07716	0.104
X160810	1a	ab2	MEBE4	U1	T10	-2.85864	-2.77316	-1.97896	-1.39348	-0.99704	-0.66808	-0.40836	0.01488	0.02328	0.02948	0.03692	0.04452	0.0674
X160810	1a	ab2	MEBE4	U2	T10	-2.99228	-2.51776	-2.46528	-2.40132	-2.36852	-2.24768	-2.1532	-2.07256	-2.05496	-2.02048	-1.95696	-1.90816	-1.79484	-1.66892	-1.49664	-1.443	-1.41492	-1.37644	-1.2904	-1.23428	-1.22936	-1.19928	-1.16452	-1.12032	-1.02888	-1.00516	-0.851	-0.48976	-0.43156	-0.2278	-0.08948	-0.04132	-0.0148	0.01552	0.02392	0.03692	0.04484	0.05444	0.06888	0.12908
X160810	1a	ab2	MEBE3	U1	T1	-1.59788	-1.36396	-0.95064	0.0118	0.01672	0.02016	0.02468	0.02884	0.03176	0.03732	0.04232	0.04688	0.05152	0.05676	0.06296	0.06652	0.07692	0.0842	0.11296
X160810	1a	ab2	MEBE3	U2	T1	-2.92548	-2.88764	-2.85924	-2.78264	-2.73532	-2.71408	-2.6718	-2.64036	-2.58836	-2.4582	-2.41124	-2.3514	-2.26512	-2.2086	-2.17344	-2.1176	-2.0328	-1.97996	-1.79916	-1.7572	-1.7524	-1.65964	-1.60936	-1.3348	-1.30244	-1.27436	-1.21856	-1.17064	-1.07964	-0.99088	-0.85736	-0.71744	-0.63276	-0.59812	-0.5692	-0.5196	-0.47004	-0.35676	-0.104	-0.02952	-0.00288	0.01192	0.01644	0.02048
X160810	1a	ab2	MEBE3	U1	T2	0.01144	0.01636	0.021	0.02492	0.0294	0.03376	0.03788	0.04268	0.04556	0.05256	0.05828	0.0624	0.07044	0.0774	0.08928
X160810	1a	ab2	MEBE3	U2	T2	-2.98816	-2.8744	-2.63952	-2.63492	-2.59696	-2.47812	-2.42876	-2.33752	-2.30612	-2.30228	-2.25524	-2.15988	-2.0936	-2.05472	-2.02684	-1.99844	-1.97496	-1.93016	-1.88908	-1.75312	-1.69336	-1.64284	-1.54692	-1.44208	-1.40856	-1.36656	-1.33952	-1.29504	-1.13536	-0.95304	-0.87572	-0.84112	-0.81196	-0.76436	-0.5866	-0.47776	-0.45476	-0.42556	-0.35152	-0.26008	-0.21872	-0.05456	-0.01588	0.01124
X160810	1a	ab2	MEBE3	U1	T3	-1.81644	0.00972	0.0158	0.02016	0.02432	0.02876	0.03336	0.03752	0.04192	0.04712	0.05208	0.05748	0.06328	0.07012	0.07936	0.0886
X160810	1a	ab2	MEBE3	U2	T3	-2.91732	-2.87148	-2.84128	-2.80804	-2.74	-2.65984	-2.63452	-2.59052	-2.42668	-2.25548	-2.17388	-2.13412	-2.04908	-1.99004	-1.87524	-1.85064	-1.6794	-1.65168	-1.6046	-1.57448	-1.47352	-1.28488	-1.12952	-0.88648	-0.83172	-0.7362	-0.686	-0.5182	-0.47364	-0.37056	-0.18748	-0.06732	-0.01124	0.00956	0.01548	0.0196	0.02324	0.0272	0.03448	0.03856	0.04328	0.04772	0.05232	0.05744
X160810	1a	ab2	MEBE3	U1	T4	-2.55912	-2.4284	-1.49844	0.00756	0.01228	0.01768	0.02252	0.02656	0.0308	0.03488	0.04004	0.0448	0.04964	0.05268	0.05908	0.06468	0.07048	0.07748	0.08572	0.09396
X160810	1a	ab2	MEBE3	U2	T4	-2.96432	-2.88164	-2.84704	-2.76988	-2.7218	-2.69748	-2.577	-2.51396	-2.37724	-2.25796	-2.09516	-1.88468	-1.82704	-1.78888	-1.67312	-1.4014	-1.30776	-1.2874	-1.2224	-1.17912	-1.10452	-0.99436	-0.85292	-0.78956	-0.7534	-0.71004	-0.56076	-0.4368	-0.30096	-0.16584	0.01488	0.01888	0.02256	0.0262	0.02992	0.03328	0.03792	0.04212	0.04636	0.05048	0.05488	0.05948	0.06444	0.06996
X160810	1a	ab2	MEBE3	U1	T5	0.01024	0.01504	0.01912	0.023	0.02688	0.02984	0.0354	0.0392	0.04424	0.04904	0.05348	0.06012	0.0652	0.0708	0.07716	0.08344
X160810	1a	ab2	MEBE3	U2	T5	-3.00376	-2.87464	-2.84152	-2.78956	-2.70556	-2.65244	-2.62552	-2.59828	-2.53848	-2.51784	-2.40928	-2.25252	-2.19804	-2.12268	-2.0754	-2.04384	-2.01292	-1.97124	-1.91244	-1.892	-1.61664	-1.5596	-1.44252	-1.35592	-1.20912	-1.0816	-1.06216	-1.0342	-1.02992	-0.99428	-0.94868	-0.91004	-0.87	-0.77948	-0.74028	-0.64852	-0.38096	-0.29988	-0.26992	-0.18072	-0.14356	-0.1046	-0.07116	-0.01172
X160810	1a	ab2	MEBE3	U1	T6	-0.91628	0.0116	0.01644	0.01992	0.02392	0.02788	0.0324	0.03708	0.03976	0.04576	0.05072	0.05368	0.05976	0.06536	0.07096	0.07664	0.0832	0.09348	0.1074
X160810	1a	ab2	MEBE3	U2	T6	-2.96616	-2.91408	-2.74544	-2.63548	-2.5992	-2.56952	-2.21148	-2.14148	-2.0378	-1.99636	-1.96636	-1.87956	-1.80788	-1.78352	-1.6552	-1.46792	-1.36448	-1.29472	-1.24136	-1.093	-1.0414	-0.98532	-0.88568	-0.83484	-0.79624	-0.62908	-0.60576	-0.40916	-0.28264	-0.23616	-0.17244	-0.11272	0.01032	0.01496	0.01908	0.02272	0.02624	0.02972	0.03344	0.03752	0.0412	0.04504	0.04892	0.05412
X160810	1a	ab2	MEBE3	U1	T7	-1.43924	-0.14028	0.01484	0.01908	0.02292	0.0266	0.03064	0.03568	0.04068	0.0456	0.04984	0.05512	0.05944	0.06652	0.07296	0.07916	0.087	0.0964
X160810	1a	ab2	MEBE3	U2	T7	-2.841	-2.76528	-2.70536	-2.62788	-2.5368	-2.495	-2.46864	-2.43324	-2.40076	-2.3372	-2.27572	-2.16004	-2.12176	-2.08104	-2.01444	-1.95916	-1.76736	-1.73024	-1.70208	-1.63528	-1.58496	-1.26248	-1.15032	-1.11932	-1.05872	-0.9922	-0.92876	-0.904	-0.85876	-0.78764	-0.54488	-0.45608	-0.32276	-0.29948	-0.24052	-0.17428	-0.1222	-0.08852	-0.03148	0.0154	0.01928	0.02296	0.0264	0.0302
X160810	1a	ab2	MEBE3	U1	T8	-2.52408	-2.51968	-1.23972	0.0116	0.01624	0.02024	0.02288	0.02836	0.0324	0.03524	0.04156	0.0458	0.05108	0.0566	0.0628	0.06836	0.07652	0.08348	0.09456
X160810	1a	ab2	MEBE3	U2	T8	-2.897	-2.86988	-2.84672	-2.76388	-2.74192	-2.61696	-2.21124	-2.15856	-2.10584	-1.96856	-1.91724	-1.85228	-1.77828	-1.74348	-1.70436	-1.66348	-1.61828	-1.54	-1.37128	-1.18708	-1.0966	-1.0678	-1.04464	-1.00808	-0.77016	-0.73388	-0.71104	-0.65784	-0.62368	-0.59356	-0.5444	-0.29864	-0.25044	-0.09488	0.01056	0.0152	0.01908	0.02248	0.02624	0.02988	0.0336	0.03732	0.04124	0.0448
X160810	1a	ab2	MEBE3	U1	T9	-2.72752	-0.60972	0.01044	0.01512	0.01912	0.02256	0.02652	0.0304	0.03456	0.04076	0.04432	0.04884	0.05264	0.0586	0.06408	0.0708	0.0772	0.08412
X160810	1a	ab2	MEBE3	U2	T9	-2.76496	-2.59568	-2.57532	-2.43108	-2.3574	-2.27904	-2.21392	-2.034	-1.98704	-1.92744	-1.92332	-1.878	-1.80952	-1.7666	-1.68948	-1.47372	-1.43288	-1.39388	-1.15612	-1.03212	-0.99848	-0.84396	-0.83748	-0.7506	-0.70752	-0.61024	-0.5762	-0.48348	-0.40848	-0.36768	-0.3316	-0.2374	-0.14904	-0.07536	-0.0386	0.01104	0.01544	0.01936	0.0228	0.02656	0.03	0.03408	0.038	0.04196
X160810	1a	ab2	MEBE3	U1	T10	-1.97408	-0.12736	0.01108	0.01568	0.01964	0.02308	0.02632	0.03056	0.03532	0.03788	0.04388	0.04832	0.05204	0.05944	0.06484	0.07036	0.07772	0.08392	0.0972	0.1074
X160810	1a	ab2	MEBE3	U2	T10	-2.9904	-2.87024	-2.84012	-2.70804	-2.6012	-2.55364	-2.51532	-2.43576	-2.25056	-2.16144	-2.12824	-1.95364	-1.92916	-1.82772	-1.79964	-1.77044	-1.6194	-1.54468	-1.49208	-1.43424	-1.30368	-1.2394	-0.95372	-0.82288	-0.8016	-0.72684	-0.6902	-0.64744	-0.60808	-0.56424	-0.45464	-0.41944	-0.34272	-0.31516	-0.24136	0.01072	0.01512	0.0188	0.02216	0.02572	0.02928	0.0332	0.03712	0.04116
X160810	1a	ab2	MEBE2	U1	T1	-1.64224	-0.7046	-0.15348	-0.08552	0.0082	0.01188	0.01516	0.0186	0.02248	0.02688	0.03084	0.03472	0.03844	0.04392	0.04664	0.05344	0.05788	0.06276	0.06816	0.07376	0.07944	0.08596	0.09184	0.0992	0.10596	0.11192	0.1188	0.13132
X160810	1a	ab2	MEBE2	U2	T1	-2.97528	-2.80608	-2.78516	-2.72228	-2.69312	-2.66316	-2.60876	-2.42928	-2.3902	-2.26932	-2.24264	-2.21856	-2.16864	-2.14532	-2.10512	-2.0798	-2.02852	-1.98276	-1.94364	-1.86652	-1.80176	-1.7194	-1.6618	-1.53572	-1.43536	-1.38812	-1.3176	-1.27036	-1.2344	-1.1538	-1.07824	-1.0124	-0.99464	-0.92476	-0.86228	-0.82964	-0.79644	-0.7226	-0.59764	-0.55384	-0.5232	-0.4172	-0.3138	-0.2792
X160810	1a	ab2	MEBE2	U1	T2	-2.6842	-2.60628	-2.38972	-2.21336	-1.94124	-1.867	-1.81568	-1.60188	-1.55868	-0.5766	-0.51728	-0.44752	-0.30328	-0.22528	0.00884	0.01268	0.01672	0.0208	0.02464	0.02844	0.0328	0.04136	0.046	0.05104	0.05656	0.06164	0.0672	0.0722	0.07796	0.08372	0.09072	0.09816	0.10528	0.11168	0.12072
X160810	1a	ab2	MEBE2	U2	T2	-2.9686	-2.91744	-2.84744	-2.81788	-2.73688	-2.69676	-2.6206	-2.56192	-2.54168	-2.48916	-2.46912	-2.41268	-2.3612	-2.27564	-2.20456	-2.1398	-2.1072	-2.05864	-2.00736	-1.97292	-1.86616	-1.63916	-1.61548	-1.5782	-1.53308	-1.50604	-1.462	-1.4128	-1.34944	-1.325	-1.27228	-1.231	-1.19968	-1.12	-1.0772	-0.92268	-0.89384	-0.8524	-0.82816	-0.7544	-0.7124	-0.66588	-0.60488	-0.4344
X160810	1a	ab2	MEBE2	U1	T3	-2.90152	-1.18004	-0.88228	-0.53572	-0.25332	-0.16624	0.00848	0.01116	0.01556	0.0188	0.0226	0.02704	0.031	0.03536	0.04372	0.0488	0.05348	0.05876	0.06268	0.06944	0.07352	0.07896	0.0842	0.08996	0.09536	0.10124	0.10776	0.1148	0.12172
X160810	1a	ab2	MEBE2	U2	T3	-2.97588	-2.94728	-2.90956	-2.76596	-2.7408	-2.65684	-2.56752	-2.5126	-2.48072	-2.37196	-2.32812	-2.3034	-2.24852	-2.05824	-2.02728	-1.99748	-1.97052	-1.93172	-1.90116	-1.84844	-1.81744	-1.68092	-1.63552	-1.56708	-1.53428	-1.43016	-1.36004	-1.32728	-1.27736	-1.20936	-1.1124	-1.05488	-1.02712	-0.91476	-0.88232	-0.84764	-0.82216	-0.70292	-0.67432	-0.62972	-0.58152	-0.53824	-0.5188	-0.44752
X160810	1a	ab2	MEBE2	U1	T4	-2.5616	-2.53568	-2.19516	-2.1082	-2.02428	-0.83092	-0.07436	0.00876	0.01308	0.01684	0.02124	0.0258	0.03004	0.03428	0.0368	0.04428	0.04928	0.05448	0.05992	0.06592	0.07112	0.07644	0.08164	0.08736	0.0928	0.09856	0.10528	0.11232	0.11892	0.1266	0.13712
X160810	1a	ab2	MEBE2	U2	T4	-2.95684	-2.89228	-2.86192	-2.8148	-2.72004	-2.68024	-2.60012	-2.5248	-2.47724	-2.44944	-2.41716	-2.32944	-2.27504	-2.22736	-2.20404	-2.1568	-2.1268	-2.0884	-2.01884	-1.96848	-1.9464	-1.91668	-1.80692	-1.753	-1.62308	-1.5618	-1.539	-1.45936	-1.37928	-1.32132	-1.29548	-1.24728	-1.20448	-1.10468	-1.04776	-1.00464	-0.96404	-0.88388	-0.85476	-0.81044	-0.77872	-0.69964	-0.66456	-0.61184
X160810	1a	ab2	MEBE2	U1	T5	-2.38216	-2.21564	-2.1372	-1.5972	-1.35248	-1.31048	-1.27176	-1.19884	-1.1118	-0.54236	0.00896	0.0128	0.01592	0.01948	0.02364	0.02852	0.03112	0.03748	0.04304	0.04608	0.0532	0.05712	0.06228	0.06672	0.0718	0.07688	0.0824	0.08844	0.09456	0.1	0.10676	0.11512	0.122	0.12832	0.1384
X160810	1a	ab2	MEBE2	U2	T5	-2.93728	-2.88872	-2.80152	-2.69332	-2.67776	-2.64788	-2.58292	-2.56056	-2.51	-2.46932	-2.428	-2.3878	-2.35908	-2.32352	-2.2704	-2.20728	-2.17716	-2.12548	-2.04496	-1.97292	-1.90872	-1.881	-1.84252	-1.81516	-1.78032	-1.74904	-1.66448	-1.6434	-1.59848	-1.55944	-1.53636	-1.4776	-1.39516	-1.36016	-1.28028	-1.22948	-1.19688	-1.10788	-1.086	-1.04492	-1.01752	-0.9152	-0.84452	-0.7404
X160810	1a	ab2	MEBE2	U1	T6	-2.08276	-0.6288	-0.57324	-0.511	-0.42976	-0.319	-0.0786	0.0082	0.01184	0.01548	0.02316	0.02736	0.03164	0.0366	0.041	0.04532	0.04944	0.05356	0.05948	0.06396	0.06948	0.0742	0.0802	0.08676	0.09248	0.09908	0.10552	0.11288	0.11868	0.12868	0.1424
X160810	1a	ab2	MEBE2	U2	T6	-2.97832	-2.93408	-2.89824	-2.792	-2.77288	-2.72964	-2.68844	-2.63616	-2.56236	-2.53876	-2.51836	-2.47776	-2.39024	-2.335	-2.29084	-2.24224	-2.20612	-2.1668	-2.06348	-2.00332	-1.97896	-1.89892	-1.87596	-1.80596	-1.75268	-1.6662	-1.60592	-1.46868	-1.43828	-1.39168	-1.34984	-1.31676	-1.15156	-1.08964	-1.05656	-1.00768	-0.975	-0.94804	-0.91448	-0.87604	-0.78848	-0.75768	-0.71232	-0.66404
X160810	1a	ab2	MEBE2	U1	T7	-2.76552	-2.60916	-2.52844	-2.3826	-2.37876	-1.84216	-1.74676	-1.68112	-1.60312	-1.42004	-0.72516	-0.59384	0.00868	0.01228	0.01596	0.02008	0.02348	0.028	0.03676	0.0408	0.04488	0.0496	0.05448	0.05748	0.06476	0.06988	0.07588	0.08164	0.08792	0.09316	0.09904	0.10584	0.11472	0.12156	0.13056	0.1392
X160810	1a	ab2	MEBE2	U2	T7	-2.98496	-2.93952	-2.91744	-2.85412	-2.83172	-2.73328	-2.67224	-2.59484	-2.5506	-2.48548	-2.45016	-2.43068	-2.38732	-2.32216	-2.2454	-2.21376	-2.124	-2.08948	-2.039	-2.00896	-1.99036	-1.87792	-1.84204	-1.81244	-1.76136	-1.70228	-1.6652	-1.63452	-1.60764	-1.56996	-1.53548	-1.41728	-1.31152	-1.28348	-1.24392	-1.20804	-1.17288	-1.1242	-1.03764	-0.96684	-0.8702	-0.81956	-0.78972	-0.75752
X160810	1a	ab2	MEBE2	U1	T8	-2.56276	-2.09664	-1.956	-1.92136	-1.78748	-1.78196	-1.39004	-1.34384	-0.82884	-0.39756	-0.21008	-0.12568	-0.12176	-0.08068	-0.04228	0.00832	0.01184	0.01516	0.01876	0.02216	0.02664	0.03004	0.03548	0.04004	0.04428	0.04728	0.05352	0.05764	0.06276	0.0678	0.07344	0.07864	0.08428	0.0908	0.09612	0.1022	0.10844	0.11308	0.11944	0.12604	0.13456	0.14792
X160810	1a	ab2	MEBE2	U2	T8	-2.97468	-2.9082	-2.86632	-2.7802	-2.757	-2.70544	-2.61176	-2.55008	-2.49244	-2.41836	-2.38168	-2.32384	-2.30076	-2.24364	-2.19636	-2.15144	-2.11104	-2.0642	-2.03764	-1.9624	-1.90536	-1.85096	-1.74924	-1.70636	-1.62088	-1.55216	-1.47272	-1.40684	-1.38352	-1.35152	-1.29608	-1.26412	-1.15684	-1.1292	-1.07828	-1.00908	-0.95892	-0.90424	-0.83004	-0.79772	-0.74584	-0.70932	-0.67608	-0.64892
X160810	1a	ab2	MEBE2	U1	T9	-2.9074	-2.90144	-2.63992	-2.5572	-2.46124	-1.22668	-1.16536	-1.06408	-0.2656	-0.11804	-0.05072	-0.01404	0.00796	0.01156	0.01508	0.01836	0.02196	0.02604	0.03052	0.0354	0.04036	0.04536	0.04976	0.05416	0.05884	0.06364	0.06876	0.07264	0.07996	0.08556	0.09212	0.09728	0.1042	0.11036	0.1164	0.12344	0.13256	0.1404
X160810	1a	ab2	MEBE2	U2	T9	-2.91696	-2.89332	-2.84404	-2.8206	-2.74388	-2.686	-2.66536	-2.61672	-2.57064	-2.54528	-2.47808	-2.35672	-2.30164	-2.26468	-2.1718	-2.07068	-2.01676	-1.98316	-1.959	-1.81544	-1.77476	-1.73808	-1.67768	-1.64772	-1.60176	-1.54608	-1.49148	-1.4402	-1.38872	-1.33684	-1.27928	-1.24212	-1.0988	-1.0648	-1.01936	-0.99448	-0.9376	-0.84136	-0.77628	-0.7556	-0.6854	-0.66428	-0.612	-0.575
X160810	1a	ab2	MEBE2	U1	T10	-2.92344	-2.85892	-2.81764	-2.67336	-2.0186	-1.98968	-1.47604	-1.37352	-1.26012	-1.18376	-1.10728	-1.053	-0.72924	-0.0276	0.0082	0.01196	0.01524	0.02196	0.02664	0.02944	0.03552	0.03988	0.04336	0.04844	0.05216	0.05768	0.0638	0.06864	0.0734	0.079	0.08512	0.09104	0.09636	0.10244	0.11452	0.1212	0.1308	0.14068
X160810	1a	ab2	MEBE2	U2	T10	-2.99016	-2.93676	-2.88816	-2.79636	-2.69436	-2.65488	-2.62616	-2.52644	-2.47432	-2.40376	-2.34252	-2.30056	-2.27596	-2.21844	-2.18628	-2.1458	-2.083	-2.01696	-1.97196	-1.92704	-1.9016	-1.83492	-1.81244	-1.78876	-1.71896	-1.65144	-1.604	-1.5284	-1.49648	-1.45392	-1.42748	-1.34616	-1.30256	-1.28004	-1.16452	-1.13596	-1.0896	-1.04316	-0.98664	-0.96372	-0.86288	-0.8424	-0.79816	-0.73184
X160815	1a	ab3	Air0	U1	T1	-2.5188	-2.40572	-2.34064	-1.90536	-1.85776	-1.82156	-1.48392	-1.3976	-1.24892	-0.97496	-0.93928	-0.70292	-0.67084	-0.5022	-0.44504	-0.07296	0.04656	0.18192
X160815	1a	ab3	Air0	U2	T1	-2.82832	-2.5216	-2.32648	-2.24884	-1.92072	-1.68824	-1.39556	-1.34872	-1.32164	-1.29564	-1.13364	-1.10772	-1.09036	-0.8642	-0.52688	-0.48292	-0.20672	0.05392
X160815	1a	ab3	Air0	U1	T2	-2.99668	-2.89524	-2.2304	-2.18136	-2.15248	-2.11556	-2.0484	-1.89896	-1.8036	-1.64876	-1.3498	-1.25512	-1.21236	-0.89084	-0.42952	-0.3198	-0.29352	-0.23416	-0.17856	-0.09988	-0.05448	0.13868
X160815	1a	ab3	Air0	U2	T2	-2.9868	-2.94928	-2.92256	-2.89272	-2.8482	-2.75232	-2.12112	-2.09636	-2.0734	-1.78348	-1.749	-1.22528	-1.14844	-0.70112	-0.59188	-0.56524	-0.04712	0.00044	0.0724	0.1772
X160815	1a	ab3	Air0	U1	T3	-2.63996	-2.6138	-2.32084	-2.2808	-2.2528	-2.17776	-2.08696	-1.90252	-1.88	-1.38044	-1.12888	-0.40864	-0.38616	-0.34692	0.11248
X160815	1a	ab3	Air0	U2	T3	-2.50704	-2.39824	-2.13716	-1.67476	-1.57928	-1.55656	-1.5196	-1.14004	-0.96248	-0.935	-0.82116	-0.70368	-0.62864	-0.52768	-0.50096	-0.47576	-0.34504	-0.29576	-0.13488	-0.0638	0.06968	0.10264
X160815	1a	ab3	Air0	U1	T4	-2.9074	-2.54832	-2.52076	-2.47636	-2.39096	-2.03056	-1.98648	-1.947	-1.847	-1.43884	-1.30992	-0.67172	-0.5516	-0.38804	-0.35948	-0.29552	0.03472	0.10184	0.16736	0.19524	0.24056
X160815	1a	ab3	Air0	U2	T4	-2.92016	-2.8852	-2.58332	-2.55096	-2.41428	-2.3482	-2.30128	-2.16508	-1.5424	-1.45636	-1.4068	-1.3164	-1.21544	-1.18044	-1.11372	-1.09196	-1.06568	-1.0236	-0.88628	-0.68324	-0.64368	-0.57508	-0.52268	-0.46604	-0.43288	-0.41556	-0.30368	-0.2462	0.03364	0.06456
X160815	1a	ab3	Air0	U1	T5	-2.94504	-2.8796	-2.70644	-1.78852	-1.75052	-1.68024	-1.5436	-1.12376	-1.05232	-1.00096	-0.94428	-0.9094	-0.78868	-0.67648	-0.61604	-0.54364	-0.42748	-0.35984	-0.15768	-0.00564
X160815	1a	ab3	Air0	U2	T5	-2.98692	-2.80292	-2.6954	-2.62052	-2.57904	-2.54888	-2.5132	-2.4752	-2.31908	-2.2914	-1.63912	-1.51248	-1.49476	-1.46856	-1.24204	-1.15024	-1.11672	-1.10112	-0.87284	-0.72292	-0.28112	-0.18056	-0.09924	-0.01928	0.20916
X160815	1a	ab3	Air0	U1	T6	-2.9356	-2.6628	-2.52916	-2.40824	-2.3038	-2.13924	-2.11768	-2.05228	-1.96108	-1.76396	-1.4644	-1.17964	-1.10104	-0.83152	-0.67412	-0.34364	-0.03948	0.00464	0.03084
X160815	1a	ab3	Air0	U2	T6	-2.97196	-2.92072	-2.81688	-2.30344	-2.2584	-2.2194	-2.18384	-2.1446	-2.06032	-1.99536	-1.92712	-1.75256	-1.06936	-0.95604	0.20408
X160815	1a	ab3	Air0	U1	T7	-2.99716	-2.97052	-2.9298	-2.51476	-1.83956	-1.80572	-1.75508	-1.71384	-1.69136	-1.61932	-1.33012	-1.24596	-1.21936	-0.81312	-0.69952	-0.6414	-0.26564	0.08844	0.1814	0.22292
X160815	1a	ab3	Air0	U2	T7	-2.94948	-2.93528	-2.84996	-2.83852	-2.68232	-2.57108	-2.28492	-1.74448	-1.70312	-1.6708	-1.63096	-1.44576	-1.40412	-1.33104	-1.16184	-1.09344	-0.6252	-0.5564	-0.31788	-0.2578	-0.23796	-0.12984	-0.11048	0.1734	0.19792
X160815	1a	ab3	Air0	U1	T8	-2.85376	-2.71392	-2.67004	-2.62728	-2.60876	-2.33496	-2.31824	-2.26416	-1.59888	-1.34492	-1.2384	-0.84372	-0.80452	-0.73028	-0.6946	-0.65804	0.0332	0.063	0.22092
X160815	1a	ab3	Air0	U2	T8	-2.80864	-2.44572	-2.41916	-2.31444	-1.92704	-1.76196	-1.68636	-1.63212	-1.19576	-1.15404	-1.10664	-0.89348	-0.812	-0.68304	-0.44012	-0.25776
X160815	1a	ab3	Air0	U1	T9	-2.96236	-2.76416	-2.6636	-2.5828	-2.3314	-2.27304	-2.15048	-1.76464	-1.53468	-1.09376	-1.0672	-0.75188	-0.54884	-0.37208	-0.23792
X160815	1a	ab3	Air0	U2	T9	-2.73616	-2.70244	-2.61752	-2.54364	-2.52024	-2.4784	-2.3624	-2.25764	-1.59136	-1.57824	-1.55056	-1.53336	-1.50996	-1.44976	-1.09916	-0.72304	-0.60908	-0.55144	-0.49352	-0.162	-0.01648	0.15332	0.23072
X160815	1a	ab3	Air0	U1	T10	-2.71428	-2.57148	-2.44552	-2.0132	-1.99372	-1.89436	-1.84864	-1.58084	-1.546	-1.36356	-1.02792	-0.87368	-0.82996	-0.76576	-0.70648	-0.64644	-0.51956	-0.33584	-0.28528	-0.2208	0.02636	0.17112	0.2074
X160815	1a	ab3	Air0	U2	T10	-2.89424	-2.8108	-2.76592	-2.71792	-2.67708	-2.28752	-2.25984	-2.23392	-2.21456	-2.1596	-2.0476	-1.75052	-1.71424	-1.68116	-1.38668	-1.3124	-1.2892	-1.2654	-1.16012	-1.12772	-0.97744	-0.9088	-0.79348	-0.3446	-0.21852	-0.1772	0.23788
X160815	1a	ab3	MEBE6	U1	T1	-2.86476	-2.62004	-2.08392	-1.96872	-1.6912	-1.62584	-1.50828	-1.34928	-1.3198	-1.19528	-1.02448	-0.69336	-0.6066	-0.53788	-0.29108	-0.24368	-0.19112	0.07092	0.10328
X160815	1a	ab3	MEBE6	U2	T1	-2.73168	-2.69044	-2.60956	-2.57912	-2.336	-2.05836	-1.76656	-1.59528	-1.4424	-1.40256	-1.36496	-1.3388	-1.10468	-0.53644	-0.41496	-0.357	-0.27232	-0.22588	-0.20892	-0.17016	-0.1454	-0.11076	-0.04148
X160815	1a	ab3	MEBE6	U1	T2	-2.718	-2.691	-2.56648	-2.18996	-2.0932	-2.06148	-2.01296	-1.95992	-1.93016	-1.7312	-1.67848	-1.64576	-1.50172	-1.23692	-1.1514	-1.07312	-0.89768	-0.805	-0.21456	-0.0714	0.18344
X160815	1a	ab3	MEBE6	U2	T2	-2.9844	-2.9358	-2.76072	-2.38092	-2.25272	-2.10756	-2.07936	-2.05584	-2.02112	-1.87072	-1.71124	-1.68728	-1.62212	-1.57596	-1.54088	-1.4898	-1.2512	-1.2066	-1.04824	-0.82716	-0.61484	-0.5896	-0.46416	-0.34496	-0.3212	-0.07484	0.12068	0.23624
X160815	1a	ab3	MEBE6	U1	T3	-2.92276	-2.8658	-2.83544	-2.79784	-2.5556	-2.34892	-1.41988	-1.30576	-1.08708	-1.04864	-1.01484	-0.96196	-0.91612	-0.6924	-0.29828	-0.2638	0.2418
X160815	1a	ab3	MEBE6	U2	T3	-2.93324	-2.26472	-2.14996	-2.11732	-2.088	-1.93076	-1.56208	-1.53536	-1.49812	-1.42248	-1.08424	-1.01092	-0.97992	-0.77016	-0.72236	-0.4546	-0.27348	-0.19028	0.22868
X160815	1a	ab3	MEBE6	U1	T4	-2.44148	-2.41768	-2.3364	-1.74592	-1.6536	-1.21124	-0.39952	-0.30632	0.08672	0.11936	0.14992	0.17656
X160815	1a	ab3	MEBE6	U2	T4	-2.86248	-2.82624	-2.80676	-2.74624	-2.5514	-2.099	-2.06896	-1.61252	-1.44416	-1.33676	-1.27552	-0.72672	-0.54424	-0.24788	-0.04276	0.03824
X160815	1a	ab3	MEBE6	U1	T5	-2.27192	-2.21672	-2.17156	-2.14192	-2.08848	-2.04768	-1.85656	-1.60956	-0.83576	-0.81528	-0.22048	-0.13184	-0.00208	0.15992	0.249
X160815	1a	ab3	MEBE6	U2	T5	-2.81388	-2.60448	-2.45616	-2.41436	-2.3418	-2.3248	-2.29824	-2.25152	-1.69336	-1.59848	-1.29092	-1.26696	-1.11956	-0.93884	-0.71164	-0.67728	-0.55288	-0.2318	0.21132
X160815	1a	ab3	MEBE6	U1	T6	-2.9918	-2.63368	-2.3468	-2.21348	-2.17624	-2.14824	-2.09572	-2.0166	-1.86552	-1.77736	-1.64192	-1.12664	-1.00804	-0.98104	-0.91992	-0.81832	-0.72696	-0.5162	-0.48756	-0.45784	-0.30224	-0.27964	0.054	0.07712	0.10112	0.1976
X160815	1a	ab3	MEBE6	U2	T6	-2.91084	-2.80116	-2.34648	-2.19288	-2.16444	-2.12136	-2.06996	-1.8596	-1.82196	-1.78948	-1.61892	-1.55484	-1.327	-1.20624	-1.07504	-0.88592	-0.81412	-0.41204	-0.00228	0.02776
X160815	1a	ab3	MEBE6	U1	T7	-2.97728	-2.95772	-2.87896	-2.79728	-2.46068	-2.31808	-1.8278	-1.79776	-1.76636	-1.26028	-1.23016	-1.19928	-1.15384	-1.12156	-0.94348	-0.87472	-0.83428	-0.80252	-0.75352	-0.52312	-0.48076	-0.45072	-0.10524	0.01036	0.24436
X160815	1a	ab3	MEBE6	U2	T7	-2.99792	-2.9656	-2.9174	-2.26372	-2.2238	-2.20416	-2.1716	-1.75012	-1.6384	-1.57788	-1.5198	-1.50588	-1.25224	-1.21432	-1.04596	-1.00292	-0.9056	-0.84664	-0.70128	-0.41148	-0.3982	-0.3406	-0.22248	-0.18396	-0.05268	-0.04188
X160815	1a	ab3	MEBE6	U1	T8	-2.99408	-2.7116	-1.76776	-1.67928	-1.65208	-1.50684	-1.33844	-1.24944	-1.1334	-0.77128	-0.6918	-0.2076	-0.18004	-0.1404	-0.1112	-0.04412	0.19192
X160815	1a	ab3	MEBE6	U2	T8	-2.79224	-2.75748	-2.73808	-2.60496	-2.57196	-2.32	-2.12396	-1.99856	-1.85516	-1.82388	-1.741	-1.72336	-1.66356	-1.64648	-1.56752	-1.37428	-1.35072	-1.00708	-0.53296	-0.246	-0.1766	-0.06872	0.01232	0.02816	0.24108
X160815	1a	ab3	MEBE6	U1	T9	-2.86492	-2.84088	-2.74172	-2.53384	-2.2438	-1.68948	-1.65808	-1.44996	-1.41736	-1.37716	-1.29172	-1.27064	-1.23532	-1.2124	-1.0752	-0.99164	-0.4538	-0.3548	-0.31572	-0.29128	-0.22796	-0.03088
X160815	1a	ab3	MEBE6	U2	T9	-2.93064	-2.88232	-2.64208	-2.50048	-2.43568	-2.33264	-2.10064	-2.0656	-1.88832	-1.6044	-1.39356	-1.2516	-1.00884	-0.97536	-0.7768	-0.665	-0.21448	0.0162	0.0334	0.05552
X160815	1a	ab3	MEBE6	U1	T10	-2.8256	-2.656	-2.37732	-2.31712	-2.17308	-2.14164	-2.07916	-1.74624	-1.70476	-1.46396	-1.35716	-1.2706	-1.2292	-1.10064	-1.076	-1.04736	-0.83392	-0.80392	0.06608	0.14048
X160815	1a	ab3	MEBE6	U2	T10	-2.53612	-2.35628	-2.20876	-2.13396	-2.09888	-2.0438	-1.98676	-1.7072	-1.59168	-1.46172	-1.4254	-1.35028	-1.32084	-0.86316	-0.7866	-0.43592	-0.3456	0.09196
X160815	1a	ab3	MEBE5	U1	T1	-2.63032	-2.304	-2.27528	-2.25908	-2.22956	-2.15068	-2.12032	-2.10244	-1.90704	-1.52864	-1.26956	-0.98512	-0.89068	-0.80828	-0.76256	-0.55228	-0.28988	0.03144	0.05356	0.14812	0.19668
X160815	1a	ab3	MEBE5	U2	T1	-2.58544	-2.54912	-2.5234	-2.49476	-2.46908	-2.38036	-2.32528	-2.3044	-2.2106	-1.72376	-1.67228	-1.64456	-1.61052	-1.548	-1.37572	-1.30156	-1.26528	-1.1916	-1.15576	-1.14044	-1.11764	-0.88536	-0.32264	-0.28264	-0.26376	-0.1504	-0.01196	0.02796	0.04276	0.14968
X160815	1a	ab3	MEBE5	U1	T2	-2.94908	-2.80576	-2.42384	-2.34204	-2.25572	-2.22948	-1.69708	-1.67052	-1.6218	-1.4968	-1.36432	-1.33668	-1.25212	-0.87588	-0.34468	-0.2132	0.13204	0.17688
X160815	1a	ab3	MEBE5	U2	T2	-2.93012	-2.80184	-2.76992	-2.72644	-2.2792	-2.2458	-1.99764	-1.95032	-1.918	-1.84488	-1.82776	-1.80512	-1.57592	-1.55172	-1.45704	-1.41856	-1.40136	-1.36592	-1.30196	-1.1898	-1.04328	-0.40236	-0.33172	-0.202	-0.18468	-0.00776	0.04476	0.07132
X160815	1a	ab3	MEBE5	U1	T3	-2.73172	-2.67528	-2.59924	-2.42684	-2.23072	-2.21428	-2.18616	-2.14348	-1.8524	-1.55296	-1.45228	-1.43432	-1.24836	-1.13	-1.10844	-1.0326	-0.7906	-0.53176	-0.38012	-0.34928	-0.30648	0.21316
X160815	1a	ab3	MEBE5	U2	T3	-3.00024	-2.9822	-2.8604	-2.75128	-2.2608	-2.21788	-2.16724	-2.02796	-1.89976	-1.77088	-1.73572	-1.62944	-1.3884	-1.36068	-1.26764	-1.22008	-1.04124	-0.98512	-0.9206	-0.05304	0.02976	0.07516	0.11048	0.15	0.24616
X160815	1a	ab3	MEBE5	U1	T4	-2.97192	-2.92012	-2.85516	-2.80992	-2.75832	-2.73092	-2.66344	-2.56824	-2.18292	-1.62232	-1.5174	-1.35864	-0.83628	-0.724	-0.49944	-0.47072	-0.44504	-0.39052	-0.16928	0.01888
X160815	1a	ab3	MEBE5	U2	T4	-2.94016	-2.92128	-2.8922	-2.73552	-2.35952	-2.33816	-1.99196	-1.95368	-1.81156	-1.78488	-1.50808	-1.0204	-0.98744	-0.70964	-0.39692	-0.37512	-0.22344	-0.19236	0.03272	0.05088	0.2098	0.24116
X160815	1a	ab3	MEBE5	U1	T5	-2.50256	-2.44692	-2.4034	-2.37188	-1.737	-1.53656	-1.50836	-1.28464	-0.29476	-0.25936	-0.12464	0.00764	0.03128	0.07412	0.14548
X160815	1a	ab3	MEBE5	U2	T5	-2.92452	-2.72008	-2.5164	-2.33604	-1.9072	-1.19512	-1.13052	-0.94808	-0.57784	-0.51764	-0.30196	-0.25604	-0.05328	0.01328	0.02852	0.04112	0.06208
X160815	1a	ab3	MEBE5	U1	T6	-2.96776	-2.95724	-2.8078	-2.7334	-2.59504	-2.56556	-2.37	-2.279	-1.998	-1.79632	-1.75984	-1.69364	-1.548	-1.50748	-1.46516	-1.38624	-1.32368	-1.29888	-0.97412	-0.69264	-0.67232	0.02964	0.2288
X160815	1a	ab3	MEBE5	U2	T6	-2.86008	-2.06184	-1.7674	-1.331	-1.27696	-1.25616	-1.1892	-1.08768	-1.04516	-0.89252	-0.8482	-0.6944	-0.41896	-0.2346	-0.19912	-0.18108	-0.01128	0.0356	0.06532
X160815	1a	ab3	MEBE5	U1	T7	-2.80204	-2.76692	-2.415	-2.21348	-2.15596	-1.98052	-1.95588	-1.78036	-1.56804	-1.15788	-0.7014	-0.0524	-0.03112	0.0238	0.05736
X160815	1a	ab3	MEBE5	U2	T7	-2.6568	-2.50124	-2.14224	-1.63436	-1.57796	-1.54132	-1.51584	-1.45972	-0.65736	-0.62452	-0.477	-0.39028	-0.36632	-0.33276	0.02564	0.04204
X160815	1a	ab3	MEBE5	U1	T8	-2.90972	-2.7878	-2.1442	-1.28124	-1.1902	-0.68688	-0.56664	-0.29648	-0.23696	-0.02696	0.02144	0.15644
X160815	1a	ab3	MEBE5	U2	T8	-2.91516	-2.87628	-2.85548	-2.81112	-2.73548	-2.6588	-2.6256	-2.51376	-2.35924	-2.33632	-2.29536	-2.18532	-2.16132	-2.13096	-2.0574	-2.03236	-1.96304	-1.56892	-1.30296	-1.2358	-1.18536	-1.12428	-1.07992	-0.93624	-0.65108	-0.39216	-0.26884	0.01492	0.03096	0.0436	0.1482
X160815	1a	ab3	MEBE5	U1	T9	-2.98736	-2.87496	-2.81004	-2.79168	-2.76928	-2.7438	-2.55516	-2.49912	-2.4666	-2.36648	-2.349	-2.33504	-2.24516	-2.21864	-1.94852	-1.92632	-1.89432	-1.87772	-1.85788	-1.82264	-1.6518	-1.53264	-1.50104	-1.36028	-1.32396	-1.13312	-1.06852	-0.88692	-0.7672	-0.38436	-0.20348	0.02356	0.06208	0.07452
X160815	1a	ab3	MEBE5	U2	T9	-2.98	-2.74744	-2.72096	-2.69192	-2.46468	-2.44424	-2.41244	-2.3776	-2.3276	-2.19428	-2.02952	-1.49652	-1.45568	-1.37916	-1.15176	-1.12476	-1.03972	-1.01828	-0.95184	-0.81968	-0.72408	-0.6088	-0.58528	-0.53424	-0.4616	-0.417	-0.33472	-0.29852	0.02884	0.05036	0.1068	0.24784
X160815	1a	ab3	MEBE5	U1	T10	-2.40772	-2.33488	-2.24736	-2.21052	-1.85796	-1.43128	-1.1504	-1.12648	-0.96532	-0.85932	-0.49724	-0.4164	-0.39736	-0.22688	-0.18832	-0.1104	-0.05628	-0.03412
X160815	1a	ab3	MEBE5	U2	T10	-2.95172	-2.67932	-2.59948	-2.53656	-2.42432	-2.36144	-2.31164	-2.27624	-2.25028	-1.98948	-1.81448	-1.60192	-1.32132	-1.29948	-1.22	-1.1392	-0.53244	-0.50596	-0.485	-0.27536	-0.18544	0.02352	0.04272	0.06784
X160815	1a	ab3	MEBE4	U1	T1	-2.69388	-2.52296	-2.42496	-2.22732	-2.13028	-1.81228	-1.57868	-1.32944	-1.12276	-0.51308	-0.47816	-0.3412	-0.20544	0.01888	0.0266	0.03548	0.04024	0.04564	0.05228	0.06756
X160815	1a	ab3	MEBE4	U2	T1	-2.98724	-2.94768	-2.56068	-2.47916	-2.29244	-2.2338	-2.15292	-2.06744	-1.97464	-1.87044	-1.78144	-1.70276	-1.63228	-1.60024	-1.52988	-1.46156	-1.42588	-1.38928	-1.3474	-1.28836	-0.98448	-0.56108	-0.46992	-0.10524	0.00028	0.01328	0.02052	0.02684	0.03336	0.04196	0.05524
X160815	1a	ab3	MEBE4	U1	T2	-2.94492	-2.90492	-2.64648	-2.54308	-2.43888	-2.30828	-2.10116	-2.01084	-1.99016	-1.8458	-1.81324	-1.7526	-1.71696	-1.4868	-0.79372	-0.59192	-0.29	-0.16996	0.01728	0.0266	0.03612	0.04668	0.05676
X160815	1a	ab3	MEBE4	U2	T2	-2.88844	-2.85448	-2.74524	-2.37864	-2.35044	-2.29676	-1.92668	-1.17188	-1.15252	-0.8566	-0.82256	-0.60528	-0.56752	-0.52828	-0.48268	-0.20712	-0.07736	-0.01892	0.01264	0.0192	0.02504	0.03184	0.0408
X160815	1a	ab3	MEBE4	U1	T3	-2.97976	-2.82544	-2.7972	-2.72024	-2.69436	-2.61112	-2.5786	-2.08824	-1.78516	-1.73256	-1.41152	-1.3744	-1.27564	-1.2114	-1.1136	-1.0568	-1.01388	-0.963	-0.88888	-0.67452	-0.21168	0.00164	0.01572	0.024	0.03284	0.0376	0.04416
X160815	1a	ab3	MEBE4	U2	T3	-2.87024	-2.84536	-2.74716	-2.2632	-2.2338	-2.18388	-2.12156	-2.06508	-1.99888	-1.98256	-1.93756	-1.91132	-1.88536	-1.84004	-1.71368	-1.47988	-1.30888	-1.0638	-0.882	-0.86568	-0.43328	-0.05708	-0.03936	-0.0264	0.0152	0.02196	0.02812	0.04128	0.05032	0.11668	0.20184
X160815	1a	ab3	MEBE4	U1	T4	-2.92476	-2.81316	-2.64096	-2.157	-2.04124	-1.95732	-1.20028	-1.01684	-0.72172	-0.51536	-0.45788	-0.4156	-0.37596	-0.164	0.01468	0.02356	0.03088	0.03916	0.05276
X160815	1a	ab3	MEBE4	U2	T4	-2.88368	-2.826	-2.7748	-2.72612	-2.62948	-2.32124	-2.29484	-2.16796	-2.04128	-2.00476	-1.89412	-1.84676	-1.352	-1.1784	-1.12136	-0.50472	-0.48008	-0.44772	-0.40148	-0.37988	-0.35716	-0.26416	-0.13288	-0.09168	-0.02612	0.0138	0.02036	0.02636	0.03256	0.04136	0.0504	0.06304
X160815	1a	ab3	MEBE4	U1	T5	-3.00176	-2.70172	-2.68164	-2.6278	-2.45092	-2.39484	-2.3218	-2.26856	-2.13916	-2.1168	-2.004	-1.97428	-1.86624	-1.74032	-1.40824	-0.83992	-0.61684	-0.51392	-0.39428	-0.26288	0.01516	0.02316	0.0304	0.04228	0.05664
X160815	1a	ab3	MEBE4	U2	T5	-2.79396	-2.57168	-2.54228	-2.50716	-2.47056	-2.39604	-2.30544	-1.82328	-1.7636	-1.74048	-1.50352	-1.44204	-1.36356	-1.26848	-0.9824	-0.87892	-0.70808	-0.44024	-0.40984	-0.38356	-0.33512	-0.31752	-0.27104	0.01388	0.01984	0.02564	0.03112	0.0384	0.04752	0.061
X160815	1a	ab3	MEBE4	U1	T6	-2.36656	-2.3188	-2.12684	-2.09788	-2.04764	-1.631	-1.2714	-1.19956	-1.16552	-1.1078	-1.05088	-1.02824	-0.86364	-0.8214	-0.53464	0.0164	0.02404	0.03144	0.04112	0.05596
X160815	1a	ab3	MEBE4	U2	T6	-2.93252	-2.84504	-2.76364	-2.73608	-2.27696	-2.0348	-1.73376	-1.65408	-1.55752	-1.00236	-0.72748	-0.56804	-0.53692	-0.51068	-0.1934	-0.16668	-0.13868	0.011	0.01728	0.02268	0.02824	0.03436	0.0412	0.05264	0.07
X160815	1a	ab3	MEBE4	U1	T7	-2.85588	-2.8386	-2.81012	-2.64684	-2.29252	-2.04232	-2.02148	-1.95924	-1.4072	-1.33428	-1.14972	-0.963	-0.71184	-0.51012	-0.31928	-0.22368	-0.115	-0.09956	-0.02856	0.01748	0.02368	0.03068	0.04076	0.05976	0.0946
X160815	1a	ab3	MEBE4	U2	T7	-2.67312	-2.63696	-2.30924	-2.19652	-2.14444	-2.11968	-2.0654	-2.04584	-2.00536	-1.42684	-1.37324	-1.34556	-1.2746	-1.02468	-0.65916	-0.36844	-0.2072	-0.13692	-0.1042	-0.06644	0.01356	0.01976	0.0258	0.03172	0.03864	0.04784	0.06408
X160815	1a	ab3	MEBE4	U1	T8	-2.95216	-2.92792	-2.8834	-2.8464	-1.592	-1.08288	-0.99636	-0.74748	-0.7226	-0.66772	-0.55912	-0.4976	-0.4758	-0.16316	0.00972	0.01772	0.02528	0.03344	0.04416	0.05648	0.06888
X160815	1a	ab3	MEBE4	U2	T8	-2.97136	-2.94316	-2.662	-2.22732	-2.21068	-2.1642	-2.03744	-1.94784	-1.6918	-1.66084	-1.61004	-1.48384	-1.45336	-1.05024	-0.7862	-0.75552	-0.58648	-0.56748	-0.50792	-0.47572	-0.29752	-0.2766	-0.24524	-0.16456	-0.1346	0.01384	0.01956	0.02484	0.03044	0.03728	0.04552	0.05604
X160815	1a	ab3	MEBE4	U1	T9	-2.25604	-2.20908	-2.09664	-2.0528	-2.0076	-1.96908	-1.93756	-1.86576	-1.42752	-1.38732	-1.25044	-1.2022	-1.09436	-0.7928	-0.51716	-0.45508	-0.32032	-0.22708	0.01528	0.02264	0.0306	0.0404	0.05984
X160815	1a	ab3	MEBE4	U2	T9	-2.99188	-2.77708	-2.62748	-2.55628	-2.4218	-2.39324	-2.0644	-1.95232	-1.70272	-1.592	-0.9928	-0.80472	-0.73648	-0.63448	-0.60196	-0.56708	-0.36852	-0.34644	-0.31116	-0.27428	0.01396	0.01956	0.02492	0.03116	0.0376	0.04628	0.065
X160815	1a	ab3	MEBE4	U1	T10	-2.60016	-2.28396	-2.19864	-2.09944	-1.64352	-1.62156	-0.90152	-0.86292	-0.77068	-0.74672	-0.6422	-0.52448	-0.4548	-0.41412	-0.38284	-0.16204	0.01536	0.02352	0.0304	0.03836	0.05216	0.06392
X160815	1a	ab3	MEBE4	U2	T10	-2.69968	-1.70836	-1.68672	-1.59612	-1.3896	-1.21168	-1.15488	-1.12792	-0.95112	-0.88208	-0.83548	-0.57164	-0.38696	-0.31236	0.01212	0.01804	0.0234	0.02936	0.03576	0.04296	0.05256	0.06428
X160815	1a	ab3	MEBE3	U1	T1	-2.13092	-2.06948	-1.81328	-1.72836	-1.6894	-1.634	-1.58396	-1.35488	-0.91576	-0.26556	-0.00424	0.012	0.01676	0.02092	0.02496	0.02908	0.0334	0.03808	0.043	0.04864	0.05552	0.06024	0.07984	0.08668
X160815	1a	ab3	MEBE3	U2	T1	-2.9628	-2.93556	-2.86588	-2.7306	-2.6202	-2.32356	-2.051	-1.92308	-1.83544	-1.60596	-1.355	-0.91568	-0.79712	-0.75512	-0.26556	-0.1424	-0.07776	-0.03772	0.00988	0.01368	0.01724	0.0208	0.02424	0.02752	0.03112	0.03476	0.03848	0.04264	0.0466	0.05076	0.05516	0.06044	0.06504	0.07012	0.07628	0.0866	0.09656
X160815	1a	ab3	MEBE3	U1	T2	-2.57184	-2.16876	-1.98008	-1.80528	-1.60536	-1.54656	-1.49852	-1.41596	-0.32732	0.01192	0.01672	0.02076	0.02508	0.02908	0.03344	0.03768	0.04244	0.0482	0.0542	0.06152	0.07108
X160815	1a	ab3	MEBE3	U2	T2	-2.9356	-2.8912	-2.5604	-2.4032	-2.36276	-2.30844	-2.1032	-1.96916	-1.6044	-1.5466	-1.34024	-1.13092	-0.69932	-0.4446	-0.32988	-0.29784	-0.15444	-0.00816	0.00944	0.0134	0.017	0.0204	0.02396	0.03052	0.0342	0.0384	0.04244	0.04648	0.05148	0.05708	0.0622	0.06756	0.07588	0.0836	0.1034
X160815	1a	ab3	MEBE3	U1	T3	-2.47668	-2.24564	-2.20484	-2.00676	-1.92048	-0.68316	-0.55272	-0.37836	-0.25344	-0.24884	0.01144	0.01624	0.02032	0.02416	0.02824	0.03256	0.03668	0.04132	0.04596	0.05244	0.05976	0.06948	0.08572
X160815	1a	ab3	MEBE3	U2	T3	-2.98824	-2.51208	-2.26212	-2.2206	-2.06156	-2.02648	-1.98872	-1.93012	-1.90428	-1.87292	-1.35164	-1.30732	-1.13664	-1.0372	-0.90208	-0.799	-0.76292	-0.69156	-0.4666	-0.31284	-0.24892	-0.05476	0.00976	0.01344	0.01676	0.02016	0.0236	0.027	0.0304	0.03396	0.03784	0.04176	0.04608	0.05044	0.05444	0.05936	0.06568	0.07064	0.07964	0.0868	0.09604
X160815	1a	ab3	MEBE3	U1	T4	-2.17336	-1.70116	-1.69668	-1.619	-1.48392	-1.33316	-1.06616	-0.71604	-0.69316	-0.28952	-0.00288	0.01232	0.0166	0.02116	0.0252	0.02936	0.03364	0.03792	0.04216	0.04692	0.05268	0.0594	0.06788	0.08728
X160815	1a	ab3	MEBE3	U2	T4	-2.83992	-2.34572	-2.28644	-1.8762	-1.77464	-1.75084	-1.52968	-1.484	-1.323	-1.22036	-1.10332	-0.9642	-0.59636	-0.57892	-0.18768	-0.12184	0.0088	0.01264	0.01616	0.0196	0.026	0.02956	0.03344	0.03728	0.04136	0.04552	0.05004	0.05408	0.05868	0.06368	0.06976	0.07648	0.08324	0.09152	0.10352
X160815	1a	ab3	MEBE3	U1	T5	-2.91848	-2.54212	-1.5142	-1.3658	-0.57852	-0.38416	-0.2624	0.01136	0.01592	0.02004	0.02396	0.02788	0.03184	0.03612	0.0512	0.05764	0.06472	0.07816	0.09876
X160815	1a	ab3	MEBE3	U2	T5	-2.89504	-2.8172	-2.7204	-2.55936	-2.52832	-2.46864	-2.435	-2.39604	-2.32328	-2.02176	-1.96608	-1.93032	-1.89444	-1.51432	-1.18192	-1.06048	-0.97056	-0.95048	-0.66184	-0.63588	-0.56952	-0.15312	-0.04984	-0.02476	0.00936	0.01316	0.01656	0.02	0.0266	0.0302	0.03376	0.0376	0.04184	0.0462	0.05048	0.05508	0.05964	0.06452	0.07076	0.07708	0.08276	0.09344	0.10204
X160815	1a	ab3	MEBE3	U1	T6	-2.5684	-2.37856	-1.78804	-1.74332	-1.52584	-1.16288	-0.84016	-0.59828	0.01152	0.01592	0.01972	0.0236	0.02744	0.0316	0.03604	0.0402	0.04456	0.04968	0.05596	0.06384	0.07264	0.08524
X160815	1a	ab3	MEBE3	U2	T6	-2.95824	-2.92848	-2.78036	-2.58856	-2.47412	-2.42064	-2.21944	-1.788	-1.72716	-1.66964	-1.57104	-1.4814	-1.425	-1.14476	-0.73184	-0.61252	-0.5332	-0.1764	-0.13712	0.00896	0.01268	0.01624	0.01964	0.02276	0.02596	0.02924	0.03292	0.03664	0.04036	0.04396	0.04832	0.05232	0.05748	0.06264	0.067	0.07184	0.07884	0.08652	0.09424
X160815	1a	ab3	MEBE3	U1	T7	-2.96976	-2.64316	-2.3664	-1.77276	-1.75768	-1.54588	-1.23476	-0.88624	0.0114	0.016	0.01976	0.0236	0.02752	0.03148	0.03544	0.04004	0.0446	0.05048	0.05632	0.06184	0.08076
X160815	1a	ab3	MEBE3	U2	T7	-2.73544	-2.671	-2.64368	-2.41008	-2.1466	-1.99576	-1.7574	-1.73992	-1.60084	-1.31636	-1.25312	-1.16636	-1.11484	-0.74112	-0.59852	-0.55528	-0.38364	-0.17176	-0.08704	0.00904	0.0128	0.01628	0.0194	0.02252	0.02584	0.02924	0.03268	0.03644	0.04016	0.04412	0.04812	0.05264	0.05668	0.06132	0.06676	0.07196	0.07892	0.08752	0.0956	0.11232
X160815	1a	ab3	MEBE3	U1	T8	-1.06676	-0.21216	0.01112	0.0158	0.01936	0.02308	0.02692	0.03088	0.0348	0.03976	0.04452	0.04956	0.05512	0.06136	0.06764	0.07704
X160815	1a	ab3	MEBE3	U2	T8	-2.97688	-2.77856	-2.73412	-2.70956	-2.67392	-2.56488	-2.28488	-1.83568	-1.83212	-1.52552	-1.48632	-1.32864	-1.1506	-1.05964	-0.81844	-0.33128	-0.21208	-0.11756	0.00916	0.01288	0.01632	0.01964	0.02292	0.0266	0.02972	0.03328	0.0372	0.04072	0.04448	0.04868	0.05276	0.0574	0.0624	0.06716	0.07248	0.07968	0.08692	0.09272	0.1022
X160815	1a	ab3	MEBE3	U1	T9	-2.82384	-2.40492	-2.27748	-0.7058	-0.458	-0.127	-0.0564	0.01092	0.01572	0.0196	0.02352	0.02748	0.0314	0.03556	0.04004	0.04516	0.05032	0.056	0.062	0.0702	0.08396
X160815	1a	ab3	MEBE3	U2	T9	-2.83288	-2.73412	-2.67272	-2.59904	-2.38732	-2.36572	-2.22096	-2.08424	-1.8134	-1.76076	-1.45664	-1.40164	-1.31388	-1.28648	-1.24192	-1.20428	-0.96672	-0.8852	-0.83768	-0.2004	-0.12572	0.00928	0.013	0.0162	0.0194	0.02256	0.02576	0.02904	0.0356	0.03964	0.04352	0.04784	0.05204	0.05624	0.0604	0.06496	0.07056	0.07728	0.0838	0.09232	0.10492
X160815	1a	ab3	MEBE3	U1	T10	-2.5306	-2.16636	-0.74424	-0.61476	-0.4454	-0.3956	-0.18788	0.01132	0.01604	0.01972	0.02336	0.02728	0.03104	0.03532	0.03972	0.04412	0.04884	0.05448	0.0612	0.06912	0.08188
X160815	1a	ab3	MEBE3	U2	T10	-2.80424	-2.7382	-2.63924	-2.57884	-2.53404	-2.4786	-2.45572	-2.2128	-2.16924	-2.08488	-2.02992	-1.93548	-1.70536	-1.65568	-1.33508	-0.97004	-0.82276	-0.6118	-0.59224	-0.44088	-0.39984	-0.3684	-0.1938	-0.06524	-0.03908	0.0094	0.01312	0.01648	0.01976	0.0232	0.0264	0.03004	0.03348	0.03708	0.04076	0.0448	0.0486	0.05344	0.05796	0.06224	0.06784	0.07376	0.07972	0.08516
X161027	1a	ab2	Air0	U1	T1	-2.67976	-2.32832	-1.6346	-1.53264	-1.2952	-1.16096	-1.08636	-1.07	-0.7098	-0.59668	-0.16008
X161027	1a	ab2	Air0	U2	T1	-2.4426	-2.19292	-2.11204	-1.73008	-1.70652	-1.36656	-1.342	-1.24092	-1.1828	-1.15192	-1.11744	-0.82848	-0.60444	-0.37452	-0.30724	-0.2212	-0.19556	-0.1272	0.18276	0.20924	0.2486
X161027	1a	ab2	Air0	U1	T2	-2.93312	-2.45908	-2.25432	-2.11912	-2.09436	-1.70316	-1.6806	-1.58764	-1.56048	-0.97468	-0.61892	-0.53536	-0.18924
X161027	1a	ab2	Air0	U2	T2	-2.587	-2.55944	-2.27332	-1.77456	-1.68584	-1.63456	-1.52884	-1.36776	-1.16272	-1.1052	-0.92416	-0.59196	-0.54072	-0.3454	-0.04956	0.078
X161027	1a	ab2	Air0	U1	T3	-2.34856	-2.32296	-2.058	-2.00424	-1.8554	-1.785	-1.42048	-0.94748	-0.8536	-0.42728	0.14396	0.18268
X161027	1a	ab2	Air0	U2	T3	-3.00088	-2.76916	-2.73316	-2.69312	-2.5058	-2.13564	-1.92888	-1.80936	-1.66852	-1.60328	-1.34696	-1.01916	-0.98508	-0.7696	-0.61956	-0.28236	-0.24648	-0.15056	-0.1128	0.00556	0.05308	0.11316	0.19788
X161027	1a	ab2	Air0	U1	T4	-2.26244	-2.12804	-2.05636	-2.03796	-1.98828	-1.61636	-1.38048	-1.28068	-1.20948	-1.0388	-0.81016	-0.2262	-0.18476	-0.16016	-0.10892	0.15148
X161027	1a	ab2	Air0	U2	T4	-2.82636	-2.77672	-2.7308	-2.6356	-2.51636	-2.44496	-2.38752	-2.139	-1.93128	-1.47052	-1.43988	-1.26232	-1.16588	-0.89524	-0.72192	-0.6246	-0.57932	-0.54764	-0.52452	-0.45864	-0.35364	0.23268
X161027	1a	ab2	Air0	U1	T5	-2.75876	-2.51284	-2.3462	-1.79416	-1.48208	-1.43372	-1.37148	-1.06364	-1.02088	-0.9894	-0.88176	-0.65352	-0.31576	0.09308	0.21452
X161027	1a	ab2	Air0	U2	T5	-2.96896	-2.8622	-1.97112	-1.92904	-1.77484	-1.721	-1.5558	-1.44736	-0.97468	-0.89864	-0.84468	-0.78724	-0.42164	-0.3474	-0.31992	-0.20244	0.19168
X161027	1a	ab2	Air0	U1	T6	-2.82768	-2.4696	-2.26836	-2.22304	-2.19832	-2.14828	-2.08432	-1.75216	-1.63892	-1.32756	-1.29244	-1.22904	-1.14404	-1.08032	-0.656	-0.33972	-0.1666	-0.12128	-0.0954
X161027	1a	ab2	Air0	U2	T6	-2.86552	-2.8412	-2.64476	-2.61864	-2.54168	-2.51344	-2.09308	-1.97264	-1.91796	-1.89912	-1.87844	-1.83992	-1.77744	-1.4242	-1.20292	-1.13876	-0.44388	-0.359	-0.29988	-0.09188	0.0344
X161027	1a	ab2	Air0	U1	T7	-2.91784	-2.88608	-2.86328	-2.81972	-2.75848	-2.68292	-1.89816	-1.85076	-1.57456	-1.2852	-1.00808	-0.43328	-0.23648	-0.1594	-0.13292	0.01208	0.1064	0.18672
X161027	1a	ab2	Air0	U2	T7	-2.8952	-2.83084	-2.2908	-2.2034	-1.93888	-1.89708	-1.86204	-1.7356	-1.63888	-1.41004	-1.09204	-0.87884	-0.73448	-0.69092	-0.65484	-0.59592	-0.47592	-0.45068	-0.4166	-0.2302	-0.1766	-0.06144	0.05836	0.13336
X161027	1a	ab2	Air0	U1	T8	-2.62704	-2.5994	-2.35656	-2.27628	-2.16384	-1.94744	-1.918	-1.76712	-1.68116	-1.64356	-1.55096	-1.12188	-1.07828	-0.94088	-0.82852	-0.59128	-0.49012	-0.12636	-0.06796	-0.01884	0.03648
X161027	1a	ab2	Air0	U2	T8	-2.94036	-2.675	-2.24484	-1.6736	-1.49224	-1.429	-1.3156	-1.06044	-0.96612	-0.88828	-0.84764	-0.78556	-0.61152	-0.58104	-0.25204	0.02836	0.0804	0.14512	0.206
X161027	1a	ab2	Air0	U1	T9	-2.85496	-2.81196	-2.60736	-2.49572	-2.2408	-2.2378	-2.20272	-1.01152	-0.96656	-0.6638	-0.6398	-0.59744	-0.50664	-0.47012	-0.418	-0.24236
X161027	1a	ab2	Air0	U2	T9	-2.7608	-2.66808	-2.54676	-2.23788	-2.09544	-1.93444	-1.78192	-1.75416	-1.59912	-1.55812	-1.48644	-1.399	-1.36728	-1.31188	-1.2642	-1.20208	-1.16796	-0.80524	-0.72892	-0.64968	-0.56468	-0.01316	0.02576
X161027	1a	ab2	Air0	U1	T10	-2.92304	-2.89256	-2.5968	-2.56192	-2.44188	-2.39612	-2.1572	-1.95668	-1.92492	-1.21504	-1.01856	-0.97964	-0.89928	-0.83504	-0.07004	-0.0442
X161027	1a	ab2	Air0	U2	T10	-2.39656	-2.2168	-1.99756	-1.82848	-1.69032	-1.54416	-0.84336	-0.69728	-0.56484	-0.53436	-0.45428	-0.24976	-0.16644	-0.15152	0.088
X161027	1a	ab2	MEBE6	U1	T1	-2.95536	-2.88844	-2.86256	-2.44748	-1.97028	-1.65256	-1.59464	-1.4718	-1.10036	-0.93792	-0.7226	-0.183	0.02912	0.09388	0.15668	0.20416	0.23584
X161027	1a	ab2	MEBE6	U2	T1	-2.67256	-2.20908	-2.16256	-2.1092	-2.05052	-2.02632	-1.911	-1.8956	-1.59404	-1.36528	-1.28172	-0.9406	-0.64208	-0.34884	-0.31888	-0.20924	-0.05924	-0.02524	0.21304
X161027	1a	ab2	MEBE6	U1	T2	-2.997	-2.98728	-2.63532	-2.4952	-2.46424	-1.87928	-1.48592	-1.26676	-0.81772	-0.17084	-0.04808	0.13676	0.17144	0.22344
X161027	1a	ab2	MEBE6	U2	T2	-2.87508	-2.832	-2.78304	-2.47376	-1.86344	-1.84236	-1.74716	-1.70292	-1.29468	-1.2248	-1.12968	-0.97896	-0.86776	-0.8238	-0.79784	-0.65868	-0.59468	-0.37044	-0.03748	0.09072
X161027	1a	ab2	MEBE6	U1	T3	-2.93656	-2.90568	-2.87264	-2.802	-2.36252	-2.20152	-1.75616	-1.38992	-1.33244	-1.28024	-1.23648	-0.89068	-0.84932	-0.82452	-0.80004	-0.77268	-0.68636	-0.30152	-0.03584	0.14528
X161027	1a	ab2	MEBE6	U2	T3	-2.9726	-2.884	-2.76476	-2.52312	-2.07676	-1.79532	-1.73116	-1.66616	-1.0838	-0.9206	-0.88304	-0.56708	-0.53432	-0.48852	-0.46024	-0.347	-0.30632	-0.04
X161027	1a	ab2	MEBE6	U1	T4	-2.7144	-2.31808	-2.27916	-1.60372	-1.58232	-1.55788	-1.34164	-1.26736	-1.18856	-1.10396	-0.11784	-0.06972	-0.04044	0.00036	0.05412	0.11944
X161027	1a	ab2	MEBE6	U2	T4	-2.9424	-2.90524	-2.83724	-2.50588	-2.18372	-2.08284	-2.04352	-1.84572	-1.80476	-1.71692	-1.53204	-1.51404	-1.2954	-0.91024	-0.84608	-0.81528	-0.6532	-0.60212	0.0082	0.14004
X161027	1a	ab2	MEBE6	U1	T5	-2.97164	-2.80016	-2.68528	-2.67516	-2.61964	-2.29572	-2.02032	-1.98652	-1.9386	-1.873	-1.34304	-1.09848	-1.04512	-0.94384	-0.91036	-0.835	-0.3042	0.17752	0.21716	0.2438
X161027	1a	ab2	MEBE6	U2	T5	-2.79796	-2.55356	-2.48808	-2.34524	-2.18872	-2.0388	-1.97256	-1.65908	-1.59884	-1.51816	-1.43536	-1.23268	-1.09344	-0.99236	-0.94364	-0.8982	-0.7506	-0.29588	-0.17244	0.0578	0.07768	0.1194	0.17052
X161027	1a	ab2	MEBE6	U1	T6	-2.80076	-2.71728	-2.18576	-1.91296	-1.78932	-1.60144	-1.398	-1.10264	-0.78556	-0.75884	-0.7228	-0.6826	-0.1714	-0.139	0.06224	0.09988	0.19288	0.21244	0.23804
X161027	1a	ab2	MEBE6	U2	T6	-2.84924	-2.51456	-2.3608	-2.23396	-2.1952	-1.7928	-1.7366	-1.69564	-1.34404	-1.03124	-0.91416	-0.75176	-0.72184	-0.53932	-0.46312	-0.27336	-0.23136	0.01504	0.03532	0.06608
X161027	1a	ab2	MEBE6	U1	T7	-2.98952	-2.72724	-2.33668	-2.05512	-1.71172	-1.66448	-1.61856	-1.50896	-1.47864	-1.41364	-1.35592	-1.30032	-0.89072	-0.66288	-0.62736	-0.56464	-0.5284	-0.43648	-0.2076
X161027	1a	ab2	MEBE6	U2	T7	-2.82308	-2.79412	-2.53756	-2.47444	-2.07356	-2.03532	-1.66276	-1.2588	-0.52828	-0.47312	-0.3936	-0.23024	-0.20036	-0.0966	-0.0406	0.02772	0.04296	0.09848	0.19748
X161027	1a	ab2	MEBE6	U1	T8	-3.00388	-2.24552	-1.97628	-1.788	-1.1764	-0.90724	-0.85216	-0.52732	-0.32596	-0.26532	-0.229	-0.17592	-0.13092	0.20532
X161027	1a	ab2	MEBE6	U2	T8	-2.4442	-2.35776	-2.22268	-1.64424	-1.56044	-1.32524	-1.13952	-1.09136	-0.9194	-0.87908	-0.66504	-0.64736	-0.46328	-0.37724	-0.10632	-0.0574	0.2178
X161027	1a	ab2	MEBE6	U1	T9	-2.86484	-2.27664	-2.25052	-2.16468	-1.99132	-1.9614	-1.86716	-1.84076	-1.47296	-1.30552	-1.06192	-0.87216	-0.84924	-0.76624	-0.52316
X161027	1a	ab2	MEBE6	U2	T9	-2.56452	-2.54308	-2.37672	-2.3424	-2.27048	-2.10528	-1.93956	-1.81432	-1.5856	-1.3602	-1.31988	-1.22252	-0.99372	-0.86708	-0.84776	-0.638	-0.50536	0.05484	0.15336	0.19148
X161027	1a	ab2	MEBE6	U1	T10	-2.98368	-2.54224	-2.48588	-2.25828	-2.18548	-2.03556	-1.89232	-1.39852	-1.15064	-1.11804	-1.06416	-0.96504	-0.5252	0.21812	0.24552
X161027	1a	ab2	MEBE6	U2	T10	-2.98752	-2.68796	-2.61752	-2.47992	-2.44988	-1.88868	-1.74628	-1.6956	-1.57568	-1.54384	-1.49104	-1.396	-1.31708	-1.2376	-1.00468	-0.92736	-0.75988	-0.7376	-0.63272	-0.6022	-0.45016	-0.38884	0.03588	0.0678	0.12472
X161027	1a	ab2	MEBE5	U1	T1	-2.40708	-2.31532	-2.22332	-2.17092	-1.77288	-1.60224	-1.50388	-1.47324	-1.43668	-0.72044	-0.46964	0.00296	0.07156
X161027	1a	ab2	MEBE5	U2	T1	-2.55368	-2.44076	-2.40572	-2.33652	-2.29296	-2.26452	-2.18792	-2.13684	-2.05968	-1.9814	-1.7268	-1.70496	-1.6482	-1.55992	-1.51148	-1.43724	-1.39928	-1.149	-1.10552	-1.07984	-0.65268	-0.19388	-0.1614	-0.122	0.03012	0.05528
X161027	1a	ab2	MEBE5	U1	T2	-2.83324	-2.79196	-2.23588	-1.6178	-1.57572	-1.46404	-1.3762	-1.22672	-1.17012	-1.14372	-0.98884	-0.94456	-0.79168	-0.73704	-0.68156	-0.18208	0.15628	0.18936
X161027	1a	ab2	MEBE5	U2	T2	-2.99076	-2.84124	-2.7792	-2.10288	-1.80084	-1.70252	-1.38636	-1.19408	-1.1616	-0.7652	-0.55364	-0.5176	-0.42524	-0.258	-0.172	0.01772	0.03908	0.05288	0.08084
X161027	1a	ab2	MEBE5	U1	T3	-2.95984	-2.85324	-2.81772	-2.78688	-2.7562	-2.70688	-2.16852	-2.11008	-2.04276	-1.95508	-1.57708	-1.5564	-1.53264	-1.36404	-1.09372	-0.53428	-0.49164	-0.00288	0.03844
X161027	1a	ab2	MEBE5	U2	T3	-2.9218	-2.87312	-2.59756	-2.4218	-2.32996	-2.17088	-2.10204	-2.02136	-1.904	-1.61708	-1.59084	-1.54552	-1.12984	-1.10824	-1.00612	-0.90892	-0.5448	-0.38692	-0.36468	-0.33796	-0.0172	0.0114	0.03024
X161027	1a	ab2	MEBE5	U1	T4	-2.77488	-2.4008	-2.37788	-2.26232	-2.20192	-1.71824	-1.68736	-1.39156	-1.36792	-1.3454	-1.2784	-1.22508	-1.04424	-0.83808	-0.38312	0.02512	0.23592
X161027	1a	ab2	MEBE5	U2	T4	-2.82404	-2.7998	-2.6186	-2.42872	-2.283	-1.83072	-1.80776	-1.77864	-1.24716	-0.83208	-0.80972	-0.78996	-0.73584	-0.63812	-0.59448	-0.2518	-0.1956	-0.16912	-0.14392	-0.08576	-0.04312	0.00232	0.04248	0.23552
X161027	1a	ab2	MEBE5	U1	T5	-2.6618	-2.57368	-2.14036	-1.00048	-0.96744	-0.80536	-0.72732	-0.69904	-0.6474	-0.59948	-0.0582	-0.02828	-0.0052	0.01972	0.03664	0.07164
X161027	1a	ab2	MEBE5	U2	T5	-2.99776	-2.88428	-2.83624	-2.65668	-2.5182	-2.48928	-2.345	-2.27808	-2.20532	-2.17684	-2.14284	-2.0418	-1.87764	-1.65208	-1.60792	-1.53612	-1.47916	-1.44376	-1.4116	-1.38996	-0.92344	-0.79812	-0.45076	-0.37412	-0.31908	0.0254	0.0398	0.06148
X161027	1a	ab2	MEBE5	U1	T6	-2.65236	-2.33996	-2.0874	-2.00312	-1.76592	-1.7318	-1.69392	-1.40996	-1.39116	-1.33272	-1.24224	-1.1942	-1.02344	-0.7372	-0.23228	-0.19484	-0.095	0.05984
X161027	1a	ab2	MEBE5	U2	T6	-2.95384	-2.55848	-2.50648	-2.46004	-2.33076	-2.0786	-1.90652	-1.7692	-1.72188	-1.35504	-1.00884	-0.93416	-0.85796	-0.84244	-0.78312	-0.75912	-0.68212	-0.59648	-0.53804	-0.3006	-0.24312	-0.1526	0.0336	0.06128
X161027	1a	ab2	MEBE5	U1	T7	-2.852	-2.76892	-2.10992	-1.65048	-1.33844	-0.96604	-0.71644	-0.44484	0.0314
X161027	1a	ab2	MEBE5	U2	T7	-2.64704	-2.39732	-2.29628	-2.27704	-2.23252	-2.05008	-1.8362	-1.78008	-1.55344	-1.46296	-1.44208	-0.959	-0.81028	-0.47976	-0.39676	-0.12636	0.02224	0.03584	0.0914
X161027	1a	ab2	MEBE5	U1	T8	-2.97676	-2.76832	-2.60904	-2.4922	-2.22212	-2.16868	-2.1514	-2.12324	-1.98164	-1.61144	-1.58156	-1.47456	-0.99092	-0.59344	-0.4148	-0.19932	-0.16276	-0.13336	-0.10228	-0.08544	0.0406
X161027	1a	ab2	MEBE5	U2	T8	-2.8602	-2.80836	-2.7646	-2.62604	-2.51236	-2.48144	-2.31784	-2.16788	-2.12384	-1.74372	-1.7094	-1.26964	-1.20084	-1.15348	-1.0692	-1.0368	-1.01184	-0.93592	-0.55124	-0.52908	-0.5036	-0.35752	-0.30616	-0.23464	0.0218	0.0662	0.11584
X161027	1a	ab2	MEBE5	U1	T9	-2.88556	-2.72828	-2.6912	-2.67384	-2.57916	-2.37976	-2.341	-2.14804	-2.01468	-1.35988	-0.86584	-0.59408	-0.57024	-0.35364	-0.13768	-0.07724	0.04828	0.19356	0.21928	0.24604
X161027	1a	ab2	MEBE5	U2	T9	-2.95704	-2.8588	-2.76368	-2.73748	-2.65748	-2.29168	-2.15336	-2.12524	-1.61188	-1.59412	-1.5618	-1.49176	-1.44836	-1.17968	-1.06804	-1.02804	-0.99548	-0.95912	-0.34132	-0.27132	0.02508	0.04156	0.15316
X161027	1a	ab2	MEBE5	U1	T10	-2.34312	-2.26616	-2.04316	-1.99928	-1.41788	-1.24796	-1.19372	-0.84508	-0.66796	-0.57464	-0.55216	-0.35416	-0.30328
X161027	1a	ab2	MEBE5	U2	T10	-2.9638	-2.93412	-2.69584	-2.67704	-2.60252	-2.55144	-2.13264	-1.98056	-1.93272	-1.79084	-1.7388	-1.69724	-1.4454	-1.3748	-0.82796	-0.57004	-0.52908	-0.48968	-0.22624	-0.18448	-0.13868	0.00812	0.02028	0.037
X161027	1a	ab2	MEBE4	U1	T1	-2.88936	-2.68708	-2.65452	-2.25084	-2.2062	-2.17532	-2.1578	-2.11908	-1.723	-1.36844	-1.33392	-0.88636	-0.84352	-0.77772	-0.50404	-0.14572	-0.10656	-0.06084	0.01576	0.02536	0.03528	0.04872
X161027	1a	ab2	MEBE4	U2	T1	-2.94964	-2.93292	-2.66116	-2.50816	-2.4824	-2.4656	-2.4238	-2.34388	-2.03216	-1.82256	-1.60552	-1.51352	-1.2512	-1.12968	-0.83156	-0.81272	-0.73956	-0.69492	-0.66616	-0.33644	-0.2272	-0.19916	-0.01944	0.01568	0.02292	0.03016	0.04212
X161027	1a	ab2	MEBE4	U1	T2	-2.78384	-2.73248	-2.6668	-2.57468	-2.40404	-2.3726	-2.31864	-2.12504	-1.15348	-1.11128	-1.0494	-1.01508	-0.99388	-0.94284	-0.59488	-0.56372	-0.25704	-0.10492	0.01652	0.02452	0.03436
X161027	1a	ab2	MEBE4	U2	T2	-2.6596	-2.60956	-2.53476	-2.3468	-2.30508	-2.27924	-2.17552	-2.10708	-2.04636	-2.00084	-1.90268	-1.88748	-1.80392	-1.44848	-1.09896	-0.93288	-0.8906	-0.79748	-0.63568	-0.43468	-0.39084	-0.06656	0.01292	0.02028	0.0284	0.03652	0.049	0.1516	0.2482
X161027	1a	ab2	MEBE4	U1	T3	-2.94748	-2.77456	-2.73984	-2.71608	-2.6644	-2.08804	-1.74124	-1.61064	-1.17328	-1.09524	-1.06672	-1.04672	-0.86536	-0.77624	-0.71384	-0.45988	-0.36788	-0.0538	0.0158	0.02396	0.03516	0.04988
X161027	1a	ab2	MEBE4	U2	T3	-2.93628	-2.64036	-2.35408	-2.052	-1.61156	-1.5358	-1.504	-1.45496	-1.40144	-1.10428	-1.0246	-0.99612	-0.97964	-0.63776	-0.30304	-0.26788	0.01248	0.02016	0.0268	0.03392	0.04268	0.05556
X161027	1a	ab2	MEBE4	U1	T4	-2.68784	-2.49396	-2.44764	-2.0824	-1.27668	-0.8646	-0.82448	-0.79428	-0.77796	-0.62376	-0.5928	-0.5678	0.01748	0.02492	0.03348	0.04732	0.08212
X161027	1a	ab2	MEBE4	U2	T4	-2.8628	-2.78036	-2.66932	-2.63124	-2.48404	-2.12848	-2.09896	-1.63204	-1.55492	-1.52596	-1.48052	-1.2488	-1.05812	-0.99192	-0.95352	-0.58928	0.01376	0.02072	0.02668	0.03296	0.04108	0.05424
X161027	1a	ab2	MEBE4	U1	T5	-2.98624	-2.63	-2.38052	-1.92792	-1.89368	-1.86876	-1.43528	-1.4034	-1.3764	-1.34548	-0.96148	-0.92696	-0.71076	-0.6522	-0.48072	-0.3512	0.0156	0.02452	0.03372	0.04436
X161027	1a	ab2	MEBE4	U2	T5	-2.91152	-2.8856	-2.65844	-2.63196	-2.55984	-2.3668	-2.31332	-2.16572	-1.91732	-1.8682	-1.50056	-1.41796	-1.3916	-1.27304	-1.25632	-1.22396	-0.98552	-0.86124	-0.724	-0.34768	-0.11156	0.0146	0.02112	0.02672	0.0332	0.0414	0.05208
X161027	1a	ab2	MEBE4	U1	T6	-2.64808	-2.60892	-2.10608	-2.08052	-2.0352	-1.99416	-1.76976	-1.51996	-1.28204	-0.44072	0.01532	0.0228	0.03008	0.03944	0.054
X161027	1a	ab2	MEBE4	U2	T6	-2.99408	-2.96972	-2.85228	-2.82536	-2.7274	-2.5124	-2.17252	-2.15524	-1.83328	-1.6778	-1.61072	-1.53224	-1.33196	-1.27476	-0.9974	-0.70784	-0.6632	-0.54436	-0.29524	-0.25424	0.01248	0.01944	0.02552	0.04196	0.05308	0.13776
X161027	1a	ab2	MEBE4	U1	T7	-2.94192	-2.41888	-2.38496	-2.22732	-1.80892	-1.7502	-1.65288	-1.5946	-1.30084	-0.9538	-0.53952	-0.4898	0.01396	0.02208	0.0298	0.03768	0.0586
X161027	1a	ab2	MEBE4	U2	T7	-2.96612	-2.81596	-2.68376	-2.53368	-2.41696	-2.35336	-2.2746	-2.24652	-2.05588	-2.03264	-1.85556	-1.7138	-1.69504	-1.5592	-1.50956	-1.21912	-1.17532	-1.13924	-1.06524	-0.77868	-0.28284	-0.20588	-0.1536	-0.09932	0.00408	0.0142	0.02056	0.02708	0.03412	0.04224
X161027	1a	ab2	MEBE4	U1	T8	-2.60448	-2.51484	-2.49604	-2.47308	-2.443	-2.01336	-1.5134	-1.20424	-1.16752	-1.1256	-1.05732	-0.59448	-0.5044	-0.4502	-0.36752	-0.2924	0.00636	0.01672	0.02424	0.0336	0.05448
X161027	1a	ab2	MEBE4	U2	T8	-2.81892	-2.32528	-2.2626	-2.12268	-2.06656	-2.04372	-1.55228	-1.40688	-1.12908	-1.083	-0.942	-0.91316	-0.8808	-0.8586	-0.4934	-0.34756	-0.01364	0.01468	0.02088	0.02704	0.03348	0.04092	0.0508
X161027	1a	ab2	MEBE4	U1	T9	-2.93332	-2.8726	-2.49484	-2.41136	-1.49968	-1.4036	-1.32684	-1.04328	-0.98404	-0.78312	-0.75524	-0.68576	-0.43404	-0.38396	0.0034	0.0164	0.03348	0.04564
X161027	1a	ab2	MEBE4	U2	T9	-2.93364	-2.90168	-2.81276	-2.5554	-2.52924	-2.39572	-2.0946	-2.06172	-2.02428	-1.99232	-1.9074	-1.88832	-1.34252	-1.31352	-1.29048	-1.17556	-1.03004	-1.00184	-0.93576	-0.62716	-0.59304	-0.55768	-0.16148	-0.05744	-0.04108	0.01268	0.01976	0.026	0.03288	0.04028	0.05332
X161027	1a	ab2	MEBE4	U1	T10	-2.67224	-2.57008	-2.4398	-2.17468	-1.82624	-1.80268	-1.76108	-1.55332	-1.43712	-1.14732	-1.11112	-0.95656	-0.7852	-0.74112	-0.51104	-0.47992	-0.02444	0.01676	0.02512	0.03296	0.04208
X161027	1a	ab2	MEBE4	U2	T10	-2.7316	-2.2968	-2.27472	-2.21936	-2.18712	-1.96964	-1.90072	-1.86032	-1.82748	-1.50392	-1.06876	-0.90124	-0.77704	-0.70356	-0.6498	-0.4466	-0.42048	-0.16808	-0.0772	0.01208	0.01892	0.0248	0.03112	0.039	0.04712
X161027	1a	ab2	MEBE3	U1	T1	-2.83844	-2.747	-2.71756	-2.2736	-2.2162	-2.12532	-2.09972	-2.0696	-2.04168	-1.8768	-1.62268	-1.29752	-1.26844	-1.1014	-0.92644	-0.89376	-0.79404	-0.5036	-0.33152	0.0104	0.0152	0.01904	0.02304	0.02684	0.03088	0.035	0.0394	0.04472	0.05092	0.07144
X161027	1a	ab2	MEBE3	U2	T1	-2.9516	-2.70204	-2.6574	-2.48032	-2.25596	-2.14492	-2.08832	-1.92704	-1.59584	-1.50696	-1.19444	-1.176	-1.12932	-1.04524	-1.001	-0.89116	-0.60476	-0.55324	-0.41264	-0.06	0.00996	0.01404	0.01792	0.0216	0.02508	0.0292	0.03268	0.03692	0.0412	0.04532	0.04976	0.05516	0.05992	0.06776	0.07428	0.0842
X161027	1a	ab2	MEBE3	U1	T2	-2.81076	-2.21136	-1.96988	-1.37588	-1.21348	-1.01896	-0.89324	-0.84168	-0.77436	-0.69584	-0.0692	0.01036	0.01556	0.01968	0.02312	0.0272	0.03112	0.03488	0.03892	0.04372	0.04924	0.05592	0.06544
X161027	1a	ab2	MEBE3	U2	T2	-2.90892	-2.85684	-2.6534	-2.6276	-2.45384	-2.07948	-2.01316	-1.68356	-1.63388	-1.61008	-1.52336	-1.38404	-1.16824	-1.12628	-1.07536	-0.47472	-0.35892	-0.30596	-0.22416	-0.18888	0.00912	0.0132	0.01704	0.02064	0.0244	0.02824	0.03228	0.03592	0.04016	0.04468	0.04924	0.05448	0.061	0.0666	0.077	0.09272	0.12264
X161027	1a	ab2	MEBE3	U1	T3	-2.96008	-2.94184	-2.87664	-2.75732	-2.72996	-2.4508	-2.42836	-2.31192	-2.28576	-2.16004	-2.13256	-2.07092	-2.02808	-1.78252	-1.56904	-1.42668	-1.35716	-0.97968	-0.8958	-0.30252	0.01036	0.01548	0.01896	0.02268	0.02652	0.03016	0.03432	0.03932	0.04348	0.04908	0.05496	0.06136	0.07036
X161027	1a	ab2	MEBE3	U2	T3	-2.912	-2.61336	-2.511	-2.47184	-2.13004	-2.09296	-1.77232	-1.72292	-1.43896	-1.3726	-1.11532	-1.03584	-0.95088	-0.9048	-0.80216	-0.75216	-0.67476	-0.59512	-0.48908	-0.46204	0.00892	0.01312	0.01672	0.02028	0.024	0.02776	0.03148	0.03504	0.03904	0.04328	0.04812	0.0538	0.05976	0.06552	0.07336	0.08684	0.10536
X161027	1a	ab2	MEBE3	U1	T4	-2.99472	-2.83408	-2.72476	-1.87064	-1.79092	-1.76512	-1.74968	-1.31552	-1.12232	-1.08412	-1.03648	-0.99932	-0.52116	-0.45632	-0.15016	-0.02508	0.01008	0.01492	0.01888	0.02248	0.0262	0.02976	0.03344	0.03756	0.04256	0.04764	0.0524	0.06148	0.06836
X161027	1a	ab2	MEBE3	U2	T4	-2.603	-2.36512	-2.22324	-1.99984	-1.90512	-1.60964	-1.46532	-1.00872	-0.98564	-0.9702	-0.81108	-0.77912	-0.5634	-0.3652	-0.23012	-0.20008	-0.08084	0.00888	0.01292	0.0166	0.02	0.02344	0.02724	0.03104	0.03496	0.03892	0.0436	0.04768	0.0522	0.057	0.06304	0.06876	0.07796	0.08728
X161027	1a	ab2	MEBE3	U1	T5	-2.9906	-2.8122	-2.56792	-2.54848	-1.86124	-1.74628	-1.72384	-1.631	-0.78272	-0.73916	-0.58188	-0.5398	-0.21756	0.00928	0.01424	0.01792	0.02152	0.02496	0.02856	0.03268	0.03644	0.04064	0.04576	0.05064	0.05704	0.06348	0.07524
X161027	1a	ab2	MEBE3	U2	T5	-2.76008	-2.58672	-2.53848	-2.23332	-2.1544	-2.09152	-2.0556	-1.8396	-1.78972	-1.70584	-1.67992	-1.60852	-1.38676	-1.331	-1.27564	-1.08104	-1.0492	-0.84176	-0.75608	-0.67432	-0.55284	-0.5232	-0.44696	0.0088	0.01292	0.0164	0.0196	0.02292	0.02632	0.02984	0.0336	0.038	0.0422	0.04648	0.05108	0.0554	0.06016	0.06632	0.07204	0.07848	0.0932
X161027	1a	ab2	MEBE3	U1	T6	-3.00364	-2.93128	-2.69388	-2.45932	-2.354	-2.31272	-2.25624	-1.91312	-1.31116	-1.2782	-1.2504	-0.99932	-0.95928	-0.93952	-0.47524	-0.08628	0.00916	0.01384	0.01756	0.02108	0.02448	0.028	0.03204	0.03568	0.04004	0.04472	0.04956	0.0566	0.06396	0.0722
X161027	1a	ab2	MEBE3	U2	T6	-2.65752	-2.5592	-2.53424	-2.31296	-2.25012	-2.17508	-2.06868	-2.02612	-1.66792	-1.65248	-1.40448	-1.32368	-1.30588	-0.99468	-0.84676	-0.66316	-0.5216	-0.43344	-0.37836	-0.33196	-0.19724	-0.10104	-0.04512	-0.01692	0.0092	0.0134	0.01712	0.0208	0.02444	0.02792	0.03172	0.03556	0.03956	0.04368	0.0482	0.05324	0.058	0.0648	0.07132	0.085	0.10448
X161027	1a	ab2	MEBE3	U1	T7	-2.72032	-2.35872	-2.20512	-1.31436	-1.243	-0.9426	-0.184	0.00952	0.01424	0.01776	0.02108	0.02432	0.0276	0.0312	0.03508	0.03868	0.043	0.04784	0.05332	0.05952	0.06636	0.08188
X161027	1a	ab2	MEBE3	U2	T7	-2.99272	-2.83584	-2.76072	-2.5224	-2.3034	-2.25148	-1.77668	-1.7414	-1.62044	-1.42676	-1.2816	-1.2502	-1.03252	-0.70676	-0.63524	-0.43836	-0.31416	0.009	0.01292	0.0164	0.01992	0.0234	0.02692	0.03056	0.03416	0.03812	0.04196	0.0458	0.05008	0.0548	0.06008	0.0658	0.07364	0.082	0.10848
X161027	1a	ab2	MEBE3	U1	T8	-2.00212	-1.95712	-1.91976	-1.89508	-1.40836	-1.27784	-1.24344	-0.87712	-0.75408	-0.37068	-0.226	-0.16636	-0.13692	-0.08572	-0.0516	0.0094	0.01416	0.01784	0.02152	0.02516	0.02892	0.03272	0.03656	0.04052	0.0452	0.05	0.0562	0.06176	0.0692
X161027	1a	ab2	MEBE3	U2	T8	-2.78684	-2.74608	-2.31632	-2.2526	-2.199	-2.06452	-1.78328	-1.75676	-1.62708	-1.486	-1.13332	-1.11244	-0.54116	-0.5176	-0.46072	-0.42576	-0.3846	-0.32432	-0.27172	0.00896	0.01296	0.0164	0.01976	0.02336	0.02672	0.03048	0.03388	0.03792	0.04156	0.0456	0.05004	0.05448	0.06072	0.066	0.07184	0.0812	0.10004
X161027	1a	ab2	MEBE3	U1	T9	-2.96552	-2.93908	-2.9086	-2.8134	-2.7684	-2.67136	-2.64744	-2.61216	-2.35196	-2.3266	-2.1598	-1.98696	-1.47012	-1.23872	-1.07484	-0.49172	-0.37032	-0.09764	-0.01452	0.00992	0.0142	0.0178	0.0212	0.02472	0.02828	0.0318	0.03548	0.03972	0.0444	0.0496	0.05556	0.0614	0.06876	0.07648
X161027	1a	ab2	MEBE3	U2	T9	-2.8648	-2.79996	-2.7692	-2.72032	-2.61792	-2.59108	-2.4532	-2.23732	-2.03372	-2.0054	-1.96932	-1.8028	-1.2596	-1.20796	-1.12904	-0.72684	-0.69964	-0.5784	-0.55676	-0.51328	-0.41168	-0.0742	-0.02976	0.00864	0.01252	0.01628	0.01952	0.02324	0.02664	0.03044	0.0342	0.03816	0.04244	0.04676	0.05108	0.05624	0.0614	0.06732	0.07456	0.08172	0.09496
X161027	1a	ab2	MEBE3	U1	T10	-2.61808	-2.03232	-2.00392	-1.7698	-1.66576	-1.5842	-1.301	-1.25212	-1.21524	-1.15084	-1.11528	-1.07696	-1.01052	-0.99168	-0.42808	-0.2462	-0.2016	-0.03172	-0.0038	0.00932	0.01412	0.01796	0.02136	0.025	0.02856	0.03276	0.03736	0.0416	0.04628	0.05144	0.05912	0.06564
X161027	1a	ab2	MEBE3	U2	T10	-2.81328	-2.78912	-2.60584	-2.54068	-2.1732	-2.14512	-2.01072	-1.94804	-1.81072	-1.38584	-1.31484	-1.26704	-0.98696	-0.9262	-0.83496	-0.50712	-0.37144	-0.21904	-0.1226	-0.09052	-0.05352	0.00916	0.01296	0.0166	0.02008	0.0234	0.02684	0.0306	0.03432	0.03808	0.04304	0.04772	0.05232	0.05744	0.0632	0.06988	0.0776	0.0996
X161027	1a	ab2	MEBE2	U1	T1	-2.8396	-2.80432	-2.53704	-2.51724	-2.48924	-2.46032	-2.30664	-2.25072	-2.21224	-1.51288	-1.09688	-1.08088	-0.9864	-0.8968	-0.74484	-0.67644	-0.4652	-0.44296	-0.42492	-0.35116	-0.093	0.00764	0.01088	0.0138	0.0166	0.01948	0.02244	0.0252	0.02844	0.03204	0.03536	0.03872	0.04196	0.0456	0.04924	0.05356	0.05824	0.0626	0.06684	0.07208	0.07728	0.08332	0.0902	0.0988
X161027	1a	ab2	MEBE2	U2	T1	-2.9988	-2.98192	-2.94396	-2.89644	-2.82756	-2.60436	-2.55408	-2.38652	-1.8688	-1.8298	-1.6498	-1.51088	-1.48568	-1.45292	-1.42784	-1.05936	-1.04548	-1.0036	-0.79436	-0.71192	-0.68076	-0.40588	-0.31956	-0.28456	-0.20324	-0.12624	0.00744	0.01076	0.0138	0.01692	0.01996	0.023	0.02608	0.03012	0.03376	0.03724	0.0412	0.045	0.05004	0.0542	0.05888	0.0636	0.06868	0.07404
X161027	1a	ab2	MEBE2	U1	T2	-2.96452	-2.89348	-2.47888	-2.4508	-2.38264	-2.3656	-1.89084	-1.86128	-1.61392	-1.38436	-1.30436	-1.12584	-0.9304	-0.16624	0.0076	0.01076	0.01348	0.01636	0.01916	0.022	0.02492	0.02812	0.03104	0.0342	0.03732	0.04072	0.04416	0.0486	0.05288	0.0568	0.0612	0.06584	0.07084	0.07648	0.08212	0.08892	0.10016	0.11408
X161027	1a	ab2	MEBE2	U2	T2	-2.97396	-2.9358	-2.91664	-2.5254	-2.37704	-2.32084	-2.29428	-2.19876	-2.16804	-2.13452	-2.05344	-1.79312	-1.71448	-1.54748	-1.3794	-1.35108	-1.19288	-1.16836	-1.07976	-0.82644	-0.54164	-0.2152	0.0074	0.0106	0.01344	0.01632	0.01912	0.02216	0.02528	0.02908	0.03264	0.03628	0.03956	0.04412	0.04796	0.05228	0.05656	0.06088	0.06596	0.0704	0.07592	0.08068	0.08712	0.09336
X161027	1a	ab2	MEBE2	U1	T3	-2.9838	-2.96104	-2.90084	-2.87136	-2.62152	-2.60104	-2.571	-2.56132	-2.05416	-2.00044	-1.9576	-1.75816	-1.62712	-1.59668	-1.55688	-1.5362	-1.5006	-1.31596	-1.23428	-0.62452	-0.57828	-0.53432	-0.32408	-0.22592	-0.16508	-0.02836	0.00776	0.01096	0.01384	0.01672	0.01968	0.02292	0.02588	0.02908	0.03268	0.03608	0.04004	0.04368	0.04704	0.05084	0.05552	0.06	0.06344	0.06892
X161027	1a	ab2	MEBE2	U2	T3	-2.95796	-2.89624	-2.85756	-2.775	-2.50792	-2.47964	-2.4462	-2.17632	-2.14348	-2.05148	-2.01648	-1.86696	-1.493	-1.44792	-1.37916	-1.357	-0.93244	-0.90888	-0.7708	-0.72128	-0.63592	-0.52616	-0.46532	-0.38284	-0.34908	-0.31768	-0.05964	0.0074	0.0106	0.01356	0.01668	0.0198	0.02288	0.02612	0.03	0.03328	0.03776	0.04164	0.04564	0.04996	0.05384	0.05772	0.06228	0.06736
X161027	1a	ab2	MEBE2	U1	T4	-2.97056	-2.7118	-2.67416	-2.57784	-2.47224	-2.44104	-2.14772	-2.07668	-2.02768	-1.92416	-1.88692	-1.60048	-1.45928	-1.11732	-0.734	-0.62048	-0.52248	-0.4364	-0.41428	-0.3572	-0.15852	-0.11616	-0.0816	0.0076	0.01076	0.01348	0.01644	0.0194	0.02256	0.0256	0.02884	0.03196	0.0358	0.03924	0.04284	0.0462	0.04992	0.0542	0.05856	0.06308	0.06824	0.07328	0.07808	0.08404
X161027	1a	ab2	MEBE2	U2	T4	-2.98064	-2.764	-2.71952	-2.49744	-2.46236	-2.32412	-2.29048	-2.24352	-2.15804	-2.1132	-1.93568	-1.653	-1.2996	-1.277	-1.24764	-1.20764	-1.06568	-1.02124	-0.66936	-0.5586	-0.52812	-0.50204	-0.43612	-0.3002	0.00724	0.01044	0.01332	0.0162	0.01928	0.02232	0.02556	0.02864	0.0322	0.036	0.0396	0.04396	0.04816	0.05352	0.058	0.0618	0.06616	0.07104	0.07644	0.08128
X161027	1a	ab2	MEBE2	U1	T5	-2.91856	-2.87356	-2.84288	-2.73076	-2.70536	-2.37856	-2.21908	-2.04736	-1.76652	-1.4826	-1.183	-1.1566	-0.77824	-0.7058	-0.56712	0.00708	0.01012	0.01308	0.01584	0.01868	0.02156	0.02472	0.02764	0.03064	0.03384	0.03748	0.0408	0.04392	0.04776	0.05144	0.055	0.05964	0.06388	0.0682	0.07252	0.0776	0.0828	0.0892	0.09468	0.1028	0.11056	0.13004
X161027	1a	ab2	MEBE2	U2	T5	-2.82436	-2.79636	-2.768	-2.69884	-2.66664	-2.59704	-2.47876	-2.37496	-2.2606	-1.96372	-1.93712	-1.84204	-1.82676	-1.68348	-1.59748	-1.48476	-1.34872	-1.32292	-1.05392	-0.91172	-0.87084	-0.82516	-0.78052	-0.4356	-0.39756	-0.16276	-0.13016	-0.06504	-0.01808	0.0072	0.01044	0.0134	0.01648	0.01952	0.02272	0.0262	0.03268	0.03712	0.04048	0.04408	0.048	0.05236	0.05672	0.0616
X161027	1a	ab2	MEBE2	U1	T6	-2.5958	-2.52324	-2.4834	-2.4112	-2.37716	-1.99652	-1.95424	-1.92484	-1.89688	-1.59424	-1.41372	-1.36588	-1.30628	-0.91836	-0.87532	-0.85208	-0.79008	-0.75908	-0.68708	-0.42564	-0.12648	-0.0638	-0.03	-0.0088	0.00752	0.01052	0.01348	0.01636	0.01912	0.02192	0.02456	0.02796	0.03116	0.03464	0.0384	0.04216	0.04576	0.0494	0.05372	0.05776	0.0622	0.06688	0.07108	0.07544
X161027	1a	ab2	MEBE2	U2	T6	-2.91688	-2.82772	-2.70288	-2.67568	-2.4582	-2.37344	-2.26752	-2.007	-1.9446	-1.80144	-1.63316	-1.59216	-1.4484	-1.40392	-1.37972	-1.31516	-1.0776	-1.00148	-0.96176	-0.92148	-0.87664	-0.732	-0.67624	-0.64068	-0.45256	-0.30812	-0.15272	-0.11812	0.00724	0.01036	0.01328	0.01624	0.01912	0.02248	0.02556	0.02892	0.03272	0.0366	0.04028	0.04428	0.04888	0.05312	0.058	0.06408
X161027	1a	ab2	MEBE2	U1	T7	-2.96072	-2.61556	-2.59744	-2.57796	-2.34084	-2.26348	-2.12408	-2.102	-2.07996	-1.91364	-1.87364	-1.37452	-1.33988	-1.3088	-1.06992	-0.85516	-0.79552	-0.75252	-0.67488	-0.43012	-0.32812	-0.31472	-0.15004	-0.12052	-0.0754	0.0072	0.01024	0.01308	0.01588	0.01864	0.02172	0.0244	0.02784	0.03104	0.03444	0.03844	0.04136	0.0446	0.0486	0.0526	0.05636	0.0602	0.06408	0.06876
X161027	1a	ab2	MEBE2	U2	T7	-2.99236	-2.9484	-2.90984	-2.68896	-2.43764	-2.37636	-2.28196	-2.1738	-1.8878	-1.77872	-1.71444	-1.63816	-1.47476	-1.32632	-1.19968	-1.12876	-0.89024	-0.74764	-0.71492	-0.57836	-0.25424	-0.08672	-0.03968	-0.01212	0.00724	0.01044	0.01316	0.01604	0.01932	0.02236	0.02564	0.02896	0.03216	0.03612	0.0402	0.0444	0.04808	0.05236	0.05696	0.06212	0.0666	0.07088	0.07588	0.08128
X161027	1a	ab2	MEBE2	U1	T8	-2.97748	-2.87268	-2.81272	-2.58204	-2.41024	-2.34056	-2.30716	-2.28568	-2.19864	-2.0218	-1.676	-1.54264	-1.12176	-1.03896	-1.0174	-0.7642	-0.60844	-0.5736	-0.54804	-0.47216	-0.29492	-0.06304	-0.02832	0.0072	0.01028	0.01316	0.01604	0.0188	0.02164	0.02452	0.02772	0.0312	0.03448	0.0378	0.04128	0.04524	0.0492	0.05308	0.0572	0.06212	0.0664	0.07084	0.07584	0.08312
X161027	1a	ab2	MEBE2	U2	T8	-2.87964	-2.85148	-2.80488	-2.72004	-2.41436	-2.26596	-2.0976	-2.03824	-1.84424	-1.69824	-1.65664	-1.57092	-1.3114	-1.1694	-1.13404	-1.06456	-0.97892	-0.89288	-0.77688	-0.66328	-0.59424	-0.55408	-0.38652	-0.29428	0.00704	0.01024	0.01316	0.01612	0.01908	0.02208	0.02496	0.02804	0.03116	0.0346	0.03812	0.04136	0.0454	0.05024	0.05472	0.05924	0.06412	0.06896	0.07476	0.0802
X161027	1a	ab2	MEBE2	U1	T9	-2.75732	-2.36432	-2.3192	-1.93052	-1.89764	-1.7358	-1.31024	-1.28864	-1.2538	-1.08184	-1.03464	-0.76176	-0.7222	-0.41744	-0.38008	-0.3488	-0.27996	-0.0338	0.00692	0.01	0.0128	0.01568	0.0184	0.02124	0.02464	0.02768	0.03124	0.0344	0.03804	0.04188	0.046	0.0496	0.05356	0.0586	0.06344	0.06712	0.07168	0.07652	0.08148	0.08808	0.09452	0.10148	0.11008	0.12152
X161027	1a	ab2	MEBE2	U2	T9	-2.97816	-2.96048	-2.72392	-2.70112	-2.56984	-2.54972	-2.42456	-2.20648	-2.18164	-2.1002	-2.03304	-1.65996	-1.62836	-1.56388	-1.46648	-1.12844	-1.09992	-1.05712	-1.03068	-0.98428	-0.71484	-0.69468	-0.67352	-0.51728	-0.33668	-0.14344	0.0072	0.01028	0.01308	0.016	0.01892	0.02204	0.02504	0.02844	0.03152	0.03512	0.03876	0.04256	0.04676	0.05124	0.05504	0.05908	0.06348	0.06936
X161027	1a	ab2	MEBE2	U1	T10	-2.86736	-2.80104	-2.72516	-2.59916	-2.35412	-2.23944	-2.20528	-2.17372	-2.15212	-2.03628	-1.88956	-1.87384	-1.63588	-1.44352	-1.08452	-1.05248	-0.93428	-0.72492	-0.6784	-0.64976	-0.24236	-0.14432	-0.01536	0.0074	0.0104	0.01332	0.01612	0.01908	0.02208	0.02476	0.0282	0.03124	0.03444	0.03808	0.04152	0.04448	0.04828	0.0526	0.05672	0.06072	0.06488	0.06944	0.07476	0.07932
X161027	1a	ab2	MEBE2	U2	T10	-2.90392	-2.62176	-2.18508	-2.14112	-2.05016	-1.87464	-1.84216	-1.75632	-1.71336	-1.67204	-1.44692	-1.41592	-1.3356	-1.27528	-1.0074	-0.96464	-0.91396	-0.55052	-0.47396	-0.39324	-0.25468	-0.15628	-0.08972	0.00724	0.0104	0.01324	0.01628	0.01952	0.02244	0.02564	0.02908	0.0326	0.03636	0.04384	0.04796	0.05232	0.0572	0.06172	0.06668	0.07284	0.07768	0.0832	0.08924	0.09596
X161129	1a	ab2	Air0	U1	T1	-2.9044	-2.65156	-2.61612	-2.50252	-2.19288	-1.60004	-1.5526	-1.47684	-1.4532	-1.43152	-1.06352	-0.51656	-0.25276	-0.21856
X161129	1a	ab2	Air0	U2	T1	-2.92688	-2.81716	-2.7862	-2.63336	-2.54996	-2.5188	-2.30228	-2.24948	-2.15564	-2.09192	-1.6076	-1.5804	-1.23996	-0.69044	-0.3386
X161129	1a	ab2	Air0	U1	T2	-2.86052	-2.7978	-2.5316	-2.48448	-1.97288	-1.91928	-1.8782	-1.83628	-1.81624	-1.76316	-1.40152	-0.97492	-0.75392	0.15108	0.16992	0.226
X161129	1a	ab2	Air0	U2	T2	-2.679	-2.63832	-2.60116	-1.88688	-1.1878	-0.71964	-0.57812	-0.5102	-0.25684	-0.1472	0.19092
X161129	1a	ab2	Air0	U1	T3	-2.99528	-2.89608	-2.26756	-1.8814	-1.76688	-1.37092	-1.29072	-0.79708	-0.40104	0.0242
X161129	1a	ab2	Air0	U2	T3	-2.82176	-2.7554	-2.37204	-2.08284	-2.0586	-1.91412	-1.6198	-1.5778	-0.7554	-0.69864	-0.19708	-0.125	-0.0834
X161129	1a	ab2	Air0	U1	T4	-2.81656	-2.49916	-2.40004	-2.08484	-2.04924	-1.77396	-1.73508	-1.691	-1.66456	-1.31408	-1.19856	-0.82564	-0.79888	-0.11004	-0.0624
X161129	1a	ab2	Air0	U2	T4	-2.9858	-2.95972	-2.26468	-2.22196	-2.17608	-1.95532	-1.81056	-1.768	-1.44936	-1.25572	-1.10688	-0.366	0.00324	0.06656	0.20072
X161129	1a	ab2	Air0	U1	T5	-2.97792	-2.8668	-2.81732	-2.72444	-2.38632	-2.23864	-1.50756	-1.38224	-1.17836	-1.0744	-1.04948	-0.92896	-0.88736	-0.1428	-0.04016	0.06236
X161129	1a	ab2	Air0	U2	T5	-2.93076	-2.86352	-2.5332	-2.38908	-2.33268	-2.29804	-1.01664	-0.42672	-0.07116	-0.043
X161129	1a	ab2	Air0	U1	T6	-2.97096	-2.73048	-2.60376	-2.43268	-2.391	-2.24692	-2.1796	-1.617	-1.53368	-1.47804	-1.09908	-1.04472	-1.00992	-0.986	-0.84536	-0.61956	-0.22012	0.04488	0.12172
X161129	1a	ab2	Air0	U2	T6	-2.93476	-2.81164	-2.76136	-2.30476	-2.08516	-1.96464	-1.7074	-0.9552	-0.81572	-0.42512	-0.382	-0.3236	-0.2236	0.04524
X161129	1a	ab2	Air0	U1	T7	-2.97952	-2.91168	-2.5522	-2.10132	-2.07736	-1.23616	-1.01236	-0.9924	-0.92496	-0.83752	-0.81392	-0.78128	-0.57836	-0.541	-0.36372
X161129	1a	ab2	Air0	U2	T7	-2.99472	-2.94996	-2.8844	-2.83428	-2.27824	-1.75876	-1.26784	-0.88012	-0.64232	-0.25708	-0.23672	-0.15372	-0.12196	-0.01136	0.15716	0.20804
X161129	1a	ab2	Air0	U1	T8	-2.78532	-2.10564	-2.04448	-1.99056	-1.95032	-1.78896	-1.76256	-1.72208	-1.66864	-1.52	-0.91464	-0.70056	-0.56636	-0.53216	-0.44164	-0.34748	-0.32432	-0.2042
X161129	1a	ab2	Air0	U2	T8	-2.1702	-1.81852	-1.59268	-1.45764	-1.41928	-1.39164	-1.31192	-1.1498	-1.08208	-0.80508	-0.75652	-0.16548
X161129	1a	ab2	Air0	U1	T9	-2.77468	-2.67316	-2.19716	-2.10156	-1.14212	-0.89152	-0.65096	-0.60316	-0.32132	-0.29976	0.16228
X161129	1a	ab2	Air0	U2	T9	-2.72876	-2.55568	-2.28532	-2.06488	-2.01476	-1.94368	-1.3312	-1.2408	-1.13496	-1.04616	-0.99724	-0.57228	-0.53764	-0.05244	0.051
X161129	1a	ab2	Air0	U1	T10	-2.26816	-2.1942	-2.0858	-1.86652	-1.78144	-1.74384	-1.63272	-1.55824	-1.52588	-1.11192	-0.61072	-0.19492	-0.00276	0.01352	0.04208	0.24404
X161129	1a	ab2	Air0	U2	T10	-2.79824	-2.74576	-2.34892	-1.3892	-1.3596	-1.01548	-0.85772	-0.81584	-0.55076	-0.17512	-0.07056
X161129	1a	ab2	MEBE6	U1	T1	-2.41912	-2.30076	-1.90172	-1.871	-1.72716	-1.53916	-1.27824	-1.1586	-1.11976	-1.02024	-0.46612	-0.4354	-0.3422
X161129	1a	ab2	MEBE6	U2	T1	-2.93456	-2.86808	-2.72616	-2.44464	-1.93652	-1.89832	-1.85308	-1.82736	-1.789	-1.32612	-1.25556	-1.1728	-0.7876	-0.72664	-0.6924	-0.2458
X161129	1a	ab2	MEBE6	U1	T2	-2.66524	-2.5416	-2.48728	-2.34884	-2.32468	-1.96804	-1.63552	-1.60204	-1.45136	-0.55192	-0.38536	0.0606	0.20224
X161129	1a	ab2	MEBE6	U2	T2	-2.14808	-1.95788	-1.91532	-1.5276	-1.42872	-1.31844	-1.0664	-1.03608	-0.85776	-0.7358	-0.66652	-0.20016	-0.01356	0.029
X161129	1a	ab2	MEBE6	U1	T3	-2.99044	-2.88196	-2.85332	-2.65224	-2.16264	-2.02536	-1.93284	-1.57988	-1.5216	-1.16952	-0.96288	-0.8254	-0.6744	-0.42644	0.036	0.08824	0.14336	0.17416
X161129	1a	ab2	MEBE6	U2	T3	-2.9964	-2.95428	-2.6134	-1.86364	-1.79516	-1.3446	-1.30868	-1.28328	-1.2482	-1.21708	-0.65264	-0.6142	-0.53144	-0.237	-0.0224
X161129	1a	ab2	MEBE6	U1	T4	-2.81296	-2.78124	-2.53724	-2.4302	-2.1018	-1.79396	-1.43364	-0.8966	-0.72828	-0.59068	-0.28576	0.1382	0.17652	0.21224
X161129	1a	ab2	MEBE6	U2	T4	-2.9328	-2.60356	-2.42148	-2.3854	-1.70752	-1.47316	-0.90484	-0.8448	-0.65928	-0.61772	-0.59656
X161129	1a	ab2	MEBE6	U1	T5	-2.59132	-2.444	-2.2968	-2.27356	-2.23528	-2.2022	-2.16748	-1.45956	-1.29424	-1.00892	-0.94376	-0.8898	-0.85364	-0.51684	-0.40704	0.0004	0.03896	0.06636	0.09308	0.12732
X161129	1a	ab2	MEBE6	U2	T5	-2.9314	-2.388	-2.30324	-2.22156	-2.17344	-1.92324	-1.81732	-1.47456	-1.42308	-1.3436	-1.08432	-0.86876	-0.83848	-0.81056	-0.77512
X161129	1a	ab2	MEBE6	U1	T6	-2.69936	-2.45896	-1.87712	-1.72012	-1.68084	-1.27392	-1.17552	-0.97488	-0.88036	-0.48456	-0.44224
X161129	1a	ab2	MEBE6	U2	T6	-2.94136	-2.35404	-1.92696	-1.11568	-0.99292	-0.79036	-0.7452	-0.5814	-0.45304	-0.3844	0.24744
X161129	1a	ab2	MEBE6	U1	T7	-3.00332	-2.63	-1.88824	-1.71576	-1.35476	-1.31164	-1.11304	-0.6286	-0.5076	0.023
X161129	1a	ab2	MEBE6	U2	T7	-2.934	-2.81144	-2.76868	-2.73192	-2.58568	-2.55068	-2.31556	-2.11692	-1.68732	-1.5146	-1.19924	-0.57472	-0.53068	0.18852	0.24828
X161129	1a	ab2	MEBE6	U1	T8	-2.47412	-2.16628	-2.13468	-1.97812	-1.79128	-1.49652	-1.07428	-0.73944	-0.70312	-0.67012
X161129	1a	ab2	MEBE6	U2	T8	-2.99008	-2.9316	-2.43008	-1.98964	-1.95832	-1.83328	-1.80244	-1.2784	-1.22996	-1.05544	-0.69464	-0.43764	-0.1844	0.08148	0.23168
X161129	1a	ab2	MEBE6	U1	T9	-2.8472	-2.16992	-2.0952	-2.05316	-1.95396	-1.76208	-1.56732	-0.19024	-0.07748	0.09152	0.2206
X161129	1a	ab2	MEBE6	U2	T9	-2.7048	-2.42604	-2.38484	-2.27204	-1.54484	-1.49604	-1.37508	-1.27284	-1.18804	-0.92988	-0.84224	-0.79544	-0.42668	-0.1302
X161129	1a	ab2	MEBE6	U1	T10	-2.69784	-2.19396	-1.6986	-1.26372	-0.79264	-0.73872	-0.64932	-0.54324	-0.41384	-0.3744	-0.29356
X161129	1a	ab2	MEBE6	U2	T10	-2.76076	-2.57632	-2.25292	-2.10296	-1.53696	-1.50224	-1.45568	-1.38084	-1.36016	-0.72644	-0.55732	-0.526	-0.48548	-0.365	-0.27932	-0.143	-0.07968
X161129	1a	ab2	MEBE5	U1	T1	-2.84948	-2.24824	-2.22572	-2.13088	-1.92028	-1.79308	-1.74632	-1.41608	-1.39232	-1.33836	-1.04348	-1.00784	-0.97832	-0.77132	-0.64416	-0.41176	-0.09124	-0.02348	0.20924
X161129	1a	ab2	MEBE5	U2	T1	-2.81468	-2.5916	-2.41016	-2.24392	-2.18664	-1.82216	-1.778	-1.70916	-1.56652	-1.45988	-1.04656	-0.49684	-0.22216	-0.19384	0.13764	0.17052
X161129	1a	ab2	MEBE5	U1	T2	-2.2008	-2.1784	-2.06216	-2.023	-1.86928	-1.81168	-1.78924	-1.72144	-1.6968	-1.12036	-1.01292	-0.84124	-0.71356	-0.14604	-0.05104	-0.025	0.17952
X161129	1a	ab2	MEBE5	U2	T2	-2.62316	-2.2446	-1.74684	-1.64352	-1.38572	-1.32252	-1.02896	-0.9724	-0.7846	-0.53384	-0.26076	-0.17648	-0.12052	0.01612	0.22812
X161129	1a	ab2	MEBE5	U1	T3	-2.98472	-2.88152	-2.7606	-2.7032	-2.59224	-2.45976	-2.15764	-2.08712	-1.81848	-1.49596	-1.4542	-1.40972	-1.15692	-1.01416	-0.74588	-0.67692	-0.63928	-0.277	0.00096	0.08556	0.13	0.15152	0.17196
X161129	1a	ab2	MEBE5	U2	T3	-2.99408	-2.81344	-2.79748	-2.4376	-2.39056	-2.15768	-1.8958	-1.44624	-1.1092	-1.07576	-1.02656	-0.26952	-0.22584	-0.1796	-0.02088
X161129	1a	ab2	MEBE5	U1	T4	-2.9676	-2.7876	-2.4808	-2.41516	-2.23536	-2.21156	-2.17228	-1.89964	-1.67976	-1.56812	-1.54428	-1.50292	-1.4362	-0.39144	-0.23928	-0.10988	0.03088
X161129	1a	ab2	MEBE5	U2	T4	-2.78088	-2.63404	-1.6618	-1.41964	-1.34384	-1.29508	-1.2154	-0.88832	-0.68296	-0.42812	-0.37884	-0.29612	-0.25128	-0.09636	0.20252	0.23952
X161129	1a	ab2	MEBE5	U1	T5	-2.97644	-2.93036	-2.37336	-2.26616	-2.18628	-1.5828	-1.4978	-1.4028	-1.30072	-0.97708	-0.87616	-0.68632	-0.20792	0.04864	0.14952	0.18884	0.24968
X161129	1a	ab2	MEBE5	U2	T5	-2.86892	-2.81632	-2.78848	-2.31504	-2.04036	-2.0342	-1.76064	-1.5216	-1.24008	-1.20892	-1.1306	-0.8762	-0.8162	-0.6862	-0.15488	0.15432
X161129	1a	ab2	MEBE5	U1	T6	-2.77372	-2.71592	-2.49072	-2.4018	-2.2532	-2.17744	-2.134	-1.97612	-1.5568	-1.16392	-1.13672	-0.92344	-0.8094	-0.6816	-0.58548	-0.56352	-0.53	-0.46608	-0.1926	-0.13632	0.21116
X161129	1a	ab2	MEBE5	U2	T6	-2.96608	-2.65536	-2.19332	-2.07572	-1.768	-1.73236	-1.6212	-1.29656	-1.23584	-1.17216	-0.68632	-0.51604	-0.39004	-0.32544	-0.24064	-0.19232	0.0468
X161129	1a	ab2	MEBE5	U1	T7	-2.99428	-2.96436	-2.89512	-2.39484	-2.32616	-2.08932	-1.9342	-1.6452	-1.24772	-0.28516	-0.18492	-0.0222	0.00144	0.03456
X161129	1a	ab2	MEBE5	U2	T7	-2.50176	-1.92808	-1.7476	-1.67248	-1.42512	-1.14936	-0.43008	-0.387	-0.35292	-0.31872	0.02716	0.14176	0.23992
X161129	1a	ab2	MEBE5	U1	T8	-2.6268	-2.55496	-2.5138	-2.27628	-2.23832	-1.78212	-1.58436	-1.26924	-1.17188	-0.50248	-0.44632	-0.34908
X161129	1a	ab2	MEBE5	U2	T8	-2.728	-2.58428	-2.00676	-1.62956	-1.48568	-1.41344	-1.09048	-0.94044	-0.71584	-0.50232	-0.4806	-0.38432	0.03332
X161129	1a	ab2	MEBE5	U1	T9	-2.46176	-2.3136	-2.26644	-1.8462	-1.65376	-1.049	-0.95752	-0.86704	-0.74332	-0.67296
X161129	1a	ab2	MEBE5	U2	T9	-2.73668	-2.51888	-2.07264	-1.66928	-1.56064	-1.08152	-0.52392	-0.45724	-0.39956	-0.28228	-0.24504	-0.17716
X161129	1a	ab2	MEBE5	U1	T10	-2.92672	-2.76692	-2.33148	-1.90072	-1.8364	-1.7226	-1.65436	-1.41236	-1.37328	-1.34756	-1.0026	-0.90308	-0.77624	-0.73144	-0.70488	-0.29928	0.02696	0.05556
X161129	1a	ab2	MEBE5	U2	T10	-2.26756	-2.20924	-1.98768	-1.68416	-1.5832	-1.04856	-0.98768	-0.85496	-0.8182	-0.73132	-0.67852	-0.46616	-0.43364	0.04544	0.11692	0.1676
X161129	1a	ab2	MEBE4	U1	T1	-2.97156	-2.93316	-2.90056	-2.73304	-2.58232	-2.5382	-2.08156	-1.89944	-1.55888	-1.45404	-1.3638	-1.28668	-1.09256	-0.96212	-0.89864	-0.75704	-0.72812	-0.60364	-0.57024	-0.53452	-0.39548	-0.3436	-0.03148	-0.00292	0.01724	0.03124	0.15792
X161129	1a	ab2	MEBE4	U2	T1	-2.96708	-2.83908	-2.78916	-2.4334	-2.2362	-2.10312	-1.89004	-1.69524	-1.66684	-1.53736	-1.43532	-1.15392	-0.92484	-0.83708	-0.79832	-0.61	-0.57408	-0.20896	-0.1382	-0.095	-0.0424	0.0208	0.04504	0.08444
X161129	1a	ab2	MEBE4	U1	T2	-2.92192	-2.7032	-2.6292	-2.59468	-2.57232	-2.50812	-2.43792	-2.40148	-2.30624	-2.2266	-2.09008	-2.03828	-2.01876	-1.82256	-1.77464	-1.56588	-1.52868	-1.4986	-1.22016	-0.82604	-0.69692	-0.65496	-0.46412	-0.43572	-0.369	-0.28748	-0.13908	-0.09616	0.01472	0.02776	0.04516	0.06328
X161129	1a	ab2	MEBE4	U2	T2	-2.86176	-2.4876	-2.19624	-2.16076	-1.88048	-1.81704	-1.59528	-1.40076	-1.2936	-1.08972	-0.9702	-0.66064	-0.41992	-0.17208	-0.00568	0.01884	0.03328
X161129	1a	ab2	MEBE4	U1	T3	-2.82224	-2.78912	-2.64888	-2.61092	-2.30804	-2.2754	-2.25096	-2.19088	-2.07696	-2.04804	-1.9064	-1.77312	-1.74728	-1.24128	-1.21908	-1.16752	-1.13448	-1.06632	-0.9804	-0.9594	-0.9196	-0.89424	-0.7868	-0.70772	-0.65936	-0.37216	-0.33476	-0.29244	-0.05248	-0.002	0.0162	0.03064
X161129	1a	ab2	MEBE4	U2	T3	-2.5364	-2.50332	-2.45832	-2.41928	-1.96288	-1.75816	-1.72512	-1.66492	-1.25028	-1.19256	-1.12464	-0.882	-0.56488	-0.48688	-0.30116	0.01084	0.02408	0.06012
X161129	1a	ab2	MEBE4	U1	T4	-2.84056	-2.75004	-2.68584	-2.65844	-2.15908	-2.13544	-2.06408	-1.79552	-1.5994	-1.51924	-1.49656	-1.42596	-1.40168	-0.90032	-0.86868	-0.81136	-0.33756	-0.21956	-0.1876	-0.13244	0.01336	0.02428	0.03736	0.06264
X161129	1a	ab2	MEBE4	U2	T4	-2.67484	-2.52988	-2.33536	-2.29436	-2.2406	-2.17308	-2.02728	-1.877	-1.74416	-1.69168	-1.65864	-1.63456	-1.35136	-1.29964	-1.14204	-1.12012	-0.46024	-0.39896	0.01644	0.02912	0.044	0.07008
X161129	1a	ab2	MEBE4	U1	T5	-2.87732	-2.81084	-2.58252	-2.53952	-2.22332	-2.19528	-2.12924	-1.84764	-1.67688	-1.63384	-1.60264	-1.34208	-1.01064	-0.92648	-0.88076	-0.78188	-0.60896	-0.58228	-0.504	-0.25096	-0.21648	0.01516	0.02568	0.0392	0.19828
X161129	1a	ab2	MEBE4	U2	T5	-2.49856	-2.4554	-2.432	-2.38008	-2.18888	-2.12432	-2.04156	-1.99784	-1.81016	-1.63876	-1.40904	-1.3138	-1.25836	-0.8734	-0.4798	-0.36916	-0.29672	-0.2652	-0.13248	0.0184	0.03032	0.07092
X161129	1a	ab2	MEBE4	U1	T6	-2.99448	-2.73744	-2.59748	-2.40104	-2.29008	-2.12596	-1.99168	-1.63796	-1.58284	-1.36204	-1.33152	-1.0776	-1.05544	-1.02236	-0.90888	-0.88124	-0.74976	-0.5796	-0.5336	-0.50604	-0.43296	-0.41252	-0.3818	-0.34272	-0.2792	-0.22256	-0.19924	-0.09792	-0.07024	0.01508	0.026	0.04328	0.24696
X161129	1a	ab2	MEBE4	U2	T6	-2.99548	-2.962	-2.88392	-2.72856	0.01684	0.02732	0.05852
X161129	1a	ab2	MEBE4	U1	T7	-2.91516	-2.72024	-2.6434	-2.60196	-2.56728	-2.43784	-2.37392	-2.33972	-2.1182	-2.07512	-2.04832	-1.9026	-1.8744	-1.83536	-1.58132	-1.35516	-1.32016	-1.28744	-1.12524	-1.0474	-0.97312	-0.85708	-0.75556	-0.72236	-0.46564	-0.42972	-0.37988	-0.13872	-0.11452	-0.08164	-0.05136	-0.00812	0.0134	0.0278
X161129	1a	ab2	MEBE4	U2	T7	-2.93112	-2.87644	-2.81832	-2.74508	-2.42508	-2.34304	-0.58208	0.01564	0.02536	0.03764	0.23476
X161129	1a	ab2	MEBE4	U1	T8	-2.93304	-2.7996	-2.5498	-2.43544	-2.39808	-2.36452	-2.3406	-2.19916	-2.1554	-2.03016	-2.011	-1.97072	-1.85548	-1.7094	-1.48052	-1.44832	-1.24552	-1.22548	-1.20336	-1.08868	-1.06168	-0.75992	-0.65184	-0.623	-0.594	-0.54456	-0.42908	-0.1368	-0.11844	-0.09508	0.01368	0.0234	0.03796	0.22632
X161129	1a	ab2	MEBE4	U2	T8	-2.7138	-2.66904	-1.47708	-1.43812	-1.29908	-1.16532	-1.09664	-0.59424	-0.50792	-0.4604	-0.26708	0.01656	0.02688	0.04008	0.05972
X161129	1a	ab2	MEBE4	U1	T9	-2.99868	-2.9732	-2.69636	-2.51068	-2.48736	-2.43364	-2.40868	-2.28576	-2.24428	-1.96572	-1.88708	-1.86148	-1.6878	-1.63908	-1.59804	-1.46072	-1.3968	-1.37528	-1.3304	-1.25824	-1.24116	-1.13044	-1.05312	-1.01424	-0.94252	-0.8764	-0.84092	-0.76384	-0.73556	-0.67384	-0.54284	-0.5242	-0.5076	-0.41972	-0.30432	-0.18144	-0.15872	-0.02436	-0.00524	0.01684	0.03216
X161129	1a	ab2	MEBE4	U2	T9	-2.86328	-2.7792	-2.73352	-2.59304	-2.30604	-2.10016	-1.82984	-1.66316	-1.59844	-1.38076	-0.99836	-0.909	-0.73592	-0.407	0.01708	0.02832	0.04068
X161129	1a	ab2	MEBE4	U1	T10	-2.89352	-2.56848	-2.24668	-2.13104	-1.55728	-1.30672	-1.03452	-0.88776	-0.6696	-0.63384	-0.50712	-0.44976	0.01376	0.0252	0.03828	0.11616
X161129	1a	ab2	MEBE4	U2	T10	-2.8484	-2.59436	-2.15932	-1.5628	-1.23216	-0.59748	-0.40824	-0.3244	-0.2702	-0.25496	0.01604	0.02616	0.03664
X161129	1a	ab2	MEBE3	U1	T1	-2.408	-2.11056	-2.06996	-1.7838	-1.40864	-1.38224	-1.33376	-1.23188	-0.8614	-0.83584	-0.79708	-0.73	-0.6666	-0.45428	-0.24048	0.0096	0.01416	0.0184	0.02268	0.02728	0.03212	0.03772	0.04348	0.05064	0.0586	0.06968
X161129	1a	ab2	MEBE3	U2	T1	-2.82432	-2.46328	-2.42604	-2.37656	-0.91948	-0.88548	-0.58188	-0.39992	-0.20732	-0.15124	-0.0564	0.00948	0.01456	0.01896	0.02364	0.02864	0.03432	0.04016
X161129	1a	ab2	MEBE3	U1	T2	-2.53408	-2.49572	-1.71364	-1.64352	-1.24008	-1.22308	-1.195	-0.827	-0.45468	-0.42256	-0.21832	0.00744	0.01276	0.01716	0.0214	0.02596	0.03076	0.03612	0.04204	0.0482	0.05672	0.07196
X161129	1a	ab2	MEBE3	U2	T2	-2.71704	-2.3816	-1.65556	-1.5012	-1.47148	-1.42708	-1.28872	-0.74008	-0.70336	-0.62336	-0.00428	0.01072	0.01576	0.02024	0.02508	0.02956	0.0348	0.04832	0.05664
X161129	1a	ab2	MEBE3	U1	T3	-2.86832	-2.14696	-2.06456	-2.02204	-1.54104	-1.24196	-1.2172	-1.16332	-1.12688	-1.09152	-1.0282	-0.96592	-0.48784	0.0094	0.01396	0.01812	0.02232	0.0268	0.03148	0.03684	0.04236	0.04848	0.05612	0.06428
X161129	1a	ab2	MEBE3	U2	T3	-2.89904	-2.63336	-2.21056	-2.02512	-1.75724	-1.54004	-1.4628	-1.3888	-1.15036	-1.1226	-1.02404	-0.967	-0.91736	-0.54712	-0.14484	-0.05488	-0.0094	0.00964	0.01448	0.01908	0.02336	0.02848	0.03404	0.03984	0.04588	0.05592
X161129	1a	ab2	MEBE3	U1	T4	-2.93384	-2.8886	-2.80264	-2.39704	-2.3366	-2.08448	-2.05204	-1.99716	-1.5134	-1.37688	-1.33788	-0.9522	-0.5982	0.00948	0.01392	0.018	0.02208	0.02672	0.0312	0.03612	0.04208	0.04812	0.0548	0.0626	0.07088
X161129	1a	ab2	MEBE3	U2	T4	-2.33092	-2.3042	-2.07048	-1.93352	-1.90788	-1.86532	-1.80804	-1.11928	-1.05224	-0.84428	-0.73084	-0.521	-0.27652	-0.11288	-0.05252	0.00952	0.0142	0.01828	0.02264	0.02716	0.03204	0.03664	0.0428	0.0482	0.05104	0.06236
X161129	1a	ab2	MEBE3	U1	T5	-2.92636	-2.89856	-2.49964	-2.4638	-2.32328	-2.25396	-2.21504	-1.46576	-1.0508	-1.01244	-0.93864	-0.2078	-0.07428	-0.01572	0.00932	0.0136	0.01768	0.02184	0.02628	0.0314	0.03684	0.0426	0.0488	0.05612	0.06628	0.07928
X161129	1a	ab2	MEBE3	U2	T5	-2.9908	-2.95056	-2.92168	-2.18624	-2.1308	-2.09856	-1.99224	-1.77452	-1.38064	-0.86108	-0.6886	-0.42052	-0.3302	-0.29756	-0.25524	-0.0894	0.01004	0.01476	0.01876	0.02284	0.02708	0.03172	0.03712	0.04392	0.05056
X161129	1a	ab2	MEBE3	U1	T6	-2.66308	-2.27904	-2.20216	-1.76356	-1.5878	-1.38684	-1.11232	-0.08908	-0.05176	0.00892	0.01328	0.0174	0.02164	0.0262	0.03116	0.03632	0.04292	0.04916	0.05664	0.06564	0.07976
X161129	1a	ab2	MEBE3	U2	T6	-2.9158	-2.81708	-2.40992	-1.81724	-1.6732	-1.45728	-1.34616	-1.2152	-0.4428	-0.41148	-0.34668	-0.23896	-0.19436	-0.16028	-0.07064	0.01004	0.01464	0.0188	0.023	0.0274	0.0322	0.03748	0.04452	0.05204	0.06332
X161129	1a	ab2	MEBE3	U1	T7	-2.996	-2.41148	-2.24992	-2.205	-2.04	-1.55604	-1.5162	-1.49432	-1.4304	-1.40276	-1.00088	-0.66932	-0.1404	0.00924	0.0134	0.01752	0.02196	0.02648	0.03128	0.03628	0.04184	0.04836	0.05484	0.06252	0.0716
X161129	1a	ab2	MEBE3	U2	T7	-2.8538	-2.83372	-2.42136	-2.1426	-2.07632	-2.0206	-1.35804	-1.30548	-1.24656	-1.21196	-1.0316	-0.90576	-0.6602	-0.62928	-0.58528	0.00968	0.0142	0.01828	0.02236	0.02672	0.03128	0.03636	0.04196	0.04876
X161129	1a	ab2	MEBE3	U1	T8	-2.9792	-2.94344	-2.88388	-2.84668	-2.8216	-2.54804	-2.44292	-2.33724	-2.20696	-2.18004	-1.83448	-1.19024	-1.15448	-0.977	-0.81844	-0.70832	-0.40176	-0.20072	0.00892	0.01328	0.01744	0.02168	0.02628	0.03116	0.03604	0.04172	0.04824	0.0556	0.0648	0.07576
X161129	1a	ab2	MEBE3	U2	T8	-2.88916	-2.847	-2.80664	-2.646	-1.57028	-1.52856	-1.3334	-1.27232	-1.23376	-0.57592	-0.52376	-0.30424	0.0084	0.01336	0.0174	0.02152	0.02576	0.03072	0.03588	0.04136	0.04804	0.05624
X161129	1a	ab2	MEBE3	U1	T9	-2.86592	-2.7714	-2.70532	-2.49104	-1.88772	-1.78008	-1.6158	-1.12412	-1.01884	-0.94184	-0.70164	-0.50696	-0.20272	0.00964	0.0138	0.0178	0.02196	0.02648	0.03148	0.03664	0.042	0.04856	0.055	0.06316	0.07352	0.0986
X161129	1a	ab2	MEBE3	U2	T9	-2.73264	-2.70036	-2.6094	-1.8714	-1.8454	-1.74	-1.53428	-0.75056	-0.68508	-0.60328	-0.25212	-0.2218	-0.04236	0.00152	0.0108	0.01536	0.01948	0.02392	0.02876	0.03428	0.04024	0.04632	0.05584
X161129	1a	ab2	MEBE3	U1	T10	-2.45412	-2.37784	-2.3234	-2.29924	-2.23888	-1.89808	-1.72	-1.53544	-1.43092	-0.56932	-0.40484	-0.33416	-0.0588	-0.01784	0.00916	0.01352	0.01772	0.0222	0.02692	0.0318	0.03704	0.04348	0.051	0.05916	0.0676
X161129	1a	ab2	MEBE3	U2	T10	-2.96204	-2.66236	-2.54208	-2.44444	-1.9346	-1.51888	-1.34636	-1.31596	-1.04616	-0.93544	-0.51984	-0.40704	-0.10772	0.00596	0.01188	0.01632	0.02048	0.02476	0.02916	0.03404	0.03916	0.04668	0.05392
X161129	1a	ab2	MEBE2	U1	T1	-2.92144	-2.88948	-2.7344	-2.55896	-2.46332	-2.411	-2.10492	-1.67144	-1.60624	-1.37224	-1.32908	-0.88624	-0.81168	-0.53876	-0.50596	-0.31616	0.0074	0.01104	0.01456	0.01836	0.02212	0.02648	0.03064	0.03516	0.03924	0.04416	0.04932	0.0546	0.0602	0.06636	0.0748	0.08308	0.09496	0.11276	0.141
X161129	1a	ab2	MEBE2	U2	T1	-2.92464	-2.65668	-2.4856	-2.44492	-2.23044	-2.05016	-1.70504	-1.67532	-1.0706	-1.03756	-0.61908	-0.54904	-0.43612	-0.41512	-0.32336	-0.09228	-0.03668	0.0078	0.01136	0.01496	0.01856	0.02232	0.02644	0.03048	0.03524	0.03976	0.04452	0.05052	0.05724	0.06328	0.074	0.08612	0.0942	0.10692
X161129	1a	ab2	MEBE2	U1	T2	-2.8578	-2.52264	-2.4364	-2.38668	-2.1876	-1.43632	-1.39212	-1.30056	-1.14896	-1.04024	-1.01256	-0.94188	-0.48548	-0.43708	-0.21544	0.00744	0.01096	0.01468	0.01836	0.02208	0.02612	0.03032	0.03484	0.03952	0.0446	0.04948	0.05572	0.06248	0.07004	0.07744	0.08996	0.10048	0.118
X161129	1a	ab2	MEBE2	U2	T2	-2.7458	-2.4548	-2.08772	-1.46584	-1.26432	-1.17448	-0.78456	-0.75628	-0.7002	-0.48832	-0.3078	0.00764	0.011	0.01452	0.01788	0.0216	0.02548	0.02968	0.03436	0.039	0.04456	0.05056	0.05756	0.06768	0.07712	0.08528	0.103
X161129	1a	ab2	MEBE2	U1	T3	-2.90376	-2.84188	-2.76028	-2.38604	-2.28544	-2.241	-2.17296	-1.88156	-1.84888	-1.72448	-1.60632	-1.49844	-1.42776	-1.2348	-1.05676	-0.40588	-0.32824	0.00736	0.01096	0.01444	0.018	0.02192	0.02568	0.02976	0.03424	0.03824	0.0432	0.04804	0.05312	0.06028	0.06676	0.07372	0.08192	0.09112	0.10128	0.11392
X161129	1a	ab2	MEBE2	U2	T3	-2.83956	-2.15208	-2.128	-2.02836	-1.56868	-1.52652	-0.95072	-0.65464	-0.61388	-0.29524	-0.22536	-0.14928	0.0076	0.01108	0.0144	0.01812	0.02188	0.02584	0.02984	0.03424	0.03864	0.04364	0.04856	0.056	0.0622	0.07024	0.0816	0.09848	0.10908	0.1194
X161129	1a	ab2	MEBE2	U1	T4	-2.42944	-2.30736	-2.28084	-2.25516	-1.75492	-1.68564	-1.65196	-1.5704	-1.35016	-1.32856	-1.14776	-0.93988	-0.46616	-0.32236	-0.17316	0.00724	0.01096	0.01468	0.0186	0.02256	0.02664	0.0308	0.03508	0.03912	0.04396	0.04828	0.05396	0.05964	0.06696	0.07564	0.08444	0.09524	0.10852
X161129	1a	ab2	MEBE2	U2	T4	-1.94616	-1.87424	-1.73308	-1.35096	-1.25436	-1.09228	-0.45708	-0.40956	-0.28972	-0.16912	-0.06524	0.00748	0.01092	0.0144	0.01784	0.02132	0.0252	0.02924	0.03332	0.03756	0.04188	0.04776	0.05404	0.0596	0.068	0.07752	0.08716	0.11036	0.1368
X161129	1a	ab2	MEBE2	U1	T5	-2.675	-2.53704	-2.466	-2.20356	-2.00304	-1.7294	-1.49176	-1.34568	-1.307	-1.24604	-1.1056	-0.63836	-0.39244	-0.26064	-0.16988	0.0072	0.01076	0.0144	0.01828	0.02212	0.02616	0.03036	0.03468	0.03916	0.04388	0.0496	0.05588	0.062	0.06928	0.07576	0.08492	0.09332	0.1068	0.12768
X161129	1a	ab2	MEBE2	U2	T5	-2.9924	-2.79644	-2.10004	-2.0552	-1.84136	-1.4918	-1.4394	-1.27368	-1.24268	-0.8348	-0.41948	-0.15588	0.0076	0.01092	0.0144	0.01796	0.02156	0.02536	0.02944	0.0336	0.03796	0.04284	0.04764	0.05448	0.06068	0.06784	0.07628	0.08476	0.09928	0.11752
X161129	1a	ab2	MEBE2	U1	T6	-2.86036	-2.78556	-2.73092	-2.6888	-2.34008	-1.78924	-1.6384	-1.00968	-0.85496	-0.83248	-0.68284	-0.41736	-0.36728	-0.28652	-0.21616	-0.19796	0.00732	0.01092	0.01476	0.01844	0.02232	0.02652	0.0308	0.03492	0.03924	0.04404	0.04876	0.05444	0.06232	0.06836	0.07512	0.08436	0.09636	0.1104	0.12812
X161129	1a	ab2	MEBE2	U2	T6	-2.94904	-2.4088	-2.37744	-2.26296	-1.74428	-1.16908	-0.79164	-0.75352	-0.7256	-0.0654	-0.03304	0.00748	0.01088	0.01444	0.01804	0.02184	0.02612	0.03016	0.03452	0.039	0.04424	0.04984	0.0568	0.06416	0.07284	0.0804	0.0928	0.1028
X161129	1a	ab2	MEBE2	U1	T7	-2.57788	-2.39656	-2.13312	-1.99012	-1.67612	-1.56028	-1.22588	-1.20456	-0.94388	-0.84648	-0.80644	-0.54248	-0.10068	0.0072	0.01076	0.01424	0.01812	0.02188	0.02572	0.03004	0.03456	0.03924	0.0444	0.05	0.0548	0.06064	0.067	0.07516	0.08312	0.092	0.10472	0.13288
X161129	1a	ab2	MEBE2	U2	T7	-2.56844	-2.53048	-2.2366	-1.75016	-1.68768	-1.49956	-0.43416	-0.3294	-0.13956	-0.05292	0.00716	0.01052	0.01388	0.01732	0.021	0.02512	0.02908	0.03356	0.03748	0.04264	0.0484	0.05476	0.06264	0.07316	0.08272	0.09412	0.10752
X161129	1a	ab2	MEBE2	U1	T8	-2.73196	-2.52904	-2.49024	-2.29456	-2.26424	-1.76848	-1.74508	-1.65476	-1.51684	-1.4132	-0.8342	-0.46784	-0.05832	0.00724	0.01088	0.01456	0.01852	0.0224	0.02668	0.03068	0.035	0.0394	0.04456	0.04964	0.05552	0.06204	0.0694	0.07672	0.0852	0.09304	0.1044	0.1206
X161129	1a	ab2	MEBE2	U2	T8	-2.23252	-2.07052	-2.03904	-1.33988	-1.297	-1.19388	-0.55596	-0.4492	-0.402	-0.32444	-0.24612	-0.05464	-0.00628	0.00744	0.01096	0.01472	0.01836	0.0222	0.02624	0.03052	0.03484	0.04004	0.04508	0.05092	0.05668	0.06364	0.07324	0.08512	0.09752	0.12024
X161129	1a	ab2	MEBE2	U1	T9	-2.62004	-2.58996	-2.48728	-2.46892	-2.14272	-2.10336	-2.06204	-1.51496	-1.48376	-1.14216	-0.94068	-0.84192	-0.56	-0.51648	-0.33776	-0.1486	-0.02692	0.00712	0.01076	0.0144	0.01804	0.02204	0.02648	0.03084	0.0354	0.04044	0.0454	0.05032	0.0572	0.06428	0.07092	0.07868	0.08756	0.09656	0.1104	0.12948
X161129	1a	ab2	MEBE2	U2	T9	-2.81172	-2.55392	-2.28348	-2.09848	-2.0764	-1.62788	-1.46068	-1.05064	-0.98852	-0.67268	-0.36272	-0.01808	0.00736	0.0108	0.01432	0.01808	0.0218	0.02604	0.03012	0.0344	0.03928	0.04344	0.04904	0.05584	0.06192	0.06876	0.07708	0.08988	0.10732
X161129	1a	ab2	MEBE2	U1	T10	-2.78392	-2.7022	-2.35964	-1.69696	-1.62972	-1.60408	-1.30308	-1.2798	-0.89608	-0.71224	-0.6644	-0.60108	-0.04368	0.00732	0.01088	0.01456	0.01836	0.02244	0.02668	0.03096	0.03576	0.04068	0.04564	0.05128	0.05696	0.064	0.07132	0.07952	0.08652	0.09604	0.11108
X161129	1a	ab2	MEBE2	U2	T10	-2.1902	-1.60152	-1.55976	-1.32192	-0.85256	-0.52248	-0.43796	-0.04576	-0.00256	0.00756	0.01124	0.0148	0.0184	0.02224	0.02644	0.03056	0.03536	0.04036	0.04584	0.05224	0.05864	0.06704	0.07436	0.07952	0.08556	0.096	0.10848
X161201	1a	ab3	Air0	U1	T1	-2.80984	-2.64828	-2.19692	-1.5316	-1.29384	-0.84536	-0.59876	-0.37116	-0.30856	-0.2736	-0.1084	0.00672
X161201	1a	ab3	Air0	U2	T1	-2.79904	-2.74908	-2.72156	-1.84672	-1.30108	-1.2556	-1.22604	-0.72676	-0.69848	-0.66564	-0.15996	0.13496
X161201	1a	ab3	Air0	U1	T2	-2.98424	-2.7808	-2.042	-1.60712	-1.6026	-0.94504	-0.80688	-0.33852	0.1574	0.19296	0.23124
X161201	1a	ab3	Air0	U2	T2	-2.83	-2.55836	-2.5298	-2.43028	-2.2316	-1.78596	-1.5774	-1.54252	-1.52952	-1.32612	-1.24232	-0.61216	-0.46424	-0.40808	-0.27144	-0.03136	0.09404	0.13324	0.149	0.21392
X161201	1a	ab3	Air0	U1	T3	-2.83904	-2.4846	-2.13692	-2.0974	-2.06228	-1.95664	-1.53636	-0.98444	-0.792	-0.75116	0.04924
X161201	1a	ab3	Air0	U2	T3	-2.94444	-2.89288	-2.54716	-2.52568	-2.40036	-2.0778	-1.918	-1.89388	-1.52504	-1.0832	-1.05464	-0.77584	-0.74484	-0.71416	-0.59664	-0.51524	-0.0254	0.07996	0.14728
X161201	1a	ab3	Air0	U1	T4	-2.63348	-2.603	-2.40144	0.09872
X161201	1a	ab3	Air0	U2	T4	-2.81356	-2.56728	-1.5426	-1.51528	-1.2526	-1.1344	-0.935	-0.88392	-0.8192	-0.59264	-0.44256	-0.4026	-0.25236	0.18064	0.2124
X161201	1a	ab3	Air0	U1	T5	-2.42464	-1.84976	-1.33764	-0.89852	-0.7724	-0.356	-0.33972	-0.3136	-0.26008	-0.22108	0.08424
X161201	1a	ab3	Air0	U2	T5	-2.9892	-2.68996	-2.19316	-2.15928	-1.5528	-1.49736	-1.42748	-0.84792	-0.70352	-0.66172	-0.37696	0.0388	0.11556
X161201	1a	ab3	Air0	U1	T6	-2.76148	-2.66052	-2.59476	-1.61732	-1.58468	-1.43816	-1.1614	-0.8474	-0.81948	-0.79552	-0.75392	-0.72692	-0.5588	-0.26312	0.044	0.07308
X161201	1a	ab3	Air0	U2	T6	-3.0004	-2.93676	-2.53448	-2.48696	-2.37156	-2.12224	-2.09244	-2.06716	-1.73864	-1.62984	-1.58192	-1.36448	-1.35296	-1.24376	-1.20388	-0.97852	-0.28236	-0.02532	0.20472
X161201	1a	ab3	Air0	U1	T7	-2.71684	-2.69636	-2.6626	-2.09472	-1.87932	-1.71988	-1.69472	-1.5918	-1.51288	-1.26512	-1.12528	-0.89428	-0.54956	0.12568	0.14608	0.17508	0.21416
X161201	1a	ab3	Air0	U2	T7	-2.6864	-2.20616	-2.15776	-2.12748	-2.02044	-1.70788	-1.64972	-1.3618	-0.98152	-0.92568	-0.88704	-0.76548	-0.50656	-0.32652
X161201	1a	ab3	Air0	U1	T8	-1.9314	-1.41568	-1.15332	-1.1242	-0.88848	-0.57136	-0.4172	-0.38004	-0.33372	-0.13408	-0.02556
X161201	1a	ab3	Air0	U2	T8	-2.52804	-2.40756	-2.3354	-2.2776	-2.15992	-2.13596	-1.90232	-1.7028	-1.46276	-1.28616	-1.24552	-1.20568	-1.1096	-1.05436	-0.99852	-0.87808	-0.02588
X161201	1a	ab3	Air0	U1	T9	-2.98828	-2.28144	-2.2364	-2.17068	-2.13076	-2.00316	-1.8686	-1.67076	-1.4704	-1.26792	-1.16976	-0.82148	-0.79712	-0.76708	-0.72032	-0.6926	-0.64704	0.08556	0.24004
X161201	1a	ab3	Air0	U2	T9	-2.96148	-2.92396	-2.64976	-2.60204	-2.5426	-1.67888	-1.40548	-1.32324	-1.28696	-1.2108	-1.17992	-0.9968	-0.62868	-0.2622	-0.16356	0.05684	0.20672
X161201	1a	ab3	Air0	U1	T10	-2.73388	-2.70176	-2.51224	-2.49676	-2.36688	-2.32304	-1.91112	-1.59676	-1.56224	-0.77488	-0.56084	-0.5132	-0.49028	-0.34768	-0.21356	-0.08424	-0.03568	0.00656	0.06396	0.12496	0.24804
X161201	1a	ab3	Air0	U2	T10	-2.64628	-2.45796	-2.41948	-2.36328	-2.31728	-2.25864	-2.19044	-1.93632	-1.70168	-1.4618	-1.43188	-1.27448	-1.1884	-0.98452	-0.90112	-0.75976	-0.51524	-0.4168	0.14568
X161201	1a	ab3	MEBE6	U1	T1	-2.73296
X161201	1a	ab3	MEBE6	U2	T1	-2.7028	-2.3122	-2.14172	-2.1062	-2.02472	-1.9786	-1.75752	-1.71148	-1.66924	-1.5316	-1.08892	-1.06584	-1.02684	-1.02372	-1.00772	-0.94248	-0.04032	0.00624	0.01828	0.11372	0.161
X161201	1a	ab3	MEBE6	U1	T2	-1.40148
X161201	1a	ab3	MEBE6	U2	T2	-2.7108	-2.56932	-2.54348	-2.47272	-2.39728	-1.75184	-1.54776	-1.406	-1.12712	-0.93772	-0.22584	0.0372	0.06632	0.21992
X161201	1a	ab3	MEBE6	U1	T3	-2.14468
X161201	1a	ab3	MEBE6	U2	T3	-2.96784	-2.75472	-2.703	-2.67524	-2.65132	-2.31288	-2.27696	-1.90372	-1.70068	-1.49244	-1.19408	-0.907	-0.80476	-0.72252	-0.42444	-0.19696	-0.04336	-0.01448
X161201	1a	ab3	MEBE6	U1	T4	-2.52704
X161201	1a	ab3	MEBE6	U2	T4	-2.94456	-2.88008	-2.2708	-2.18836	-2.1086	-2.06288	-1.79708	-1.76176	-1.7364	-1.67852	-1.60468	-1.52864	-1.28976	-1.04712	-0.90556	-0.83008	-0.801	-0.744	-0.681	-0.552	-0.1864	-0.1012	0.0186
X161201	1a	ab3	MEBE6	U1	T5	-2.80436	-2.53724	-0.93692	-0.25192
X161201	1a	ab3	MEBE6	U2	T5	-2.96192	-2.93204	-2.70908	-2.51212	-2.02004	-1.98484	-1.75732	-1.50184	-1.26188	-0.91516	-0.84556	-0.53732	0.09532	0.15868	0.18668	0.2164
X161201	1a	ab3	MEBE6	U1	T6	-1.49812	-0.02908
X161201	1a	ab3	MEBE6	U2	T6	-2.78576	-2.76272	-2.63352	-2.52488	-2.42984	-2.39008	-2.22464	-2.187	-1.76656	-1.03492	-0.82184	-0.8002	-0.55316	-0.51288	-0.3402	-0.04552	0.23288
X161201	1a	ab3	MEBE6	U1	T7	-2.70912	-2.65016	-1.41828	-0.9406
X161201	1a	ab3	MEBE6	U2	T7	-2.82768	-2.7928	-2.44796	-2.29712	-2.05812	-2.01136	-1.937	-1.506	-0.85552	-0.8068	-0.77404	-0.74492	-0.67944	-0.18176	0.00416
X161201	1a	ab3	MEBE6	U1	T8	-2.9958	-2.55752	-2.46412	-1.9024	-1.85628	-1.0836	-0.69336	-0.54548	0.04456
X161201	1a	ab3	MEBE6	U2	T8	-2.99548	-2.9534	-2.92768	-2.85404	-2.736	-2.48832	-2.1344	-1.95764	-1.75372	-1.62104	-1.555	-1.4344	-1.38636	-0.90312	-0.53368	-0.38812	-0.25144	-0.20816	-0.15104	-0.09776	-0.06096	-0.0096	0.03928	0.09336	0.11988	0.19332
X161201	1a	ab3	MEBE6	U1	T9	-2.43736	-1.78424	-1.73536	-1.46628	-1.15936	-0.86744
X161201	1a	ab3	MEBE6	U2	T9	-2.56776	-2.51976	-2.45628	-2.14204	-2.07184	-1.35888	-1.30876	-1.27256	-1.21372	-0.86296	-0.8236	-0.76216	-0.453	-0.33796	-0.29292	-0.24212	-0.18724	-0.04384	0.02372
X161201	1a	ab3	MEBE6	U1	T10	-1.90392	-1.84092	-1.75068	-0.74032	-0.4422	-0.35724
X161201	1a	ab3	MEBE6	U2	T10	-2.6982	-2.393	-2.13864	-2.10108	-2.07756	-1.83332	-1.38008	-1.1822	-1.13376	-1.11592	-0.73688	-0.68156	-0.65816	-0.569	-0.50324	-0.43652	-0.1362	0.14448
X161201	1a	ab3	MEBE5	U1	T1	-2.67212	-2.32692	-1.67492	-1.63144	-1.5668	-1.4016	-0.91236	-0.86608	-0.71688	-0.02252	0.02708	0.04396
X161201	1a	ab3	MEBE5	U2	T1	-2.74696	-2.68812	-2.63992	-2.5632	-2.14712	-2.08688	-1.45988	-1.38732	-1.34564	-1.1918	-1.09876	-0.97244	-0.52224	-0.48076	-0.25556	0.01992	0.03384	0.05284
X161201	1a	ab3	MEBE5	U1	T2	-2.8518	-2.71944	-2.54456	-2.4502	-2.0774	-1.95424	-1.59288	-1.0248	-0.93596	-0.2026	0.01868	0.04296
X161201	1a	ab3	MEBE5	U2	T2	-2.91288	-2.57524	-2.30292	-1.86548	-1.83668	-1.68204	-1.65068	-1.61908	-1.58204	-1.26252	-1.06376	-0.76772	-0.52668	-0.43316	-0.39904	-0.37812	-0.35768	0.01972	0.03328	0.07488	0.0964
X161201	1a	ab3	MEBE5	U1	T3	-2.90408	-2.85124	-2.74128	-2.6888	-2.54832	-2.50688	-2.45228	-2.2136	-1.95228	-1.74396	-1.06116	-1.0046	-0.67104	-0.6222	-0.02896	0.02256	0.04368	0.16984	0.19944
X161201	1a	ab3	MEBE5	U2	T3	-2.95332	-2.84776	-2.80104	-2.44388	-2.29676	-2.2058	-2.0786	-1.25156	-0.90488	-0.62628	-0.55828	-0.40676	-0.3498	-0.29056	-0.26024	-0.07756	-0.0096	0.0148	0.02936	0.0486
X161201	1a	ab3	MEBE5	U1	T4	-2.6732	-2.52016	-2.47504	-2.266	-2.22636	-1.96692	-1.20768	-1.17468	-1.11764	-1.07136	-0.8598	0.004	0.0252	0.0594	0.12632
X161201	1a	ab3	MEBE5	U2	T4	-2.95092	-2.87472	-2.75656	-2.65816	-2.57728	-2.50348	-2.19704	-2.0514	-1.35908	-1.24712	-1.11404	-0.79816	-0.542	-0.4882	0.01588	0.02812	0.04152	0.1466
X161201	1a	ab3	MEBE5	U1	T5	-2.97804	-2.43012	-2.1342	-2.08572	-2.0472	-1.75544	-1.56912	-1.42288	-1.0012	-0.63092	-0.20916	-0.16176	-0.04392	0.024
X161201	1a	ab3	MEBE5	U2	T5	-2.5896	-2.43504	-2.40152	-2.318	-1.73052	-1.4786	-0.8296	-0.73792	-0.6312	-0.61192	-0.58768	-0.5672	-0.54284	-0.49376	-0.47464	-0.38616	-0.359	-0.10608	0.0198	0.03452	0.17784
X161201	1a	ab3	MEBE5	U1	T6	-2.98484	-2.63188	-2.36348	-1.694	-1.65128	-0.807	-0.72744	-0.67612	-0.63696	-0.55444	-0.24664	-0.18972	-0.12508	0.0242	0.06064
X161201	1a	ab3	MEBE5	U2	T6	-2.97184	-2.92644	-2.8808	-2.8178	-2.775	-2.54172	-2.51456	-2.09728	-1.93936	-1.87532	-1.77884	-1.51928	-1.3052	-1.19072	-0.97672	-0.9414	-0.91028	-0.71364	-0.59608	-0.47936	-0.41268	-0.31636	-0.29336	-0.22692	-0.16116	-0.12472	-0.0642	0.02256	0.03788
X161201	1a	ab3	MEBE5	U1	T7	-2.99372	-2.94556	-2.90228	-2.87192	-2.724	-2.40072	-2.06296	-1.99604	-1.95656	-1.85168	-1.42296	-1.0426	-0.32036	-0.18928	0.00324	0.0316
X161201	1a	ab3	MEBE5	U2	T7	-2.90768	-2.40992	-2.38772	-2.00672	-1.964	-1.86824	-1.80636	-1.7086	-1.69004	-1.4744	-1.27544	-1.24976	-1.19628	-0.97336	-0.93268	-0.8978	-0.2916	-0.07904	0.02632	0.0458
X161201	1a	ab3	MEBE5	U1	T8	-2.7594	-2.6268	-2.59084	-2.42484	-2.37532	-2.3212	-2.27116	-1.94912	-1.92136	-1.26824	-1.226	-1.01172	-0.412	-0.01004	0.02172	0.03676	0.06124
X161201	1a	ab3	MEBE5	U2	T8	-2.84064	-2.76656	-2.66488	-2.63804	-2.59712	-2.48432	-1.62772	-1.29024	-1.25404	-0.99212	-0.65108	-0.5356	-0.06656	-0.03256	0.00964	0.022	0.03844
X161201	1a	ab3	MEBE5	U1	T9	-2.8324	-2.7336	-2.23428	-2.11244	-1.75676	-1.48536	-1.45292	-1.25536	-0.98536	-0.62836	0.0256
X161201	1a	ab3	MEBE5	U2	T9	-2.98452	-2.50016	-2.47336	-2.21728	-1.19536	-0.96668	-0.80868	-0.78368	-0.71932	-0.551	-0.5334	-0.39748	-0.35552	-0.22028	0.0164	0.02812	0.0572
X161201	1a	ab3	MEBE5	U1	T10	-2.45908	-2.19484	-1.87376	-1.79696	-1.65756	-1.14872	-0.77132	-0.32172	-0.22476	0.01652	0.0306	0.06264	0.15236
X161201	1a	ab3	MEBE5	U2	T10	-2.59524	-2.34308	-2.26788	-2.24308	-2.195	-2.14696	-2.07928	-2.01872	-1.87892	-1.68704	-1.65452	-1.413	-1.01684	-0.97112	-0.89696	-0.71736	-0.6364	-0.15616	-0.13368	0.01712	0.02696	0.03816
X161201	1a	ab3	MEBE4	U1	T1	-2.9558	-2.82372	-2.0822	-2.02684	-1.98136	-1.16708	-0.59312	0.0116	0.01624	0.02064	0.02512	0.02968	0.035	0.043
X161201	1a	ab3	MEBE4	U2	T1	-2.91544	-2.89844	-2.8692	-2.77812	-2.72664	-2.4668	-2.39748	-2.31912	-2.29712	-2.1384	-1.83512	-1.72716	-1.30852	-1.13368	-1.0262	-0.56624	-0.51412	-0.30488	0.00932	0.0144	0.01876	0.02364	0.0286	0.0432
X161201	1a	ab3	MEBE4	U1	T2	-2.90952	-2.53584	-2.45952	-2.15756	-2.07544	-1.9684	-1.7656	-1.34732	-1.1972	-0.8114	-0.6058	-0.42896	-0.3172	-0.25976	0.00976	0.01472	0.01924	0.02368	0.02844	0.0342	0.04352	0.0622	0.12496
X161201	1a	ab3	MEBE4	U2	T2	-2.21752	-2.11116	-1.8396	-1.8172	-1.766	-1.74556	-1.7254	-1.64308	-1.61524	-1.56676	-1.43372	-1.18552	-0.9988	-0.53572	-0.23292	-0.11696	0.01144	0.01592	0.02008	0.02444	0.0294	0.03536	0.04496	0.08836
X161201	1a	ab3	MEBE4	U1	T3	-2.71716	-2.4056	-2.34764	-2.30048	-2.09476	-1.90384	-1.87464	-1.7444	-1.664	-1.61464	-1.07636	-0.62176	-0.44788	0.01036	0.01488	0.0192	0.02356	0.0282	0.03356
X161201	1a	ab3	MEBE4	U2	T3	-2.73584	-2.70436	-2.64196	-2.39348	-2.35912	-2.24896	-2.13756	-2.05776	-1.8766	-1.77556	-1.7312	-1.55232	-1.10592	-0.99196	-0.57392	-0.45208	-0.40656	-0.19064	0.00996	0.0146	0.01868	0.02284	0.0274	0.03308	0.03924	0.04948
X161201	1a	ab3	MEBE4	U1	T4	-2.46872	-2.18756	-1.99216	-1.55976	-1.28796	-1.24356	-0.5732	-0.19064	-0.15652	-0.02088	0.01092	0.0156	0.01976	0.02412	0.02916	0.0348	0.04196
X161201	1a	ab3	MEBE4	U2	T4	-2.91876	-2.83196	-2.8138	-2.77364	-2.73976	-2.71556	-2.38828	-2.28172	-2.19076	-2.17008	-2.1482	-2.069	-1.86012	-1.73852	-1.4136	-1.267	-0.75692	-0.18832	-0.06864	-0.01748	0.01016	0.01476	0.0188	0.02348	0.0284	0.03388	0.04164	0.06196
X161201	1a	ab3	MEBE4	U1	T5	-2.85628	-2.5758	-2.36968	-1.93104	-1.60124	-1.54444	-1.2212	-0.5412	-0.42924	0.01092	0.01516	0.0192	0.02328	0.0276	0.03276	0.03888	0.04988
X161201	1a	ab3	MEBE4	U2	T5	-2.6442	-2.552	-2.12556	-1.7294	-1.54872	-1.41096	-1.35004	-1.22036	-1.16716	-1.08528	-0.82216	-0.76904	-0.55664	-0.53028	-0.2832	0.01056	0.01512	0.01924	0.02316	0.02752	0.0328	0.03944	0.04952
X161201	1a	ab3	MEBE4	U1	T6	-2.43408	-2.39984	-2.2534	-1.4474	-1.41072	-1.369	-1.32468	-1.27476	-1.07296	-0.75376	-0.63556	-0.37616	-0.25536	0.0096	0.01416	0.01836	0.02248	0.02724	0.03284	0.05544
X161201	1a	ab3	MEBE4	U2	T6	-2.66852	-2.49648	-2.46304	-2.4296	-2.2192	-2.12624	-2.05872	-1.99652	-1.9508	-1.91296	-1.271	-1.13724	-1.02152	-0.95712	-0.85532	-0.83496	-0.68184	-0.41508	0.0098	0.01432	0.0182	0.02208	0.02644	0.03176	0.03812	0.0494
X161201	1a	ab3	MEBE4	U1	T7	-2.58516	-2.24344	-1.59888	-1.55812	-1.11	-0.9596	-0.06984	0.0108	0.01532	0.0196	0.02384	0.02856	0.0344	0.0412	0.05696
X161201	1a	ab3	MEBE4	U2	T7	-2.81316	-2.73052	-2.69376	-2.67496	-2.6414	-2.22656	-2.13784	-1.79772	-1.65956	-1.422	-1.35596	-1.25912	-0.7414	-0.25376	-0.19204	-0.12512	0.00916	0.0142	0.0186	0.023	0.02748	0.03316	0.03956	0.0518
X161201	1a	ab3	MEBE4	U1	T8	-2.04356	-1.19432	-1.13576	-1.08476	-1.01728	-0.2982	-0.2422	-0.11456	0.01	0.01476	0.01916	0.02364	0.02872	0.0348	0.04324
X161201	1a	ab3	MEBE4	U2	T8	-2.70716	-2.40432	-2.28136	-2.06196	-1.9518	-1.61764	-1.189	-0.9978	-0.95412	-0.8954	-0.36608	-0.27868	-0.08832	-0.05664	0.00996	0.01468	0.01892	0.02308	0.0278	0.03328	0.04	0.06064
X161201	1a	ab3	MEBE4	U1	T9	-2.94016	-2.83356	-2.77688	-2.1344	-1.8708	-1.82832	-1.66524	-1.4846	-1.4322	-1.35864	-1.0714	-0.9316	-0.88664	-0.8272	-0.3208	-0.10144	0.01056	0.01528	0.01944	0.02348	0.02812	0.03352	0.04068	0.05092
X161201	1a	ab3	MEBE4	U2	T9	-2.89496	-2.8598	-2.71968	-2.66476	-2.60528	-2.40216	-2.3574	-1.99408	-1.91224	-1.75652	-1.65656	-1.36944	-1.28896	-1.26284	-1.22428	-1.16036	-1.08296	-0.69928	-0.6062	0.00952	0.01432	0.01816	0.0222	0.0266	0.03144	0.03756	0.04484	0.0696
X161201	1a	ab3	MEBE4	U1	T10	-2.68844	-2.64396	-2.58828	-2.50368	-2.27172	-2.1316	-2.01712	-1.93636	-1.74056	-0.44268	-0.38724	-0.06964	-0.03116	0.0098	0.01456	0.01888	0.02312	0.0282	0.03324
X161201	1a	ab3	MEBE4	U2	T10	-2.7752	-2.28552	-2.13352	-2.1176	-1.87784	-1.81268	-1.74732	-1.72772	-1.638	-1.60812	-1.2792	-1.2278	-0.9812	-0.95364	-0.78676	-0.75756	-0.73872	-0.41556	-0.3548	-0.07732	0.01004	0.01464	0.01888	0.02324	0.02792	0.03312	0.03952	0.04956
X161201	1a	ab3	MEBE3	U1	T1	-2.80656	-2.7608	-2.669	-2.5496	-2.44688	-2.23904	-2.14468	-2.10488	-2.06988	-1.66996	-1.45552	-0.85856	-0.8354	-0.72668	-0.68628	-0.63152	-0.55012	-0.14096	-0.08536	0.00796	0.01128	0.0144	0.01756	0.02092	0.02452	0.028	0.03212	0.0358	0.03964	0.0442	0.04872	0.0534	0.0592	0.06624	0.07296
X161201	1a	ab3	MEBE3	U2	T1	-2.97184	-2.84432	-2.76372	-2.67852	-2.64896	-2.61948	-2.57608	-2.11052	-1.98632	-1.87136	-1.63564	-1.5988	-1.4246	-1.17628	-0.8776	-0.59652	-0.54624	-0.30696	-0.28944	-0.23992	-0.19288	0.00732	0.01068	0.01372	0.01652	0.01956	0.0226	0.02556	0.02852	0.032	0.03524	0.03908	0.04268	0.04676	0.0512	0.0566	0.06168	0.0666	0.07292	0.07964	0.09356
X161201	1a	ab3	MEBE3	U1	T2	-2.74812	-2.55384	-2.4812	-2.43548	-2.34108	-2.28076	-1.6154	-1.55148	-1.23444	-0.85736	-0.5374	-0.40952	-0.33768	0.00756	0.01088	0.01384	0.01716	0.02016	0.02344	0.02708	0.03104	0.03496	0.03876	0.04332	0.04844	0.05392	0.05872	0.06428	0.07076	0.08324
X161201	1a	ab3	MEBE3	U2	T2	-2.90684	-2.8414	-2.75176	-2.6822	-2.64668	-2.5718	-2.52832	-2.33156	-2.29952	-2.18464	-2.001	-1.84424	-1.81828	-1.48392	-1.07492	-1.02668	-0.84416	-0.74568	-0.22508	-0.17536	-0.14412	-0.01112	0.0084	0.0116	0.01448	0.01736	0.02048	0.02336	0.02668	0.02992	0.03352	0.04468	0.04828	0.05208	0.05744	0.06192	0.06732	0.0726	0.08008	0.08744
X161201	1a	ab3	MEBE3	U1	T3	-2.97684	-2.70864	-2.5742	-2.37176	-2.25488	-2.1672	-1.68104	-1.2988	-1.21172	-0.34692	-0.268	-0.13728	-0.06368	0.00808	0.01128	0.01448	0.01756	0.0208	0.02412	0.02744	0.03108	0.03456	0.0384	0.04288	0.0466	0.05148	0.05608	0.06072	0.06676	0.0746	0.08384	0.09356
X161201	1a	ab3	MEBE3	U2	T3	-2.49304	-2.36336	-2.29812	-1.96796	-1.7828	-1.75212	-1.70944	-1.63412	-1.12668	-1.02436	-0.923	-0.82548	-0.69128	-0.50616	-0.28516	-0.25456	-0.16172	-0.08668	-0.02956	0.00812	0.01144	0.0144	0.01744	0.0206	0.02344	0.02652	0.03032	0.03392	0.03816	0.04124	0.04544	0.05004	0.0542	0.05916	0.06528	0.0704	0.07972	0.08764	0.09468
X161201	1a	ab3	MEBE3	U1	T4	-2.76452	-2.6722	-2.57964	-2.5132	-2.15596	-2.106	-2.0592	-1.9138	-1.68596	-1.36184	-1.20336	-1.14812	-0.77372	-0.53436	-0.49344	-0.43972	-0.36272	0.00764	0.01092	0.0138	0.01692	0.01988	0.0228	0.02612	0.02964	0.0334	0.03736	0.04116	0.04528	0.04964	0.05436	0.05992	0.06644	0.0738	0.09824
X161201	1a	ab3	MEBE3	U2	T4	-2.94852	-2.45668	-2.42844	-2.32992	-2.2878	-2.25492	-1.80164	-1.52448	-1.50544	-1.29472	-1.09616	-1.07208	-1.02436	-0.87672	-0.78776	-0.73172	-0.59932	-0.4818	-0.4022	-0.0416	0.008	0.01116	0.01388	0.01676	0.01964	0.02268	0.02528	0.02872	0.03192	0.0354	0.0424	0.0466	0.0502	0.0542	0.0584	0.06248	0.06708	0.07364	0.08064	0.08712	0.0948
X161201	1a	ab3	MEBE3	U1	T5	-2.99292	-2.95636	-2.52116	-2.486	-2.20096	-2.1002	-1.9592	-1.92776	-1.79048	-1.76368	-1.71792	-1.226	-1.15904	-1.10404	-0.93796	-0.79212	-0.7702	-0.7306	-0.4698	-0.42128	-0.0066	0.0082	0.01124	0.01424	0.01728	0.02052	0.02412	0.02768	0.03164	0.03568	0.04016	0.04516	0.04936	0.05432	0.0602	0.06628	0.07224	0.08376	0.09612
X161201	1a	ab3	MEBE3	U2	T5	-2.91232	-2.80636	-2.78204	-2.68232	-2.59468	-2.55648	-2.53552	-2.20784	-2.1876	-1.87564	-1.74916	-1.71184	-1.62928	-1.5846	-1.2832	-1.06536	-0.62012	-0.59304	-0.4304	-0.39728	-0.28528	-0.11768	0.00188	0.00824	0.01148	0.01432	0.01732	0.02024	0.02632	0.03324	0.03684	0.04052	0.04508	0.04904	0.0534	0.05868	0.06392	0.06868	0.07468	0.08	0.08988	0.1134
X161201	1a	ab3	MEBE3	U1	T6	-2.88972	-2.81872	-2.52416	-2.47548	-2.43608	-2.39068	-2.30128	-1.8024	-1.26468	-1.13188	-1.07784	-1.04884	-0.67124	-0.35196	0.0076	0.01084	0.01376	0.01668	0.01984	0.023	0.0264	0.02972	0.0334	0.03744	0.0418	0.04596	0.05012	0.05476	0.0596	0.0652	0.07148	0.07944	0.08732	0.09652
X161201	1a	ab3	MEBE3	U2	T6	-3.0028	-2.73572	-2.64596	-2.32448	-2.17508	-2.01372	-1.71256	-1.66	-1.41756	-1.264	-1.152	-0.90172	-0.69972	-0.36672	-0.23816	-0.20208	-0.01276	0.00732	0.01068	0.01368	0.0166	0.01964	0.02276	0.02588	0.02924	0.03296	0.03948	0.04364	0.04788	0.05208	0.05644	0.06072	0.06572	0.07224	0.07908	0.0862	0.09592
X161201	1a	ab3	MEBE3	U1	T7	-2.71088	-2.65972	-2.47216	-2.35444	-2.31732	-2.26612	-1.77524	-1.5174	-1.27136	-0.98988	-0.80464	-0.41252	0.00772	0.011	0.01392	0.01684	0.01992	0.02328	0.02656	0.02964	0.03328	0.03708	0.04136	0.04616	0.05064	0.05568	0.06108	0.06684	0.07252	0.08044	0.09208
X161201	1a	ab3	MEBE3	U2	T7	-2.89872	-2.67204	-2.5322	-2.44332	-2.3162	-2.26116	-2.1306	-1.97032	-1.85988	-1.72276	-1.65776	-1.59552	-1.3934	-1.29084	-1.25476	-1.10112	-0.76204	-0.72784	-0.68076	-0.56188	-0.4482	-0.42092	-0.04224	0.00376	0.00852	0.0118	0.01472	0.01768	0.02348	0.02692	0.03028	0.03372	0.03724	0.04092	0.04528	0.0494	0.0544	0.05876	0.0632	0.068	0.07396	0.08212	0.09	0.10568
X161201	1a	ab3	MEBE3	U1	T8	-2.79728	-2.7164	-2.48016	-2.44676	-1.97332	-1.75112	-1.59808	-1.41648	-1.36152	-1.1202	-0.78392	-0.33056	-0.27792	-0.23088	-0.14724	-0.121	0.00776	0.01096	0.01396	0.01712	0.0204	0.02376	0.02748	0.0318	0.03592	0.0402	0.04464	0.04948	0.05532	0.05996	0.06508	0.07124	0.08152
X161201	1a	ab3	MEBE3	U2	T8	-2.81292	-2.78436	-2.7306	-2.65824	-2.34316	-2.0978	-1.99424	-1.89816	-1.54352	-1.43292	-1.2522	-1.08904	-1.04036	-0.8156	-0.75524	-0.72696	-0.5352	-0.50876	-0.113	0.00764	0.01088	0.01388	0.01672	0.0198	0.02252	0.02896	0.03244	0.03576	0.03948	0.04696	0.05148	0.05616	0.0612	0.0666	0.07212	0.079	0.08808	0.09724
X161201	1a	ab3	MEBE3	U1	T9	-2.8434	-2.71608	-2.66752	-2.5136	-2.45812	-1.95524	-1.92284	-1.82244	-1.54476	-1.15148	-1.0324	-0.98036	-0.84012	-0.44136	-0.1052	0.00772	0.01096	0.01412	0.0174	0.02076	0.0242	0.02776	0.03168	0.03536	0.0394	0.04376	0.04836	0.05284	0.0576	0.06276	0.06908	0.07592	0.08236	0.0916
X161201	1a	ab3	MEBE3	U2	T9	-2.98108	-2.82	-2.75972	-2.63376	-2.55492	-2.5168	-2.48152	-2.221	-2.17236	-2.04584	-1.95396	-1.72588	-1.51188	-1.46224	-1.132	-1.10496	-1.06144	-0.85672	-0.76072	-0.41916	-0.31516	-0.28616	-0.06712	0.0076	0.01076	0.01364	0.0164	0.01936	0.02532	0.02888	0.03204	0.03596	0.03948	0.04344	0.0474	0.05172	0.05648	0.0622	0.06644	0.07136	0.0772	0.08196	0.08996	0.10044
X161201	1a	ab3	MEBE3	U1	T10	-3.00412	-2.95096	-2.94672	-2.74776	-2.68356	-2.607	-2.56568	-2.29484	-2.18124	-1.95984	-1.64124	-1.37176	-1.34856	-1.32864	-1.27644	-0.99236	-0.60772	-0.49436	-0.34364	-0.1366	0.00768	0.011	0.01404	0.01716	0.02056	0.02392	0.02724	0.03084	0.03512	0.03896	0.04264	0.04732	0.05276	0.05808	0.06352	0.0694	0.07608	0.08384
X161201	1a	ab3	MEBE3	U2	T10	-2.927	-2.83904	-2.8118	-2.5118	-2.48532	-2.32104	-2.29016	-2.19052	-2.16516	-2.1216	-1.92872	-1.58764	-1.49484	-1.4572	-1.4118	-1.37944	-1.18128	-1.13248	-0.62988	-0.56152	-0.36548	-0.30288	-0.24568	-0.14276	-0.074	0.00768	0.01096	0.0138	0.0166	0.01948	0.02544	0.02884	0.03196	0.03556	0.03904	0.04284	0.04672	0.05024	0.0548	0.05992	0.06488	0.07168	0.07664	0.0842
X161201	1a	ab3	MEBE2	U1	T1	-2.85392	-2.79924	-2.647	-2.522	-2.43596	-2.3338	-2.0572	-1.91836	-1.84264	-1.69704	-1.61488	-1.47596	-1.42832	-1.08712	-1.00032	-0.95196	-0.73	-0.52332	-0.40392	-0.3124	0.00684	0.00968	0.01244	0.01552	0.01892	0.0222	0.02544	0.02892	0.03288	0.03716	0.04148	0.04624	0.05136	0.0558	0.06128	0.0666	0.07248	0.07772	0.08324	0.08892	0.0942	0.10036	0.10844	0.11616
X161201	1a	ab3	MEBE2	U2	T1	-2.93592	-2.84784	-2.78148	-2.664	-2.61216	-2.5746	-2.49528	-2.39948	-2.21952	-2.18848	-1.97164	-1.93948	-1.88992	-1.86892	-1.77376	-1.62852	-1.5656	-1.48728	-1.38844	-1.33636	-1.16408	-1.16	-1.14304	-0.91256	-0.87904	-0.7294	-0.65568	-0.48652	-0.3624	-0.28588	-0.17596	-0.07284	0.0068	0.0098	0.0126	0.0156	0.0186	0.02204	0.0256	0.0292	0.03304	0.0374	0.04108	0.04464
X161201	1a	ab3	MEBE2	U1	T2	-2.75816	-2.67888	-2.4974	-2.40432	-2.04204	-1.70168	-1.51512	-1.43328	-1.33176	-1.3004	-1.10684	-1.02828	-0.8486	-0.80748	-0.57096	-0.4162	-0.066	0.00684	0.00984	0.0144	0.01904	0.0222	0.026	0.02964	0.03416	0.03796	0.04264	0.04724	0.05208	0.0566	0.06196	0.0676	0.07308	0.0786	0.08388	0.08972	0.09656	0.10276	0.1098	0.12048
X161201	1a	ab3	MEBE2	U2	T2	-2.83612	-2.7558	-2.64292	-2.58564	-2.53808	-2.44164	-2.36624	-2.3296	-2.04544	-1.75252	-1.64924	-1.62288	-1.58964	-1.54712	-1.39984	-1.23372	-1.17196	-1.1678	-1.08656	-1.08244	-0.95244	-0.92484	-0.8018	-0.72332	-0.67704	-0.61144	-0.51768	-0.23548	-0.21008	-0.12688	-0.05828	0.00676	0.00964	0.01536	0.01844	0.02164	0.02832	0.032	0.0354	0.0396	0.04336	0.04752	0.05196	0.05624
X161201	1a	ab3	MEBE2	U1	T3	-2.78908	-2.70276	-2.566	-2.26468	-2.19292	-2.0136	-1.95004	-1.88348	-1.65696	-1.49988	-1.4518	-1.28072	-1.1362	-1.10104	-0.94212	-0.70252	-0.6658	-0.4948	-0.33896	-0.22416	0.0068	0.0098	0.01264	0.0158	0.01896	0.02236	0.02608	0.02976	0.03324	0.0372	0.04144	0.04636	0.0508	0.05644	0.06148	0.06656	0.07408	0.07996	0.086	0.09232	0.09896	0.10556	0.113	0.12316
X161201	1a	ab3	MEBE2	U2	T3	-2.99356	-2.92936	-2.90584	-2.8048	-2.76876	-2.70252	-2.65476	-2.59552	-2.5256	-2.43392	-2.37432	-2.0492	-2.00508	-1.919	-1.81564	-1.72908	-1.66916	-1.62708	-1.54244	-1.46696	-1.32344	-1.13156	-1.08196	-0.992	-0.88012	-0.68128	-0.58676	-0.46224	-0.35596	-0.26876	-0.20016	-0.03812	0.0068	0.0098	0.01252	0.01556	0.01852	0.02136	0.02496	0.03192	0.03596	0.04408	0.04848	0.05268
X161201	1a	ab3	MEBE2	U1	T4	-2.4516	-2.41604	-2.30884	-2.03888	-1.96112	-1.79488	-1.53796	-1.40992	-1.21376	-1.12856	-1.10808	-0.90376	-0.67356	-0.42844	-0.325	-0.20096	0.00664	0.00968	0.01244	0.01536	0.0186	0.02196	0.02552	0.0296	0.03368	0.03808	0.04252	0.04708	0.05236	0.05688	0.06196	0.06728	0.07356	0.07924	0.085	0.09224	0.10004	0.1092	0.11576	0.12604	0.1414
X161201	1a	ab3	MEBE2	U2	T4	-2.88244	-2.83896	-2.69992	-2.65584	-2.55672	-2.46208	-2.42696	-2.3578	-2.31932	-2.2784	-2.1874	-2.05052	-1.9234	-1.84652	-1.72164	-1.67688	-1.635	-1.55972	-1.5138	-1.4232	-1.3912	-1.31896	-1.20608	-1.1554	-0.94672	-0.79948	-0.73984	-0.63292	-0.5664	-0.51632	-0.46052	-0.38552	-0.33712	-0.27936	-0.25928	-0.22056	-0.1056	0.0052	0.00832	0.01236	0.01536	0.01832	0.02176	0.02516
X161201	1a	ab3	MEBE2	U1	T5	-2.80784	-2.71388	-2.55712	-2.26424	-2.16452	-1.96316	-1.87572	-1.72676	-1.6126	-1.52628	-1.40636	-1.20268	-1.13384	-1.02492	-0.99472	-0.83852	-0.61224	-0.56348	-0.29944	-0.27436	-0.19568	-0.03504	0.00676	0.00988	0.01272	0.016	0.01924	0.02236	0.02576	0.02936	0.03324	0.03768	0.04188	0.04664	0.05156	0.0564	0.06176	0.06696	0.07216	0.07744	0.08396	0.09108	0.09712	0.10444
X161201	1a	ab3	MEBE2	U2	T5	-2.88976	-2.80788	-2.6368	-2.54864	-2.42908	-2.39704	-2.2646	-2.24124	-2.03992	-1.98952	-1.91364	-1.65792	-1.60796	-1.4846	-1.45408	-1.33216	-1.25164	-1.22392	-1.15388	-1.1024	-0.8516	-0.84204	-0.7252	-0.64032	-0.57892	-0.474	-0.28512	-0.24144	-0.209	-0.02732	-0.00084	0.00676	0.00992	0.01276	0.01584	0.0194	0.02252	0.026	0.02972	0.03392	0.03748	0.0416	0.04616	0.05
X161201	1a	ab3	MEBE2	U1	T6	-2.934	-2.78828	-2.72484	-2.53748	-2.46292	-2.00704	-1.84952	-1.72296	-1.67528	-1.52204	-1.42784	-1.15372	-1.1034	-0.96588	-0.89692	-0.75148	-0.6556	-0.50272	-0.43952	-0.3872	-0.33708	-0.218	-0.00472	0.0068	0.00992	0.01296	0.01612	0.01928	0.02276	0.02652	0.03012	0.03432	0.03892	0.04308	0.04764	0.05276	0.05724	0.06216	0.06808	0.07368	0.0798	0.08608	0.09212	0.09996
X161201	1a	ab3	MEBE2	U2	T6	-2.99968	-2.96972	-2.9026	-2.76248	-2.68968	-2.61508	-2.44796	-2.41952	-2.34688	-2.13356	-2.0428	-1.98748	-1.8638	-1.83544	-1.77084	-1.63036	-1.40164	-1.34736	-1.26012	-1.19452	-1.17524	-1.0756	-0.99516	-0.70652	-0.61816	-0.48404	-0.44196	-0.23688	-0.15404	-0.12472	-0.02272	0.00656	0.0096	0.0124	0.01584	0.01904	0.02184	0.02596	0.02888	0.03228	0.03968	0.0444	0.0494	0.0538
X161201	1a	ab3	MEBE2	U1	T7	-2.7364	-2.54752	-2.45056	-2.38932	-2.25444	-2.1988	-1.84192	-1.68072	-1.50512	-1.40796	-1.35276	-1.3318	-1.11496	-0.95192	-0.82848	-0.68352	-0.65572	-0.61248	-0.38776	-0.23496	-0.195	-0.08908	0.0068	0.00976	0.01272	0.01588	0.0192	0.02248	0.0256	0.02928	0.03324	0.03688	0.0406	0.0446	0.04964	0.0548	0.06	0.06496	0.06984	0.0758	0.08296	0.08832	0.0954	0.10108
X161201	1a	ab3	MEBE2	U2	T7	-2.97968	-2.8456	-2.80628	-2.72368	-2.6982	-2.54828	-2.46432	-2.38544	-2.24052	-2.21016	-2.02048	-1.9464	-1.77812	-1.72432	-1.69904	-1.5454	-1.51772	-1.48656	-1.19584	-1.09096	-1.08744	-1.06192	-0.95412	-0.88564	-0.74912	-0.72924	-0.54968	-0.47708	-0.3588	-0.33152	-0.23916	-0.053	0.00644	0.00936	0.01216	0.015	0.018	0.02136	0.02512	0.02844	0.04012	0.0444	0.0484	0.05364
X161201	1a	ab3	MEBE2	U1	T8	-2.90184	-2.75896	-2.62148	-2.47124	-2.32492	-2.18248	-2.09204	-1.86612	-1.80352	-1.55624	-1.52136	-1.31052	-1.21212	-1.0372	-0.9754	-0.5332	-0.47552	-0.37872	-0.34164	-0.21508	-0.18888	0.00664	0.00972	0.01244	0.01548	0.01864	0.02192	0.02548	0.029	0.03304	0.03708	0.04128	0.04548	0.04988	0.05484	0.05968	0.06472	0.07056	0.07544	0.08288	0.0884	0.095	0.10136	0.11124
X161201	1a	ab3	MEBE2	U2	T8	-2.93956	-2.9208	-2.88344	-2.79676	-2.75308	-2.6866	-2.5136	-2.44928	-2.33264	-2.27908	-2.185	-2.1496	-2.07944	-2.04908	-1.996	-1.86832	-1.84008	-1.62036	-1.56168	-1.50632	-1.46376	-1.2658	-1.16272	-1.1132	-0.90624	-0.83208	-0.72548	-0.62092	-0.5698	-0.52664	-0.47268	-0.42396	-0.38988	-0.1396	-0.07532	0.00652	0.00964	0.01368	0.01828	0.0214	0.02492	0.02876	0.033	0.03728
X161201	1a	ab3	MEBE2	U1	T9	-2.97132	-2.91112	-2.7592	-2.72448	-2.67488	-2.43576	-2.29408	-2.12464	-2.05196	-1.71116	-1.67628	-1.54916	-1.3634	-1.34132	-1.1422	-1.0304	-0.80524	-0.76956	-0.4284	-0.17568	-0.06296	-0.005	0.00684	0.0098	0.0128	0.0158	0.01968	0.02324	0.02684	0.03108	0.03528	0.0396	0.04364	0.04844	0.05332	0.05856	0.064	0.06936	0.0754	0.08216	0.08916	0.09604	0.10248	0.11064
X161201	1a	ab3	MEBE2	U2	T9	-2.85144	-2.7926	-2.76952	-2.66892	-2.51484	-2.34984	-2.28108	-2.25348	-2.0774	-1.93964	-1.87848	-1.74044	-1.61608	-1.54372	-1.52176	-1.45644	-1.37224	-1.17824	-1.13684	-1.0456	-0.88296	-0.84236	-0.65808	-0.63764	-0.50604	-0.4098	-0.36896	-0.20052	-0.10284	-0.08648	0.00668	0.00972	0.01236	0.0152	0.0276	0.03112	0.03524	0.04336	0.04724	0.05192	0.0562	0.06032	0.06596	0.07184
X161201	1a	ab3	MEBE2	U1	T10	-2.9276	-2.81616	-2.70656	-2.60376	-2.54396	-2.44	-2.301	-2.27316	-2.01072	-1.79892	-1.61908	-1.46908	-1.13708	-0.95332	-0.8466	-0.75848	-0.72216	-0.63836	-0.51624	-0.43712	-0.25152	0.00652	0.00936	0.0122	0.01516	0.01856	0.02176	0.02548	0.02932	0.03364	0.03776	0.04172	0.04624	0.05028	0.05544	0.0606	0.0654	0.07064	0.07752	0.08368	0.08876	0.095	0.10272	0.11068
X161201	1a	ab3	MEBE2	U2	T10	-3.00212	-2.92256	-2.87936	-2.73156	-2.58868	-2.439	-2.38768	-2.3444	-2.27232	-2.25208	-2.0164	-1.89228	-1.82736	-1.61948	-1.51832	-1.49728	-1.35664	-1.33304	-1.1786	-1.06788	-1.01432	-0.9936	-0.89708	-0.59456	-0.46984	-0.34332	-0.263	-0.23392	-0.11064	0.00664	0.00964	0.01232	0.01528	0.0186	0.02172	0.02588	0.02924	0.03228	0.04804	0.05336	0.05792	0.06196	0.06732	0.07256
X170112	1a	ab3	Air0	U1	T1	-2.90056	-2.83996	-2.74568	-2.54688	-2.52728	-2.49588	-2.3934	-2.36056	-2.31528	-2.28364	-2.01392	-1.96364	-1.67676	-1.52068	-1.31652	-1.28908	-0.71524	-0.68404	-0.46696	-0.4322	-0.2538	-0.20972	-0.16904	0.12432
X170112	1a	ab3	Air0	U2	T1	-2.97892	-2.93244	-2.7936	-2.59068	-2.39688	-2.35692	-2.26448	-1.63996	-1.61252	-1.5784	-1.53768	-1.43336	-1.41416	-1.37248	-1.23932	-1.06852	-0.546	-0.49788	-0.45844	0.24684
X170112	1a	ab3	Air0	U1	T2	-2.97032	-2.94268	-2.90428	-2.85276	-2.7982	-2.41076	-2.33132	-2.24812	-2.16216	-1.86928	-1.75244	-1.72724	-1.62404	-1.5906	-1.54456	-1.50176	-1.47188	-1.37736	-1.31568	-1.04668	-0.91436	-0.75504	-0.6384	-0.5764	-0.54248	-0.47332	-0.06792	0.06564	0.09344	0.14312
X170112	1a	ab3	Air0	U2	T2	-2.47084	-2.30548	-2.25288	-2.16256	-2.1008	-1.46796	-1.40144	-1.0438	-0.95596	-0.81904	-0.76428	-0.68048	-0.20436
X170112	1a	ab3	Air0	U1	T3	-2.96996	-2.69632	-2.29452	-2.26024	-2.05176	-1.91768	-1.55428	-1.45524	-1.4332	-1.02476	-0.966	-0.9128	-0.81448	-0.65772	-0.62548	-0.55252	-0.5142	-0.36604	-0.2944	-0.17768	0.01568	0.04028	0.07876	0.10132
X170112	1a	ab3	Air0	U2	T3	-2.94492	-2.493	-2.46468	-2.14632	-1.718	-1.53332	-1.43244	-0.75284	-0.71912	-0.62192	-0.4898	-0.4246	-0.39724	-0.36096	-0.29924	0.02552
X170112	1a	ab3	Air0	U1	T4	-2.92584	-2.8936	-2.66544	-2.60844	-2.1372	-2.0642	-2.01996	-1.98684	-1.87476	-1.64208	-1.61112	-1.00656	-0.94336	-0.90308	-0.8088	-0.63164	-0.57852	-0.40944	-0.37212	-0.32336	-0.15844	-0.08184	-0.02136	0.01088	0.05124	0.07404	0.1338	0.15684	0.17556
X170112	1a	ab3	Air0	U2	T4	-2.44864	-1.28524	-1.191	-1.16184	-1.0218	-0.711	-0.58892	-0.55148	-0.48584	-0.39248	-0.29672	-0.20984	-0.18504	-0.14364	0.1202	0.1718	0.2372
X170112	1a	ab3	Air0	U1	T5	-2.99044	-2.9476	-2.89224	-2.81912	-2.69428	-2.6322	-2.3598	-1.99936	-1.93616	-1.87396	-1.651	-1.59476	-1.55488	-1.43016	-1.19472	-1.13776	-0.95548	-0.90764	-0.7314	-0.70948	-0.65948	-0.38196	-0.34776	-0.0524	0.08596
X170112	1a	ab3	Air0	U2	T5	-2.82868	-2.78976	-2.15064	-2.05224	-1.95368	-1.89068	-1.72524	-1.6782	-0.65712	-0.34412	0.14396
X170112	1a	ab3	Air0	U1	T6	-2.9854	-2.33864	-2.2886	-2.22484	-2.09176	-1.95764	-1.81764	-1.78596	-1.67752	-1.54424	-1.13984	-1.09728	-0.8086	-0.7528	-0.70888	-0.39152	-0.35364	-0.0406	-0.00824	0.0164	0.10748	0.15028	0.22968
X170112	1a	ab3	Air0	U2	T6	-2.93684	-2.91776	-2.88852	-2.6358	-2.54888	-2.3896	-2.12028	-2.08804	-1.89836	-1.84084	-1.20704	-0.89692	-0.83536	-0.49156	-0.14864	-0.06736	0.16284	0.21144
X170112	1a	ab3	Air0	U1	T7	-2.78796	-2.69008	-2.54308	-2.36452	-2.33552	-2.2936	-2.01168	-1.97744	-1.9214	-1.61716	-1.5396	-1.51308	-1.4068	-1.3622	-1.33332	-1.2738	-1.23936	-1.218	-1.0968	-1.06156	-0.94624	-0.8152	-0.7562	-0.4744	-0.43148	-0.11488	-0.03568	-0.00236	0.03748
X170112	1a	ab3	Air0	U2	T7	-2.43952	-2.39168	-2.36092	-2.21112	-1.84704	-1.37788	-1.30032	-1.2752	-1.2068	-0.88232	-0.83584	-0.7964	-0.76812	-0.74124	-0.54352	-0.15356	-0.03184	0.03092	0.07036
X170112	1a	ab3	Air0	U1	T8	-2.85696	-2.68248	-2.40692	-2.2732	-2.2156	-2.11924	-2.02228	-1.9922	-1.94416	-1.78216	-1.70688	-1.31492	-1.15384	-1.0574	-0.80188	-0.75556	-0.29036	-0.24872	-0.20852	-0.15912	-0.05088	-0.02784	0.02592	0.05764	0.09212	0.23356
X170112	1a	ab3	Air0	U2	T8	-2.82836	-2.40256	-1.99276	-1.93672	-1.89924	-1.8772	-1.85612	-1.8324	-1.76424	-1.7318	-1.3472	-1.31712	-1.25508	-1.20736	-0.76376	-0.71356	-0.22804	-0.10792
X170112	1a	ab3	Air0	U1	T9	-2.85104	-2.64188	-2.55172	-2.50368	-2.4608	-2.31204	-2.16804	-2.12668	-2.08608	-2.00804	-1.95924	-1.87248	-1.74792	-1.64328	-1.61468	-1.57544	-1.46652	-1.40584	-1.26216	-1.21672	-1.01964	-0.8952	-0.53456	-0.4872	-0.10884	0.0076	0.14248	0.17528
X170112	1a	ab3	Air0	U2	T9	-2.9606	-2.6458	-2.22172	-2.14252	-2.108	-1.69328	-1.6162	-1.54016	-1.51472	-1.26832	-1.03184	-0.93304	-0.82664	-0.57116	-0.46516	-0.089	0.00172
X170112	1a	ab3	Air0	U1	T10	-2.76616	-2.67204	-2.49704	-2.47192	-2.42164	-2.32944	-2.24856	-2.11668	-1.82996	-1.76516	-1.72484	-1.69124	-1.52592	-1.1678	-0.9446	-0.8886	-0.83896	-0.73704	-0.66044	-0.63084	-0.5412	-0.33132	-0.248	-0.14708	0.2338
X170112	1a	ab3	Air0	U2	T10	-2.94336	-2.85376	-2.68688	-2.48776	-2.3064	-2.25728	-1.66524	-1.62392	-1.58484	-1.41164	-1.19532	0.1624
X170112	1a	ab3	MEBE6	U1	T1	-2.98648	-1.95024	-1.3656	-1.28848	-1.25428	-1.2204	-1.18524	-0.99012	-0.69396	-0.50176	-0.31148	-0.12568	0.07436	0.11924	0.14088	0.2068
X170112	1a	ab3	MEBE6	U2	T1	-1.41244	-1.37672	-1.1342	-0.55512	-0.08876
X170112	1a	ab3	MEBE6	U1	T2	-2.97468	-2.75728	-2.44148	-2.23628	-1.96868	-1.91864	-1.85964	-1.80624	-1.76064	-1.68512	-1.57136	-1.52604	-1.47208	-1.23168	-1.208	-1.16276	-1.06204	-0.73772	-0.24088	-0.16524	-0.02176	0.20984
X170112	1a	ab3	MEBE6	U2	T2	-2.92316	-2.69632	-2.59368	-2.55944	-2.52728	-2.47404	-2.4376	-2.32036	-2.28264	-1.95396	-1.70364	-1.31268	-0.8698	-0.61768	-0.5994	-0.054	0.03356	0.1112	0.16572
X170112	1a	ab3	MEBE6	U1	T3	-2.87624	-2.84532	-2.71464	-2.6728	-2.414	-2.33684	-2.29896	-2.27652	-2.18724	-2.13956	-1.78736	-1.66252	-1.635	-1.56212	-1.16732	-1.03844	-0.77428	-0.35352	-0.32488	-0.29108	0.0446	0.21904
X170112	1a	ab3	MEBE6	U2	T3	-2.98844	-2.75384	-2.6728	-2.59276	-2.47928	-2.2552	-2.09616	-1.42088	-1.31512	-1.16932	-1.11704	-1.08604	-0.78216	-0.35072	-0.30976	-0.2452	-0.17864	0.03128	0.2026
X170112	1a	ab3	MEBE6	U1	T4	-2.73052	-2.69428	-2.5496	-2.4628	-2.29828	-2.19844	-2.14932	-1.94072	-1.856	-1.7542	-1.65288	-1.59888	-1.55928	-1.404	-1.33756	-1.22968	-1.2006	-1.12624	-1.01132	-0.93512	-0.71056	-0.684	-0.5942	0.00264	0.05008
X170112	1a	ab3	MEBE6	U2	T4	-2.99364	-2.96292	-2.87728	-2.79712	-2.68828	-2.45608	-2.34576	-2.14728	-1.07824	-0.92868	-0.88068	-0.82416	-0.70916	0.11984	0.23624
X170112	1a	ab3	MEBE6	U1	T5	-2.6898	-2.64308	-2.42928	-2.39796	-2.35744	-2.30548	-2.11656	-2.01224	-1.988	-1.9384	-1.76328	-1.64528	-1.13604	-0.76388	-0.73548	-0.70948	-0.58424	-0.2842	-0.01492	0.23888
X170112	1a	ab3	MEBE6	U2	T5	-2.35112	-2.12588	-2.06936	-2.01116	-1.19592	-1.14448	-1.1034	-0.951	-0.61808	0.02004
X170112	1a	ab3	MEBE6	U1	T6	-2.97672	-2.93528	-2.7626	-2.64312	-2.547	-2.44852	-2.417	-2.3248	-2.06704	-1.36356	-1.33936	-1.26128	-0.7026	-0.4996	0.16436
X170112	1a	ab3	MEBE6	U2	T6	-3.00348	-2.30388	-1.98416	-1.87756	-1.83432	-1.61012	-1.33244	-1.26364	-0.98036	-0.86424	-0.82296	0.06752	0.10548	0.17556	0.20316
X170112	1a	ab3	MEBE6	U1	T7	-2.988	-2.947	-2.8214	-2.77988	-2.68232	-2.53492	-2.47508	-2.44084	-2.36844	-2.32152	-2.2354	-2.20232	-1.74248	-1.67036	-1.59988	-1.36876	-1.02372	-0.99156	-0.94744	-0.75408	-0.4076	-0.31232	-0.24292	-0.14564	-0.09788
X170112	1a	ab3	MEBE6	U2	T7	-2.94572	-2.81804	-2.71704	-2.56992	-2.48248	-2.44384	-2.13116	-2.07936	-1.88988	-1.57536	-1.09272	-1.05708	-1.00696	-0.95992	-0.93096	-0.13412	-0.00312	0.02544	0.06132	0.15568
X170112	1a	ab3	MEBE6	U1	T8	-2.8574	-2.78412	-2.0822	-1.94612	-1.35896	-0.9508	-0.8998	-0.82464	-0.74736	-0.68104	-0.49112	-0.25488	-0.20184	0.06296	0.11196	0.18696
X170112	1a	ab3	MEBE6	U2	T8	-2.56976	-2.29616	-2.25264	-1.70752	-1.68176	-1.5516	-1.29768	-0.95612	-0.90908	-0.57924	-0.52996	0.20028
X170112	1a	ab3	MEBE6	U1	T9	-2.82696	-2.7768	-2.68948	-2.63788	-2.55076	-2.42652	-2.0816	-1.95308	-1.76916	-1.636	-1.17736	-1.14336	-1.09168	-1.05672	-0.98488	-0.85404	-0.79292	-0.65572	-0.56676	-0.24432	-0.18812	-0.1376	-0.0816	-0.06016	0.00496	0.05816	0.11896	0.1686
X170112	1a	ab3	MEBE6	U2	T9	-2.24232	-0.78424	-0.06092	0.0622	0.20204
X170112	1a	ab3	MEBE6	U1	T10	-2.3626	-2.33872	-2.25532	-1.70852	-1.58136	-1.53672	-1.32764	-1.23384	-1.19328	-1.16048	-1.05064	-0.998	-0.872	-0.80424	-0.6102	-0.58012	-0.53868	-0.4376	-0.41276	-0.35212	-0.31868	-0.28196	0.04956	0.14328
X170112	1a	ab3	MEBE6	U2	T10	-2.92336	-2.7794	-2.7212	-1.762	-1.70568	-1.29956	-0.62924
X170112	1a	ab3	MEBE5	U1	T1	-2.31168	-2.21236	-2.00896	-1.76872	-1.6022	-1.40828	-1.30136	-1.261	-1.19436	-1.07924	-0.41156	-0.23968	-0.20048	-0.13744	0.02876	0.12892	0.20464
X170112	1a	ab3	MEBE5	U2	T1	-2.86652	-2.50188	-2.47264	-2.4184	-2.38972	-2.35912	-2.26876	-2.21184	-2.0748	-2.00032	-1.81476	-1.58072	-1.42784	-0.92632	-0.2296	-0.02948	0.00444	0.02204	0.036	0.05952
X170112	1a	ab3	MEBE5	U1	T2	-2.94972	-2.77668	-2.61024	-2.52908	-2.46408	-2.44204	-2.37596	-2.34988	-2.32004	-2.1808	-1.87824	-1.7802	-1.66688	-1.62248	-1.52744	-1.4058	-0.58068	-0.52032	-0.16052	0.02088	0.03844	0.21208
X170112	1a	ab3	MEBE5	U2	T2	-2.93616	-1.46868	-1.37032	-1.32988	-0.1122	0.02208	0.03548	0.07396
X170112	1a	ab3	MEBE5	U1	T3	-2.72372	-2.63904	-2.60676	-2.56972	-2.51448	-2.20172	-2.1612	-2.09684	-2.02156	-1.99912	-1.9822	-1.9578	-1.92696	-1.76712	-1.61028	-0.9556	-0.7398	-0.3194	-0.1714	-0.14216	0.01408	0.03296	0.05676	0.1088
X170112	1a	ab3	MEBE5	U2	T3	-1.37668	-0.77088	-0.70092	-0.67508	-0.65468	-0.63196	-0.5924	-0.51244	-0.49208	-0.21824	-0.03956	0.01924	0.03368	0.04884	0.08332
X170112	1a	ab3	MEBE5	U1	T4	-2.20648	-2.15856	-2.13296	-2.08592	-1.7828	-1.73884	-1.5998	-1.39328	-1.35808	-1.23572	-1.09756	-1.04352	-1.01388	-0.8354	-0.8098	-0.77964	-0.69304	-0.48544	-0.3764	-0.34236	0.0204
X170112	1a	ab3	MEBE5	U2	T4	-2.7302	-2.3456	-2.26496	-1.92976	-1.78	-1.60024	-1.17012	-0.8488	-0.60824	-0.16592	-0.13632	-0.00108	0.02008	0.035	0.05136	0.07096
X170112	1a	ab3	MEBE5	U1	T5	-2.94012	-2.91152	-2.82084	-2.57852	-2.51472	-2.46808	-2.1532	-1.8572	-1.60816	-1.5048	-1.16912	-0.8404	-0.644	-0.58976	-0.37004	-0.27644	-0.21624	-0.15148	-0.11392	-0.07092	-0.00732	0.0232	0.13776
X170112	1a	ab3	MEBE5	U2	T5	-2.8166	-1.99256	-1.53672	-1.46092	-1.33988	-0.3792	-0.19564	-0.12568	0.01628	0.02672	0.03876	0.06068	0.09064
X170112	1a	ab3	MEBE5	U1	T6	-2.7248	-2.34476	-2.28612	-2.17688	-1.8766	-1.84292	-1.81328	-1.77752	-1.72108	-1.69356	-1.6342	-1.56572	-1.51992	-1.45896	-1.35096	-1.264	-1.12532	-0.60824	-0.60432	-0.48812	-0.39156	-0.10204	-0.04144	0.01692	0.02876	0.06512
X170112	1a	ab3	MEBE5	U2	T6	-2.4594	-2.31984	-2.26316	-2.22556	-2.09132	-1.08332	-0.89216	-0.72044	-0.52416	-0.4808	-0.45052	-0.0342	0.01508	0.02588	0.03932	0.07288	0.12412
X170112	1a	ab3	MEBE5	U1	T7	-2.7022	-2.48816	-2.36396	-2.31568	-2.2866	-2.22688	-2.05608	-1.90928	-1.82676	-1.76916	-1.73704	-1.69992	-1.63016	-1.0024	-0.92396	-0.76296	-0.5414	-0.4946	0.01816	0.03164	0.09088	0.1486
X170112	1a	ab3	MEBE5	U2	T7	-2.7138	-2.68636	-2.62344	-2.37504	-2.12048	-1.84452	-1.7026	-1.61776	-1.28248	-1.22008	-1.09708	-0.46464	-0.39448	0.015	0.02484	0.03696	0.05208	0.07696
X170112	1a	ab3	MEBE5	U1	T8	-2.64956	-2.64352	-2.5348	-1.88028	-1.85376	-1.83212	-1.78632	-1.75436	-1.71448	-1.61784	-1.54904	-1.35488	-1.26424	-1.20048	-0.99876	-0.87176	-0.61384	-0.53948	-0.46896	-0.41092	-0.3714	-0.32228	-0.29392	-0.20736	0.01648	0.03176	0.11076
X170112	1a	ab3	MEBE5	U2	T8	-2.96072	-2.91944	-2.88304	-2.6466	-2.5894	-2.53972	-1.0268	-0.81892	-0.71008	-0.05152	0.01928	0.02916	0.04088	0.05992
X170112	1a	ab3	MEBE5	U1	T9	-2.8126	-2.75432	-2.64928	-2.50444	-2.30264	-2.1004	-1.96076	-1.87012	-1.72548	-1.5158	-1.4718	-1.4438	-1.292	-1.15552	-1.03104	-0.83208	-0.50348	-0.38396	0.01992	0.03244	0.07524	0.12236	0.1698	0.19896
X170112	1a	ab3	MEBE5	U2	T9	-2.89568	-0.89084	-0.85508	-0.56408	-0.54108	-0.20956	-0.11532	0.02088	0.03232	0.05192	0.0804	0.2254
X170112	1a	ab3	MEBE5	U1	T10	-2.82812	-2.73536	-2.57808	-2.48372	-2.43964	-2.41272	-2.09716	-1.85952	-1.72852	-1.66872	-1.53496	-1.2786	-1.02132	-0.92548	-0.88732	-0.57268	-0.51076	-0.29016	-0.23972	-0.02788	0.01576	0.0292	0.0484
X170112	1a	ab3	MEBE5	U2	T10	-2.97108	-2.4954	-1.67956	-1.56032	-1.51008	-1.4774	-1.3656	-1.0412	-0.5752	-0.2266	-0.1666	0.0186	0.03088	0.04172	0.07816
X170112	1a	ab3	MEBE4	U1	T1	-2.81984	-2.70116	-2.65512	-2.57416	-2.5414	-2.37416	-2.33188	-2.16196	-2.132	-1.7132	-1.41996	-1.31104	-1.24268	-1.16508	-0.99152	-0.80924	-0.49008	-0.38052	0.0104	0.01636	0.02196	0.02824	0.03556	0.04404	0.06344	0.08284
X170112	1a	ab3	MEBE4	U2	T1	-2.04972	-2.02168	-1.97836	-1.94436	-1.84172	-1.7996	-1.58472	-1.31744	-1.07896	-1.0146	-0.92376	-0.4856	0.01044	0.01644	0.0212	0.02628	0.03208	0.0386	0.04648	0.06404
X170112	1a	ab3	MEBE4	U1	T2	-3.00064	-2.69828	-2.26944	-2.14864	-2.11572	-2.08648	-2.01928	-1.86668	-1.7978	-1.755	-1.72644	-1.67688	-1.35924	-1.02212	-0.86156	-0.66984	-0.10504	-0.0638	0.0116	0.017	0.02232	0.02788	0.0458
X170112	1a	ab3	MEBE4	U2	T2	-2.97444	-2.91832	-2.799	-2.62352	-1.98668	-1.90768	-1.4462	-1.34572	-1.34164	-1.04808	-0.97124	-0.9314	-0.78336	-0.521	-0.4274	-0.35372	-0.1776	0.01656	0.0218	0.02716	0.03308	0.0412
X170112	1a	ab3	MEBE4	U1	T3	-2.82024	-2.66496	-2.36752	-2.32136	-2.22708	-2.1866	-2.12916	-2.0752	-1.64932	-1.60724	-1.02356	-0.98912	-0.9538	-0.90676	-0.84108	-0.78776	-0.75536	-0.63748	-0.60512	0.01016	0.01564	0.02044	0.02584	0.03172	0.03872	0.04944	0.07116
X170112	1a	ab3	MEBE4	U2	T3	-2.59776	-1.94664	-1.50092	-1.37948	-1.34096	0.01032	0.01536	0.02008	0.02492	0.02972	0.03488	0.04168	0.08364
X170112	1a	ab3	MEBE4	U1	T4	-2.91404	-2.79732	-2.7626	-2.68512	-2.15444	-1.38748	-1.33416	-0.69824	-0.56348	-0.37552	-0.20736	-0.18572	-0.13912	-0.00288	0.01156	0.01688	0.02224
X170112	1a	ab3	MEBE4	U2	T4	-2.46916	-1.48056	-1.44092	-1.06264	-0.49428	-0.44836	-0.363	-0.31088	-0.24424	0.01576	0.02024	0.02512	0.03012	0.03572	0.04248	0.0518
X170112	1a	ab3	MEBE4	U1	T5	-2.89328	-2.71932	-2.6828	-2.58716	-2.55388	-2.06612	-2.02956	-1.83056	-1.75888	-1.68892	-1.64244	-1.57512	-1.5214	-1.26628	-0.96372	-0.94108	-0.54904	-0.44084	-0.39284	-0.18496	0.01048	0.01588	0.0208	0.0394
X170112	1a	ab3	MEBE4	U2	T5	-2.92384	-2.89772	-2.85916	-2.81296	-2.66248	-1.76212	-1.65152	-1.58544	-1.51512	-1.42428	-1.38024	-1.1996	-1.1746	-1.1276	-0.71008	0.0102	0.01544	0.02008	0.02484	0.02976	0.03564	0.04208
X170112	1a	ab3	MEBE4	U1	T6	-2.85784	-2.82228	-2.6764	-2.59432	-2.55392	-1.87236	-1.73116	-1.7132	-1.671	-1.60804	-1.3866	-1.31032	-1.21288	-1.0722	-0.85472	-0.67612	-0.5984	0.01128	0.01612	0.02108	0.02612	0.03128	0.03676	0.05656	0.08188
X170112	1a	ab3	MEBE4	U2	T6	-3.00284	-2.92304	-2.87324	-2.81868	-2.63976	-2.53708	-2.18328	-2.05736	-1.73524	-1.40624	-1.2812	-1.24296	-1.167	-0.69352	-0.66556	-0.15264	0.00964	0.01516	0.0198	0.02472	0.02984	0.03612	0.04412	0.06836
X170112	1a	ab3	MEBE4	U1	T7	-2.82964	-2.48996	-2.29192	-2.25564	-1.90388	-0.92404	-0.69816	-0.55744	-0.47812	-0.379	-0.3382	-0.30016	0.00992	0.0154	0.02008	0.02532	0.03064	0.03752
X170112	1a	ab3	MEBE4	U2	T7	-2.97244	-2.66392	-2.47636	-2.35248	-2.32432	-2.29832	-2.2694	-2.21264	-1.63564	-1.48784	-1.45556	-1.4016	-1.03316	-0.84112	-0.30948	-0.28248	0.0104	0.01596	0.02056	0.02536	0.03052	0.03592	0.04344
X170112	1a	ab3	MEBE4	U1	T8	-2.86008	-2.80716	-2.62808	-2.57516	-2.41888	-2.2304	-1.63756	-1.55084	-0.95916	-0.89676	-0.82108	-0.78276	-0.74064	-0.57728	-0.43816	-0.32944	-0.23584	-0.09556	0.01096	0.0162	0.02096	0.026	0.0316	0.0462
X170112	1a	ab3	MEBE4	U2	T8	-2.99376	-2.61956	-2.49108	-2.21024	-1.98852	-1.6978	-0.71928	-0.56392	-0.47284	-0.30072	-0.22968	-0.00976	0.01016	0.0158	0.02044	0.02552	0.03128	0.03704	0.04556
X170112	1a	ab3	MEBE4	U1	T9	-2.79892	-2.74016	-2.5206	-2.4452	-2.10056	-1.96872	-1.72124	-1.5044	-1.17752	-1.08496	-0.88248	-0.84484	-0.65564	0.00944	0.0148	0.01972	0.0302	0.03652	0.0562	0.06872
X170112	1a	ab3	MEBE4	U2	T9	-2.5138	-2.35444	-2.32272	-2.28264	-2.2238	-1.86364	-1.76032	-1.70792	-0.35728	-0.19196	-0.14368	-0.06188	-0.03484	0.00228	0.0162	0.02108	0.02632	0.032	0.03868
X170112	1a	ab3	MEBE4	U1	T10	-2.948	-2.86156	-2.68024	-2.61404	-2.40876	-2.3238	-2.26868	-2.08176	-1.9658	-1.8408	-1.49164	-1.37668	-1.30392	-1.1796	-0.72328	-0.6924	0.01068	0.0156	0.02048	0.02556	0.03088	0.04356	0.0578	0.08076
X170112	1a	ab3	MEBE4	U2	T10	-2.98452	-2.909	-2.70192	-2.63428	-1.1948	-0.89032	-0.8446	-0.59612	-0.54224	-0.25616	0.00996	0.0152	0.01996	0.02464	0.02944	0.03488	0.04136	0.0484	0.09976
X170112	1a	ab3	MEBE3	U1	T1	-2.91516	-2.88244	-2.81516	-2.38752	-2.33904	-2.31004	-2.25616	-2.18684	-1.9598	-1.78156	-1.72508	-1.69284	-1.45208	-0.8098	-0.48864	-0.43624	-0.28056	-0.17652	-0.07684	-0.0502	0.00836	0.01244	0.01616	0.02448	0.03412	0.0394	0.04456	0.05016	0.05628	0.0696	0.07608	0.08356	0.09244	0.10012	0.11244
X170112	1a	ab3	MEBE3	U2	T1	-2.82168	-2.71728	-2.66768	-2.61212	-2.36676	-2.16116	-2.05864	-2.00308	-1.94884	-1.67684	-1.60004	-1.50168	-1.4734	-1.42844	-1.1934	-1.11392	-0.65968	-0.58648	-0.40928	-0.33948	-0.30596	0.0082	0.01204	0.01588	0.01944	0.02316	0.02728	0.03176	0.03616	0.04092	0.04692	0.05312	0.05968	0.06608	0.07584	0.083	0.0926	0.10488
X170112	1a	ab3	MEBE3	U1	T2	-2.89212	-2.76032	-2.65968	-2.55248	-2.51652	-2.4622	-1.9496	-1.52692	-1.52264	-1.4956	-1.45432	-1.2254	-1.19836	-1.1646	-0.95644	-0.91844	-0.88424	-0.84516	-0.27172	-0.20084	-0.1286	-0.04904	0.00844	0.01236	0.01612	0.0204	0.0392	0.04424	0.055	0.061	0.06672	0.08852	0.11008
X170112	1a	ab3	MEBE3	U2	T2	-2.22044	-2.1614	-2.11268	-2.04044	-1.73988	-1.51816	-1.45304	-1.41284	-1.2838	-1.2396	-0.69192	-0.66372	-0.43696	-0.26728	0.00824	0.01204	0.01548	0.0192	0.02316	0.027	0.03128	0.03584	0.04036	0.04548	0.05144	0.05772	0.06448	0.07208	0.07856	0.0878	0.09776	0.10964
X170112	1a	ab3	MEBE3	U1	T3	-2.97908	-2.8082	-2.761	-2.65364	-2.35548	-2.31532	-2.26052	-1.96936	-1.77464	-1.00696	-0.82736	-0.79044	-0.58408	-0.5378	-0.477	-0.44204	-0.36856	-0.30428	-0.19632	-0.02664	0.00252	0.00804	0.01196	0.01624	0.03844	0.0484	0.05428	0.05948	0.0786	0.088	0.105
X170112	1a	ab3	MEBE3	U2	T3	-2.78324	-2.74352	-2.58396	-2.50924	-2.06952	-1.77308	-1.72784	-1.55256	-1.41404	-1.33948	-0.9236	-0.82044	-0.64204	-0.539	-0.40488	-0.34848	-0.3126	-0.1018	0.00756	0.01136	0.015	0.01884	0.02296	0.02732	0.0316	0.03604	0.0408	0.0456	0.0512	0.05712	0.06348	0.07016	0.0784	0.08636	0.09416	0.10712
X170112	1a	ab3	MEBE3	U1	T4	-2.89944	-2.85996	-2.73892	-2.65012	-2.15768	-1.936	-1.88604	-1.4978	-1.39064	-1.2274	-1.01948	-0.91292	-0.38724	-0.32208	-0.28	-0.24528	-0.21712	-0.0098	0.00828	0.01208	0.0158	0.02	0.03744	0.04228	0.07896	0.08632	0.0928	0.10948
X170112	1a	ab3	MEBE3	U2	T4	-2.91996	-2.57184	-2.42456	-2.33852	-2.0532	-1.9928	-1.94092	-1.71592	-1.68808	-1.64072	-1.40252	-1.34784	-1.06256	-1.03084	-0.96776	-0.927	-0.76392	-0.05796	0.00824	0.01188	0.01544	0.01908	0.02292	0.0268	0.0312	0.03572	0.04012	0.04532	0.05048	0.05628	0.06276	0.07016	0.07812	0.0864	0.09912	0.11372
X170112	1a	ab3	MEBE3	U1	T5	-3.00328	-2.67192	-2.5922	-2.43384	-2.35072	-2.33024	-2.1602	-1.987	-1.9368	-1.89268	-1.6176	-1.58292	-0.91728	-0.7802	-0.7364	-0.65536	-0.36736	-0.221	-0.04656	0.00792	0.0118	0.01564	0.02776	0.03236	0.03708	0.04252	0.04804	0.05368	0.05952	0.06664	0.10432
X170112	1a	ab3	MEBE3	U2	T5	-2.98184	-2.94668	-2.80576	-2.68008	-1.99828	-1.94544	-1.79436	-1.59696	-1.20752	-0.81164	-0.54084	0.00736	0.01108	0.01476	0.01848	0.02184	0.0258	0.03008	0.0344	0.0386	0.04288	0.04756	0.05264	0.05932	0.06592	0.07092	0.07756	0.085	0.09348	0.10368	0.1164
X170112	1a	ab3	MEBE3	U1	T6	-2.4834	-2.32016	-2.27892	-1.82868	-1.67296	-1.6444	-1.184	-0.93596	-0.79464	-0.67152	-0.60872	-0.45196	-0.35436	-0.23928	-0.06824	0.00796	0.0118	0.0154	0.01944	0.02316	0.02744	0.03188	0.03736	0.0532	0.0586	0.06412	0.07076	0.07748	0.0858	0.09232	0.10072
X170112	1a	ab3	MEBE3	U2	T6	-2.86296	-2.57992	-2.53996	-2.40844	-2.035	-1.54192	-1.38656	-1.34428	-1.30732	-1.24432	-1.0588	-0.79524	-0.37044	-0.31608	-0.24984	-0.08028	0.00772	0.01164	0.01532	0.0192	0.02292	0.02712	0.0312	0.03576	0.04064	0.04608	0.05172	0.0574	0.06396	0.07108	0.07816	0.08616	0.0982	0.10744	0.13304
X170112	1a	ab3	MEBE3	U1	T7	-2.99032	-2.9362	-2.90304	-2.85784	-2.80684	-2.69176	-2.6434	-2.44276	-1.61336	-1.38008	-1.2912	-0.91944	-0.7572	-0.45344	-0.3894	-0.27616	-0.21348	-0.1728	-0.07888	-0.01748	0.00824	0.01236	0.01628	0.02028	0.02444	0.029	0.03364	0.03852	0.04408	0.05	0.05564	0.06276	0.06816	0.07444	0.08072	0.108	0.12396
X170112	1a	ab3	MEBE3	U2	T7	-2.958	-2.63144	-2.54192	-2.33072	-2.29664	-1.98728	-1.91656	-1.83564	-1.24052	-1.20624	-0.77244	-0.59444	-0.5424	-0.38612	-0.3252	-0.2326	0.00892	0.01272	0.0164	0.02032	0.02436	0.02844	0.03296	0.0384	0.04368	0.04948	0.05496	0.0608	0.06784	0.07488	0.0838	0.09328	0.10256	0.12816
X170112	1a	ab3	MEBE3	U1	T8	-2.90908	-2.84888	-2.78072	-2.74948	-2.68512	-2.5608	-2.43476	-2.39812	-2.35044	-2.25788	-1.80888	-1.5746	-1.52892	-0.80636	-0.77168	-0.55688	-0.51712	-0.3394	-0.29904	-0.23904	-0.19904	-0.13736	0.00788	0.01164	0.0154	0.0194	0.0238	0.02812	0.03756	0.04288	0.0484	0.05964	0.06496	0.07168	0.07808	0.093	0.10316	0.13056
X170112	1a	ab3	MEBE3	U2	T8	-2.8716	-2.57216	-2.53368	-2.50496	-2.10944	-2.03592	-1.8942	-1.66532	-1.14736	-0.97852	-0.56024	-0.32232	-0.08464	0.00796	0.01156	0.01496	0.01848	0.02216	0.02608	0.03064	0.03528	0.04036	0.04548	0.05096	0.05724	0.06316	0.0708	0.07824	0.08728	0.09656	0.10968
X170112	1a	ab3	MEBE3	U1	T9	-2.88932	-2.83196	-2.71268	-2.68132	-2.63168	-2.31884	-2.26928	-2.18732	-2.12796	-1.45544	-1.36348	-1.18464	-1.06936	-1.0386	-1.00108	-0.96288	-0.8064	-0.6762	-0.21908	-0.11448	-0.04312	0.004	0.00908	0.01316	0.0172	0.02608	0.03056	0.036	0.04116	0.04684	0.05232	0.05828	0.06548	0.08644	0.10416	0.11304	0.13168
X170112	1a	ab3	MEBE3	U2	T9	-2.59656	-2.5478	-2.45804	-2.24336	-1.77052	-1.62216	-1.48108	-1.32692	-1.2716	-0.83764	-0.81304	-0.70848	-0.352	-0.26608	-0.2148	0.008	0.01172	0.01524	0.01876	0.02248	0.02648	0.0308	0.03512	0.03992	0.04516	0.04992	0.0562	0.06228	0.06916	0.07672	0.0862	0.09588	0.1044	0.11668
X170112	1a	ab3	MEBE3	U1	T10	-2.73624	-2.58272	-2.41856	-2.36688	-2.26016	-2.20396	-1.83852	-1.70516	-1.51668	-1.47408	-1.4294	-1.23352	-1.17684	-0.88836	-0.5468	-0.19068	0.00792	0.01168	0.0154	0.01924	0.02312	0.0276	0.03232	0.04112	0.04668	0.05252	0.05876	0.06416	0.13184
X170112	1a	ab3	MEBE3	U2	T10	-2.9814	-2.34784	-2.12396	-2.08204	-2.01516	-1.9772	-1.8356	-1.51024	-1.31568	-1.13944	-0.993	-0.8754	-0.48524	-0.45	-0.35648	0.00824	0.01192	0.01556	0.01924	0.0228	0.02676	0.03068	0.03532	0.03996	0.045	0.04976	0.05552	0.0612	0.06764	0.07432	0.081	0.08852	0.09724	0.10672	0.1386
X170112	1a	ab3	MEBE2	U1	T1	-2.70128	-2.60708	-2.58284	-2.46484	-2.27464	-2.19488	-2.17436	-1.99604	-1.86296	-1.56916	-1.35892	-1.275	-1.17116	-1.05768	-1.03472	-0.9154	-0.59984	-0.57428	-0.5172	-0.2798	-0.23272	-0.1066	0.0072	0.01112	0.01496	0.01912	0.02336	0.02812	0.03324	0.0394	0.04556	0.0512	0.05664	0.06288	0.069	0.07604	0.08248	0.08948	0.09552	0.10348	0.11232	0.12812	0.13372	0.1382
X170112	1a	ab3	MEBE2	U2	T1	-2.99668	-2.95568	-2.79004	-2.66532	-2.59592	-2.41656	-2.12824	-2.09816	-2.00132	-1.81628	-1.72836	-1.64232	-1.57796	-1.36064	-1.32384	-1.29424	-1.19832	-1.06756	-0.9384	-0.8658	-0.48516	-0.4636	-0.3648	-0.33412	-0.205	-0.01292	0.0072	0.01104	0.01512	0.0192	0.02384	0.02808	0.0332	0.03888	0.04456	0.05048	0.05636	0.06296	0.06916	0.07636	0.0856	0.09464	0.10348	0.11228
X170112	1a	ab3	MEBE2	U1	T2	-2.99188	-2.95752	-2.79304	-2.73096	-2.67088	-2.64624	-2.53036	-2.18984	-2.10488	-1.93484	-1.63712	-1.57356	-1.38996	-1.3508	-1.34752	-1.12388	-1.06384	-0.98488	-0.93464	-0.60476	-0.506	-0.24192	-0.19596	-0.1568	-0.1502	0.00732	0.01124	0.01464	0.02252	0.02732	0.032	0.03712	0.0428	0.05516	0.07584	0.08244	0.08864	0.09684	0.10476	0.11436	0.12204	0.13292	0.14316	0.16044
X170112	1a	ab3	MEBE2	U2	T2	-2.8976	-2.84328	-2.66208	-2.63332	-2.60344	-2.4094	-2.37312	-2.32352	-2.15224	-1.9232	-1.89736	-1.64916	-1.56264	-1.50848	-1.18752	-1.05028	-0.9744	-0.87104	-0.75752	-0.64312	-0.60512	-0.53992	-0.38584	-0.33168	-0.12572	0.0072	0.01136	0.01524	0.01944	0.0238	0.02876	0.03388	0.03916	0.04464	0.04956	0.05676	0.06368	0.07096	0.07884	0.0868	0.09652	0.10492	0.1148	0.12604
X170112	1a	ab3	MEBE2	U1	T3	-3.00356	-2.95716	-2.84396	-2.61116	-2.49832	-2.31456	-2.31112	-2.17732	-2.10116	-1.9974	-1.96356	-1.87172	-1.74992	-1.52828	-1.19948	-1.0798	-1.04344	-0.8602	-0.78332	-0.71212	-0.56928	-0.52568	-0.4134	-0.2452	-0.0788	-0.0428	0.00704	0.01108	0.01512	0.01932	0.02396	0.02916	0.03436	0.03976	0.05148	0.05728	0.06436	0.07652	0.08328	0.09936	0.10712	0.11364	0.1312	0.14044
X170112	1a	ab3	MEBE2	U2	T3	-2.9814	-2.7524	-2.69524	-2.62016	-2.49632	-2.40716	-2.38732	-2.29576	-2.19496	-2.091	-1.84112	-1.78176	-1.61152	-1.44344	-1.40676	-1.372	-1.161	-1.13408	-1.07724	-0.914	-0.79724	-0.76624	-0.63808	-0.49792	-0.31464	-0.21112	-0.1842	0.00668	0.01056	0.01444	0.0186	0.0228	0.02744	0.0322	0.0378	0.0432	0.04972	0.05512	0.06152	0.06852	0.0754	0.0836	0.0952	0.10316
X170112	1a	ab3	MEBE2	U1	T4	-2.967	-2.81176	-2.60072	-2.5958	-2.322	-2.29608	-2.11532	-2.00768	-1.983	-1.88332	-1.84684	-1.75492	-1.67504	-1.41164	-1.1348	-1.08572	-0.91816	-0.84676	-0.68816	-0.3492	-0.30872	0.00708	0.01104	0.01456	0.01864	0.0226	0.03284	0.03896	0.04484	0.05104	0.05704	0.06232	0.0754	0.08376	0.09176	0.0994	0.11528	0.1408	0.14972	0.16168	0.16888	0.18516
X170112	1a	ab3	MEBE2	U2	T4	-2.915	-2.71592	-2.65924	-2.61716	-2.48736	-2.38848	-2.28936	-2.21924	-1.9654	-1.94744	-1.90924	-1.87704	-1.71916	-1.65116	-1.56956	-1.44204	-1.39432	-1.19752	-1.16928	-1.15064	-1.03432	-0.89676	-0.65592	-0.5708	-0.51828	-0.47592	-0.35412	-0.15724	-0.12744	0.00696	0.01084	0.01464	0.01888	0.02376	0.0288	0.03396	0.03924	0.04456	0.05056	0.05712	0.06384	0.07056	0.07756	0.08424
X170112	1a	ab3	MEBE2	U1	T5	-2.95448	-2.79516	-2.67968	-2.4276	-2.36932	-2.13208	-1.91292	-1.86996	-1.6028	-1.40192	-1.30696	-1.27016	-1.23052	-1.13988	-0.92144	-0.74908	-0.59	-0.58588	-0.54196	-0.31716	-0.14744	0.00692	0.0108	0.01456	0.01888	0.02328	0.02772	0.0326	0.03736	0.043	0.04852	0.0538	0.0598	0.06536	0.07228	0.07892	0.0848	0.10096	0.12368	0.14048	0.17068	0.18512	0.21008
X170112	1a	ab3	MEBE2	U2	T5	-2.85304	-2.79164	-2.68224	-2.56344	-2.4798	-2.23604	-2.20576	-2.05504	-1.97068	-1.84772	-1.7804	-1.63324	-1.51832	-1.4894	-1.45336	-1.37484	-1.09952	-1.05128	-1.01688	-0.92736	-0.8584	-0.82228	-0.67268	-0.64468	-0.42692	-0.36972	-0.29456	-0.22964	0.00688	0.011	0.0146	0.01852	0.023	0.02744	0.03232	0.03672	0.0424	0.04768	0.0538	0.06056	0.06816	0.07588	0.08512	0.09492
X170112	1a	ab3	MEBE2	U1	T6	-2.92436	-2.81632	-2.66388	-2.48396	-2.32148	-2.28572	-2.1842	-2.17912	-2.00944	-1.82572	-1.6842	-1.3812	-1.22576	-0.729	-0.549	-0.43824	-0.3814	-0.27236	-0.26836	-0.11928	0.00716	0.0112	0.0154	0.01932	0.02396	0.02884	0.0348	0.04024	0.0458	0.05148	0.05736	0.06368	0.07012	0.07672	0.08352	0.09052	0.0978	0.10548	0.12112	0.1358	0.14384	0.16604	0.17964
X170112	1a	ab3	MEBE2	U2	T6	-2.87248	-2.817	-2.7936	-2.70752	-2.6404	-2.4926	-2.33064	-2.29956	-2.0774	-1.90112	-1.87276	-1.77884	-1.69392	-1.65312	-1.63076	-1.33492	-1.2316	-1.00728	-0.86952	-0.82396	-0.79768	-0.722	-0.57712	-0.53216	-0.26332	-0.2216	-0.19932	-0.12288	-0.09352	-0.02424	0.007	0.011	0.015	0.01896	0.02372	0.02856	0.03416	0.03964	0.04556	0.0516	0.05972	0.0666	0.07548	0.08344
X170112	1a	ab3	MEBE2	U1	T7	-2.95124	-2.92748	-2.9028	-2.75616	-2.61524	-2.54524	-2.40964	-2.28308	-2.107	-2.08548	-1.94932	-1.6264	-1.56156	-1.26392	-1.1122	-0.96944	-0.6696	-0.63252	-0.5932	-0.29032	-0.23912	0.00716	0.0112	0.01504	0.01916	0.02336	0.0284	0.0336	0.03812	0.04548	0.05	0.05596	0.06304	0.06788	0.07436	0.0816	0.09	0.0956	0.1108	0.11948	0.12928	0.14172	0.15952	0.1886
X170112	1a	ab3	MEBE2	U2	T7	-2.92744	-2.82288	-2.6716	-2.47832	-2.29596	-2.21332	-2.07564	-1.85348	-1.699	-1.5772	-1.5562	-1.33788	-1.243	-1.16236	-1.09584	-0.9954	-0.85372	-0.79888	-0.72816	-0.6522	-0.4772	-0.42676	-0.32412	-0.24824	-0.11812	-0.05188	0.00704	0.01108	0.0152	0.01924	0.0234	0.0284	0.03436	0.0398	0.0458	0.05256	0.05976	0.06588	0.0738	0.08116	0.08876	0.0964	0.10548	0.11472
X170112	1a	ab3	MEBE2	U1	T8	-2.69808	-2.38016	-2.09612	-1.95108	-1.82484	-1.77188	-1.71972	-1.64564	-1.62752	-1.60816	-1.49124	-1.44308	-1.3396	-1.16312	-1.05856	-1.00168	-0.6776	-0.39528	-0.3314	-0.0504	-0.00092	0.0074	0.01176	0.01636	0.0256	0.03564	0.04052	0.04584	0.0516	0.05716	0.06396	0.06948	0.07516	0.0912	0.1154	0.13472	0.15232	0.16092	0.17036	0.18644
X170112	1a	ab3	MEBE2	U2	T8	-3.00364	-2.82124	-2.78544	-2.73172	-2.695	-2.6492	-2.55612	-2.24468	-2.21288	-2.12	-1.9604	-1.90596	-1.7172	-1.67552	-1.45232	-1.40136	-1.20732	-1.10264	-1.07324	-1.04532	-0.8926	-0.79916	-0.76364	-0.71712	-0.58696	-0.2848	-0.22856	-0.12264	0.00692	0.01084	0.01476	0.01896	0.02344	0.02848	0.03364	0.03952	0.04556	0.0516	0.058	0.06448	0.07124	0.07864	0.0858	0.09504
X170112	1a	ab3	MEBE2	U1	T9	-2.77284	-2.69976	-2.64728	-2.56888	-2.41956	-2.34756	-2.31644	-2.2182	-2.12452	-2.09816	-2.03628	-1.9042	-1.57232	-1.38272	-1.37912	-1.20824	-1.16716	-1.05752	-0.83308	-0.75764	-0.24824	-0.20624	-0.14168	0.00704	0.01124	0.01492	0.01936	0.02396	0.0286	0.03404	0.0404	0.04576	0.05152	0.05968	0.0654	0.0726	0.078	0.10116	0.10864	0.16312
X170112	1a	ab3	MEBE2	U2	T9	-2.89528	-2.78344	-2.63932	-2.61776	-2.35408	-2.32308	-2.27224	-2.1778	-2.03536	-1.87944	-1.6688	-1.62272	-1.57072	-1.47048	-1.40308	-1.34804	-1.2138	-0.87488	-0.83504	-0.68916	-0.66604	-0.6474	-0.55156	-0.36896	-0.30848	-0.17032	-0.07236	0.00668	0.01076	0.01468	0.01912	0.02376	0.0284	0.03376	0.03912	0.045	0.05152	0.05952	0.06756	0.07644	0.08432	0.09236	0.10148	0.11096
X170112	1a	ab3	MEBE2	U1	T10	-2.92004	-2.75104	-2.58788	-2.45824	-2.30744	-2.274	-2.08012	-1.82692	-1.3878	-1.35716	-1.23368	-1.12672	-1.04664	-0.8198	-0.79192	-0.63304	-0.2276	-0.16636	-0.02076	0.00716	0.01108	0.01532	0.0198	0.02432	0.02912	0.03456	0.03992	0.04552	0.05092	0.06268	0.07148	0.07876	0.08596	0.09392	0.10504	0.11252	0.12008	0.12664	0.13856	0.15808	0.1712
X170112	1a	ab3	MEBE2	U2	T10	-2.87444	-2.84504	-2.749	-2.54656	-2.44016	-2.3274	-2.30624	-2.12216	-2.10504	-1.97892	-1.89916	-1.7626	-1.59784	-1.51064	-1.47124	-1.366	-1.21244	-1.09148	-0.80904	-0.7404	-0.67944	-0.46704	-0.38724	-0.18596	-0.1654	0.0068	0.0108	0.01484	0.01892	0.02388	0.0292	0.03448	0.04032	0.04572	0.05288	0.05916	0.06596	0.07432	0.08172	0.08968	0.09812	0.10844	0.12004	0.13012
X170117	2a	ab3	Air0	U1	T1	-2.91996	-2.88992	-2.8322	-2.18796	-1.56512	-1.21576	-1.16932	-1.10956	-1.05228	-0.7624	-0.73	-0.59448	-0.3006	-0.06476	0.1654
X170117	2a	ab3	Air0	U2	T1	-2.29336	-2.13232	-2.0406	-1.90552	-1.54388	-1.44944	-1.41908	-1.00504	-0.9278	-0.8598	-0.641	-0.48204	0.05936
X170117	2a	ab3	Air0	U1	T2	-1.98164	-1.76124	-1.70916	-1.67936	-1.63568	-1.59064	-1.5518	-1.50176	-1.37448	-1.292	-1.18208	-0.93516	-0.88492	-0.73232	-0.26044	-0.1698	-0.14856	-0.11216	-0.01764	0.0342	0.24432
X170117	2a	ab3	Air0	U2	T2	-2.4208	-2.32192	-2.25128	-2.18776	-1.96296	-1.57652	-1.33492	-0.84232	-0.73892	-0.6156	0.00316	0.0286	0.14116
X170117	2a	ab3	Air0	U1	T3	-2.899	-2.76604	-2.4438	-2.25624	-2.175	-2.1326	-2.07856	-2.0134	-1.98164	-1.95636	-1.90796	-1.87404	-1.84924	-1.82176	-1.76548	-1.49236	-0.59608	-0.24352	-0.192	-0.03052	-0.00328	0.02884	0.09368	0.14672	0.24892
X170117	2a	ab3	Air0	U2	T3	-2.79416	-2.36116	-2.27572	-2.2342	-2.18508	-2.16608	-2.03996	-1.47728	-1.1598	-1.1	-1.06964	-0.90764	-0.75468	-0.1688	0.03576	0.14176
X170117	2a	ab3	Air0	U1	T4	-2.69172	-2.65256	-2.58412	-2.24024	-2.13328	-2.09472	-0.90168	-0.879	-0.78232	-0.70056	-0.6696
X170117	2a	ab3	Air0	U2	T4	-2.82616	-2.71648	-2.17476	-1.8012	-1.56144	-1.3746	-1.04108	-1.0112	-0.79016	-0.6076	-0.54016	-0.36796	-0.25728	-0.17984	0.0396	0.0632	0.10484	0.17484
X170117	2a	ab3	Air0	U1	T5	-2.95424	-2.845	-2.82792	-2.73756	-2.66496	-2.59228	-2.56876	-2.5406	-2.39352	-2.32964	-2.27796	-2.05164	-1.3556	-1.32908	-1.19084	-0.49444	0.04816	0.2176
X170117	2a	ab3	Air0	U2	T5	-2.91792	-1.99236	-1.96152	-1.93196	-1.81276	-1.62944	-1.10972	-0.6862	-0.65488	-0.58648	-0.55172	0.10732	0.191
X170117	2a	ab3	Air0	U1	T6	-2.90544	-2.20836	-1.52768	-0.38552	-0.35048	0.01472	0.08308
X170117	2a	ab3	Air0	U2	T6	-2.47788	-1.96416	-1.9178	-1.83832	-1.79164	-1.73384	-1.67544	-0.95796	-0.92676	-0.90304	-0.59632	0.03736
X170117	2a	ab3	Air0	U1	T7	-2.34404	-2.30892	-2.13812	-1.75644	-1.58	-1.51548	-0.47888	-0.3434	-0.28876	0.11568
X170117	2a	ab3	Air0	U2	T7	-2.8816	-2.45788	-2.42376	-2.31264	-2.22964	-2.19964	-2.10492	-1.88356	-1.50088	-1.46972	-1.39748	-1.37012	-1.33052	-0.95532	-0.90468	-0.76116	-0.72148	-0.65864	-0.2968	0.0756
X170117	2a	ab3	Air0	U1	T8	-2.30488	-2.22316	-2.19788	-2.15324	-2.0838	-2.03668	-2.01404	-1.97708	-1.87976	-1.85676	-1.68584	-1.27464	-0.87372	-0.73888	-0.56796	-0.41392	-0.10228	0.24264
X170117	2a	ab3	Air0	U2	T8	-2.9454	-2.919	-2.65732	-2.21668	-2.14428	-1.98468	-1.41632	-1.39136	-1.3478	-1.15356	-1.10744	-1.00968	-0.7562	-0.12044	0.05656	0.23736
X170117	2a	ab3	Air0	U1	T9	-2.71356	-1.50112	-1.45164	-1.35952	-1.28616	-0.80832	-0.68868	-0.4984
X170117	2a	ab3	Air0	U2	T9	-2.86912	-2.80208	-2.50988	-1.55432	-1.48652	-1.39756	-1.362	-1.26808	-1.19236	-1.03628	-0.99264	-0.76596	-0.7276	-0.54164	-0.31472	-0.17164	-0.1006	0.15828
X170117	2a	ab3	Air0	U1	T10	-2.39848	-2.01824	-1.91436	-1.89264	-1.8718	-1.84048	-1.78728	-1.0878	-0.48884	-0.44444	-0.39616	0.21208
X170117	2a	ab3	Air0	U2	T10	-2.29708	-2.16568	-2.02264	-1.99148	-1.94424	-1.88956	-1.76736	-1.69744	-1.25148	-1.06892	-0.93596	-0.76884	-0.2982	-0.19272	-0.13628	-0.0782	0.08912
X170117	2a	ab3	MEBE6	U1	T1	-2.6814	-2.45044	-2.36992	-0.91044	-0.8692	-0.73088	-0.69668	-0.6368	-0.318	-0.27544	-0.2184	0.0324
X170117	2a	ab3	MEBE6	U2	T1	-2.31484	-2.27416	-2.24296	-2.18548	-2.16088	-1.86312	-1.33988	-1.30628	-1.21312	-1.1564	-1.13716	-0.99744	-0.81536	-0.46572	-0.43048	0.02404
X170117	2a	ab3	MEBE6	U1	T2	-2.93692	-2.84196	-2.75984	-2.53852	-2.41164	-2.21484	-1.55312	-1.4806	-1.3894	-1.09376	-1.02112	-0.61588	-0.35224	0.19156
X170117	2a	ab3	MEBE6	U2	T2	-2.76096	-2.67072	-2.10008	-1.82668	-1.81592	-1.72432	-1.4888	-0.90204	-0.6158	-0.50408	-0.42352	-0.38064	-0.02916	0.0888	0.13784	0.18188	0.248
X170117	2a	ab3	MEBE6	U1	T3	-2.94464	-2.90052	-2.85224	-2.63428	-2.48784	-2.45372	-2.37692	-2.33496	-2.24828	-2.06668	-1.9816	-0.89792	-0.7506	-0.6464	-0.53708	-0.32852	-0.0688
X170117	2a	ab3	MEBE6	U2	T3	-2.42896	-2.39392	-2.34348	-2.28172	-2.26104	-2.20344	-1.71484	-1.68588	-1.58044	-1.31732	-1.0062	-0.82572	-0.68884	-0.59028	-0.56824	-0.46344	-0.35028	-0.15844	0.03844
X170117	2a	ab3	MEBE6	U1	T4	-2.7862	-1.82196	-1.78036	-1.74252	-1.60008	-1.49304	-0.73732	-0.70924	-0.66972	-0.55764	0.05164
X170117	2a	ab3	MEBE6	U2	T4	-2.94696	-2.70088	-2.52108	-2.28844	-2.01132	-1.98736	-1.96324	-1.89308	-1.85576	-1.81648	-1.7096	-1.42256	-0.98908	-0.64836	-0.60532	-0.55904	-0.34864	0.02476
X170117	2a	ab3	MEBE6	U1	T5	-2.7536	-2.71556	-2.61004	-2.06364	-1.9908	-1.85104	-1.75284	-1.71404	-1.50784	-1.41948	-1.37636	-1.0376	-1.00152	-0.56384	-0.46572	-0.40036	-0.36572	0.11544
X170117	2a	ab3	MEBE6	U2	T5	-2.86284	-2.73388	-2.63184	-2.33256	-2.03944	-1.9098	-1.8248	-1.72776	-1.6454	-1.50808	-1.4102	-1.1654	-0.04496	-0.0158	0.02244	0.04364	0.19764	0.22872
X170117	2a	ab3	MEBE6	U1	T6	-2.3714	-2.30772	-2.26484	-1.9118	-1.76288	-1.692	-1.64596	-1.39708	0.074
X170117	2a	ab3	MEBE6	U2	T6	-2.985	-2.92792	-2.75488	-2.572	-2.41488	-2.36168	-2.20496	-2.0852	-1.92516	-1.54364	-1.41596	-1.25604	-1.148	-0.52984	0.05228
X170117	2a	ab3	MEBE6	U1	T7	-2.46136	-0.9822	-0.68824	-0.6476	-0.38056	-0.18128	0.10924	0.14828
X170117	2a	ab3	MEBE6	U2	T7	-2.61116	-2.4322	-2.3134	-2.23184	-2.16492	-2.11044	-2.05724	-1.98688	-1.95048	-1.90208	-1.84052	-1.82532	-1.64052	-1.55768	-1.09432	-1.01344	-0.7504	-0.57644	-0.04216	0.16576	0.2268
X170117	2a	ab3	MEBE6	U1	T8	-2.71184	-2.67884	-2.66024	-2.62176	-2.59328	-2.54112	-2.40292	-1.87284	-1.15512	-1.12768	-1.09388	-1.02612	-0.93456	-0.8104	-0.71536	-0.64924	-0.13144	0.04308
X170117	2a	ab3	MEBE6	U2	T8	-2.92496	-2.8704	-2.84508	-2.81312	-2.782	-2.48404	-2.0718	-1.81672	-1.568	-1.53272	-1.02328	-0.4776	-0.11508	0.02808	0.0996	0.14452	0.19468
X170117	2a	ab3	MEBE6	U1	T9	-2.22076	-1.75492	-1.71368	-1.64376	-1.55912	-1.36396	-1.2062	-1.13252	-1.10844	-0.75752	-0.57732	-0.53684	-0.40904	-0.25504	-0.21408	-0.18372	0.0278
X170117	2a	ab3	MEBE6	U2	T9	-1.9532	-1.417	-1.3716	-1.33312	-1.27052	-1.23444	-1.19376	-0.8756	-0.72256	-0.66992	-0.5522	-0.51068	-0.04532	0.23504
X170117	2a	ab3	MEBE6	U1	T10	-2.88492	-2.68236	-2.56144	-2.45472	-2.384	-2.30624	-1.79172	-1.75564	-1.655	-1.61248	-1.58692	-1.55444	-1.5044	-1.40948	-1.11768	-1.09252	-0.88452	-0.6506	-0.57996	-0.11452	-0.07716	0.04032	0.12896
X170117	2a	ab3	MEBE6	U2	T10	-3.00236	-2.9706	-2.92312	-2.14452	-2.04772	-2.02112	-1.8464	-1.79732	-1.42484	-1.38264	-1.24692	-0.71932	-0.69044	-0.66772	-0.60032	-0.11468	-0.08228	0.03496	0.16892
X170117	2a	ab3	MEBE5	U1	T1	-1.912	-1.79492	-0.8312	-0.63012	-0.61752	-0.53076	-0.27844	0.03072	0.05956	0.0988	0.17892
X170117	2a	ab3	MEBE5	U2	T1	-2.86244	-2.2012	-2.17112	-2.14592	-2.11132	-1.92392	-1.30196	-1.2468	-1.22744	-1.17132	-1.07836	-1.01708	-0.92808	-0.89836	-0.87712	-0.78568	-0.73448	-0.6664	0.02348	0.0404
X170117	2a	ab3	MEBE5	U1	T2	-1.8532	-1.12796	-1.05956	-0.98484	-0.80984	-0.69144	-0.55768	-0.51572	-0.42508	-0.17068	0.03804	0.06712	0.11184	0.15108	0.22528
X170117	2a	ab3	MEBE5	U2	T2	-2.60152	-2.2172	-2.10584	-1.96676	-1.41512	-1.26608	-1.17704	-1.01752	-0.51812	-0.42652	0.019	0.03432	0.09144
X170117	2a	ab3	MEBE5	U1	T3	-2.94132	-2.90628	-2.84584	-2.80648	-2.74504	-2.15488	-2.03548	-1.47856	-1.14856	-1.10008	-1.04344	-0.88756	-0.84192	0.03656
X170117	2a	ab3	MEBE5	U2	T3	-2.99724	-2.97164	-2.5238	-2.44896	-2.4206	-2.39244	-2.10096	-2.0718	-1.9154	-1.66204	-1.59308	-1.34152	-1.12384	-1.08416	-1.05456	-1.02564	-0.99632	-0.15052	0.021	0.03548	0.05356
X170117	2a	ab3	MEBE5	U1	T4	-2.34532	-2.2678	-1.92376	-1.84404	-0.97264	-0.43172	-0.29816	-0.21564	-0.12412	0.02288	0.06964	0.11716
X170117	2a	ab3	MEBE5	U2	T4	-2.87364	-2.82016	-2.72808	-2.564	-2.47012	-2.4314	-2.26792	-1.46756	-1.43684	-1.29484	-0.98408	-0.70364	-0.39128	-0.35028	-0.10872	0.02032	0.03628	0.07368	0.12488	0.18472
X170117	2a	ab3	MEBE5	U1	T5	-2.2164	-1.94288	-1.31828	-0.99724	-0.35524	0.00116	0.03252	0.04952
X170117	2a	ab3	MEBE5	U2	T5	-2.67564	-2.31036	-2.18676	-2.05812	-1.97324	-1.87012	-1.70432	-1.55808	-1.53036	-1.49832	-1.45884	-1.08032	-0.95504	-0.90408	-0.74328	-0.63292	-0.58848	-0.49324	-0.44708	-0.31552	-0.2762	-0.04676	0.02128	0.03988	0.06712
X170117	2a	ab3	MEBE5	U1	T6	-2.88316	-2.78144	-2.74632	-2.13	-1.93516	-1.43696	-1.35264	-0.85988	0.03196	0.09092	0.15168
X170117	2a	ab3	MEBE5	U2	T6	-2.61928	-1.9644	-1.83408	-1.64784	-1.61152	-1.4902	-1.46248	-1.38496	-1.34052	-1.11696	-0.9914	-0.9648	-0.9294	-0.88348	-0.62156	-0.53304	-0.50912	-0.27764	-0.23524	-0.06664	0.02312	0.03956
X170117	2a	ab3	MEBE5	U1	T7	-2.76568	-2.28044	-1.99752	-1.86576	-1.7018	-0.80596	0.02456	0.04804
X170117	2a	ab3	MEBE5	U2	T7	-2.94652	-2.51012	-2.44316	-2.1702	-2.044	-1.9534	-1.18588	-1.12284	-1.06124	-0.67828	-0.62408	-0.45352	-0.328	-0.18724	-0.14516	-0.04408	0.02196	0.038	0.0586
X170117	2a	ab3	MEBE5	U1	T8	-2.53892	-2.43524	-2.4124	-2.36064	-2.2724	-2.12984	-2.08232	-1.97084	-1.81956	-1.7724	-1.58684	-1.19748	0.03592
X170117	2a	ab3	MEBE5	U2	T8	-2.8554	-2.80672	-2.76856	-2.66148	-2.61264	-2.54956	-2.51088	-2.4422	-2.02088	-1.70156	-1.66824	-1.63784	-1.59656	-1.5296	-1.35076	-1.07716	-0.28856	0.01632	0.029	0.04068	0.06392	0.15236
X170117	2a	ab3	MEBE5	U1	T9	-2.27396	-2.23112	-2.09004	-2.01216	-1.95176	-1.90536	-1.70684	-0.20416	0.02388	0.0568
X170117	2a	ab3	MEBE5	U2	T9	-2.80904	-2.74684	-2.38692	-2.29364	-1.90536	-1.80916	-1.77452	-1.53496	-1.4848	-1.11076	-1.03608	-0.85784	-0.7724	-0.70432	-0.66796	-0.64476	-0.25496	0.01696	0.03084	0.04728	0.066	0.21372
X170117	2a	ab3	MEBE5	U1	T10	-2.26828	-1.21532	-1.12744	-1.07828	-0.84596	-0.78172	-0.65136	-0.21696	0.03352
X170117	2a	ab3	MEBE5	U2	T10	-2.9342	-2.84892	-2.69808	-2.626	-2.4846	-2.43964	-2.34904	-2.309	-2.08288	-2.04428	-2.00452	-1.95156	-1.8886	-0.96056	-0.9022	-0.77132	-0.65648	-0.62444	-0.58372	-0.17256	-0.09116	-0.01108	0.02096	0.03032	0.0562	0.11344
X170117	2a	ab3	MEBE4	U1	T1	-2.78784	-2.716	-1.741	-0.77104	-0.71576	-0.68188	-0.63504	-0.27252	-0.01724	0.01544	0.02192	0.02796	0.03508	0.04564
X170117	2a	ab3	MEBE4	U2	T1	-2.98448	-2.86824	-2.83188	-2.82644	-2.72904	-2.563	-2.31832	-1.7702	-1.72348	-1.69172	-1.55212	-1.02208	-0.95404	-0.60324	-0.55404	-0.38856	-0.32852	-0.22884	-0.17836	-0.10604	0.01244	0.01788	0.023	0.02844	0.03484	0.043	0.05924
X170117	2a	ab3	MEBE4	U1	T2	-2.94408	-2.47664	-2.39036	-2.24584	-2.04516	-1.98352	-1.7932	-1.7324	-1.6766	-1.61492	-1.55312	-1.4258	-1.28672	-1.25	-1.23976	-1.09968	-0.969	-0.11	0.0068	0.01596	0.02224	0.02892	0.0376	0.048	0.06196
X170117	2a	ab3	MEBE4	U2	T2	-2.44636	-2.30784	-2.0166	-1.74576	-1.54952	-1.51052	-1.45468	-0.62752	-0.34716	-0.0438	-0.0062	0.0122	0.0176	0.02284	0.02844	0.03508	0.04416	0.0674
X170117	2a	ab3	MEBE4	U1	T3	-2.99976	-2.52456	-2.25876	-1.93324	-1.89456	-1.67056	-1.3584	-1.3138	-1.1328	-1.01692	-0.95592	-0.797	-0.74472	-0.7084	-0.07516	0.0158	0.02184	0.02784	0.03444	0.04388	0.06172
X170117	2a	ab3	MEBE4	U2	T3	-2.7468	-2.64344	-2.57692	-2.49928	-2.18452	-2.14728	-1.662	-1.62304	-1.5086	-1.44404	-1.03856	-0.66248	-0.619	-0.13732	-0.07052	-0.03524	-0.01176	0.01232	0.01772	0.0228	0.028	0.03424	0.0406	0.06068
X170117	2a	ab3	MEBE4	U1	T4	-2.92164	-2.7524	-2.38244	-2.05396	-1.89576	-1.64416	-1.36772	-1.2972	-1.25524	-1.21924	-1.10056	-1.06592	-1.02216	-0.51664	-0.32068	0.01532	0.02148	0.02768	0.03344	0.04112	0.05872	0.10996
X170117	2a	ab3	MEBE4	U2	T4	-2.97888	-2.71148	-2.63772	-2.58308	-2.55632	-2.40004	-2.2554	-2.10888	-1.93204	-1.55836	-1.02056	-0.9564	-0.815	-0.50412	-0.2582	-0.14748	-0.1026	0.01056	0.01596	0.02056	0.02544	0.03092	0.03664	0.04512	0.05672
X170117	2a	ab3	MEBE4	U1	T5	-2.76252	-2.12512	-2.07136	-2.02412	-1.85104	-1.72248	-1.52396	-1.42516	-1.16156	-0.82548	-0.68876	-0.57324	0.01484	0.02072	0.02688	0.03256	0.03972	0.0486	0.06404
X170117	2a	ab3	MEBE4	U2	T5	-2.9648	-2.6836	-2.6474	-2.60312	-2.22148	-2.13828	-1.92824	-1.53576	-1.29536	-1.15588	-0.94888	-0.84552	-0.56764	-0.4314	-0.24848	0.01136	0.016	0.02044	0.02508	0.03008	0.03568	0.04248	0.05056	0.0618
X170117	2a	ab3	MEBE4	U1	T6	-2.77044	-2.74292	-2.25572	-2.20508	-2.11308	-1.96584	-1.78464	-1.59172	-1.55132	-1.03956	-0.98308	-0.90532	-0.39452	-0.1744	-0.05052	0.01352	0.01972	0.02552	0.03132	0.03796	0.04612	0.06056
X170117	2a	ab3	MEBE4	U2	T6	-2.81028	-2.71324	-2.08532	-1.73092	-1.59308	-1.38688	-1.34624	-0.93736	-0.8898	-0.51716	-0.42688	-0.37188	0.0112	0.01612	0.02056	0.02536	0.03012	0.03568	0.043	0.05196	0.07084
X170117	2a	ab3	MEBE4	U1	T7	-2.69388	-2.4252	-2.14356	-1.95988	-1.4288	-1.17216	-1.00116	-0.92756	-0.80556	-0.35892	-0.3222	0.01504	0.02052	0.02572	0.03128	0.03784	0.0468	0.0592
X170117	2a	ab3	MEBE4	U2	T7	-2.97864	-2.52028	-2.45452	-2.02156	-1.36256	-0.74432	-0.64764	-0.30732	-0.26928	0.011	0.016	0.02044	0.02496	0.0298	0.03576	0.04264	0.05164	0.074
X170117	2a	ab3	MEBE4	U1	T8	-2.97108	-2.6082	-2.55136	-2.37464	-1.36688	-0.95008	-0.49596	0.01388	0.0194	0.02428	0.02956	0.0356	0.04332	0.0678
X170117	2a	ab3	MEBE4	U2	T8	-2.86256	-2.381	-2.25404	-2.19472	-1.9326	-1.84912	-1.19972	-0.53488	-0.34432	-0.24948	-0.08392	0.01052	0.0154	0.01972	0.02416	0.02904	0.0346	0.04112	0.04944	0.0614	0.08416
X170117	2a	ab3	MEBE4	U1	T9	-2.94708	-2.53664	-2.4178	-2.17664	-2.0176	-1.70672	-1.66264	-1.33688	-1.2682	-1.02804	-0.88692	-0.79272	-0.75476	-0.73252	-0.70536	-0.3464	-0.2448	-0.12188	0.01512	0.02024	0.02592	0.0318	0.03932	0.05032
X170117	2a	ab3	MEBE4	U2	T9	-2.8394	-2.73488	-2.70008	-2.5824	-1.98404	-1.92452	-1.6638	-1.48424	-1.15824	-1.03744	-0.95632	-0.90212	-0.79292	-0.67764	0.011	0.01564	0.02	0.02464	0.02968	0.0348	0.04144	0.05012	0.06756
X170117	2a	ab3	MEBE4	U1	T10	-2.98364	-2.92924	-2.86484	-2.59936	-2.1784	-1.9544	-1.88104	-1.76472	-1.46512	-1.27512	-1.19464	-1.03804	-1.00876	-0.37212	0.0138	0.01952	0.02464	0.02992	0.03524	0.04224	0.0508
X170117	2a	ab3	MEBE4	U2	T10	-2.98576	-2.32376	-2.22048	-2.051	-2.0276	-1.98004	-1.9312	-1.78152	-1.04832	-0.98488	-0.92204	-0.90152	-0.67316	-0.44432	-0.36856	-0.21552	-0.17104	0.01092	0.016	0.02036	0.02504	0.02996	0.03528	0.04192	0.04948	0.07184
X170117	2a	ab3	MEBE3	U1	T1	-2.90408	-2.71756	-2.3792	-2.16832	-2.11076	-1.89268	-1.65128	-1.48016	-1.45224	-1.42304	-1.3226	-1.23548	-1.20464	-1.04936	-0.99444	-0.7098	-0.58048	-0.4098	-0.31952	-0.26468	-0.14684	-0.12568	0.00948	0.01348	0.017	0.02044	0.02372	0.02728	0.03096	0.03472	0.0386	0.0428	0.04676	0.0514	0.05604	0.06152	0.06788	0.07436	0.08272
X170117	2a	ab3	MEBE3	U2	T1	-2.9854	-2.95052	-2.9052	-2.66996	-2.53712	-2.46116	-2.45704	-2.31944	-1.85984	-1.53332	-1.34652	-1.25832	-1.02652	-0.88824	-0.57612	-0.57176	-0.48516	-0.451	-0.38468	-0.36456	-0.24448	0.00828	0.012	0.01528	0.0186	0.02528	0.0328	0.03988	0.05232	0.05668	0.06156	0.07096	0.07564	0.08076	0.08684	0.09392	0.10332
X170117	2a	ab3	MEBE3	U1	T2	-2.72228	-2.67448	-2.58204	-2.04936	-2.02664	-1.6578	-1.58328	-1.54224	-1.41396	-1.26648	-1.2148	-0.47468	-0.27236	-0.1626	0.0096	0.01352	0.0168	0.0204	0.02368	0.02704	0.03052	0.03424	0.03812	0.04228	0.04664	0.05044	0.05516	0.0598	0.06508	0.07108	0.07884	0.09136
X170117	2a	ab3	MEBE3	U2	T2	-2.8372	-2.68868	-2.47112	-1.9976	-1.88208	-1.69936	-1.52068	-1.46868	-1.4024	-1.29936	-0.94772	-0.90756	-0.88324	-0.673	-0.209	-0.06456	0.00712	0.01128	0.01448	0.01752	0.02096	0.02432	0.02768	0.03084	0.03464	0.0382	0.04248	0.04684	0.05136	0.05576	0.06092	0.06512	0.07	0.07444	0.07948	0.08512	0.09136	0.09988	0.10952
X170117	2a	ab3	MEBE3	U1	T3	-2.95948	-2.94212	-2.88056	-2.8174	-2.72608	-2.49324	-2.4534	-2.21304	-1.32608	-1.00984	-0.51924	-0.29844	0.00916	0.0132	0.01668	0.01992	0.02348	0.02696	0.03044	0.03408	0.03772	0.04152	0.04556	0.04968	0.05396	0.0588	0.06356	0.0686	0.07616	0.0842	0.09444
X170117	2a	ab3	MEBE3	U2	T3	-2.8736	-2.62848	-2.60856	-2.49808	-2.03584	-1.93052	-1.477	-1.20236	-0.8438	-0.80456	-0.27716	-0.00836	0.00848	0.01208	0.015	0.02156	0.05964	0.06476	0.07024	0.07432	0.07984	0.09316	0.10064	0.11028
X170117	2a	ab3	MEBE3	U1	T4	-2.95416	-2.7212	-2.23932	-2.1474	-1.51076	-1.38876	-1.01216	-0.98028	-0.94556	-0.78648	-0.37784	-0.23452	-0.21552	-0.112	-0.09908	0.00952	0.01336	0.01688	0.02028	0.02368	0.02716	0.03068	0.0342	0.03768	0.0418	0.04624	0.05076	0.05496	0.05972	0.06512	0.07044	0.07724	0.08464	0.09556
X170117	2a	ab3	MEBE3	U2	T4	-2.8678	-2.7066	-2.57404	-2.5386	-2.16456	-2.02104	-1.85184	-1.8314	-1.74132	-1.63244	-1.58004	-1.534	-1.46984	-1.30704	-1.22416	-0.99904	-0.94884	-0.9	-0.56104	-0.51524	-0.20692	-0.13668	0.0082	0.01184	0.01512	0.01832	0.0216	0.02484	0.02836	0.03228	0.03628	0.0518	0.05608	0.06056	0.0652	0.07012	0.075	0.0808	0.08584	0.0922	0.09816	0.10392	0.11352
X170117	2a	ab3	MEBE3	U1	T5	-2.94028	-2.86296	-2.78188	-2.0396	-1.96492	-1.82472	-1.79256	-1.74044	-1.68072	-1.5966	-1.271	-1.20432	-1.16848	-1.03744	-0.8908	-0.38056	0.00944	0.01304	0.01648	0.01956	0.02292	0.0262	0.02968	0.03296	0.03644	0.03984	0.04364	0.04748	0.05144	0.05564	0.06064	0.06532	0.07104	0.07616	0.0818	0.08908
X170117	2a	ab3	MEBE3	U2	T5	-2.82552	-2.738	-2.6458	-2.464	-2.31416	-2.03636	-1.44892	-1.26172	-1.19464	-1.16852	-1.16128	-1.11032	-1.06644	-1.02564	-0.68188	-0.615	-0.2552	0.00816	0.01172	0.0148	0.01816	0.04692	0.05116	0.0554	0.06036	0.06464	0.06928	0.0744	0.07952	0.08492	0.09056	0.09792	0.10436	0.11928
X170117	2a	ab3	MEBE3	U1	T6	-2.77432	-2.23172	-2.13996	-2.046	-1.61056	-1.4582	-1.39376	-0.55368	-0.27832	-0.17728	-0.13872	0.00856	0.0124	0.01572	0.01904	0.02224	0.02564	0.0292	0.0328	0.03644	0.04052	0.04464	0.04884	0.05292	0.0574	0.06208	0.06712	0.07288	0.07868	0.0872	0.09668
X170117	2a	ab3	MEBE3	U2	T6	-2.85848	-2.5054	-2.33404	-2.21524	-2.087	-2.002	-1.8014	-1.76728	-1.68076	-1.32968	-1.12472	-0.85792	-0.73376	-0.67404	-0.4104	-0.27848	0.008	0.01152	0.01492	0.01784	0.0422	0.0458	0.05372	0.05792	0.06236	0.06696	0.07148	0.07712	0.08156	0.08696	0.10152	0.1122
X170117	2a	ab3	MEBE3	U1	T7	-2.94472	-2.81608	-2.38388	-2.30528	-2.06212	-1.97588	-1.2668	-1.22856	-1.09984	-1.02308	-0.75096	-0.7106	-0.6622	-0.61076	0.00912	0.01284	0.01608	0.0194	0.02236	0.02544	0.02892	0.03232	0.0358	0.04328	0.04764	0.0518	0.05584	0.06012	0.06472	0.07012	0.07512	0.08252	0.09096
X170117	2a	ab3	MEBE3	U2	T7	-2.98084	-2.6348	-2.28368	-2.25464	-2.08792	-1.61392	-1.5432	-1.45344	-1.22136	-1.17876	-1.08808	-1.04172	-0.93796	-0.79032	-0.47764	-0.45156	-0.35352	0.00796	0.01156	0.01492	0.018	0.02836	0.03212	0.03612	0.04	0.04404	0.04808	0.05224	0.05624	0.06052	0.06468	0.06992	0.07528	0.08032	0.08568	0.09104	0.09728	0.10716	0.11676
X170117	2a	ab3	MEBE3	U1	T8	-2.97772	-2.67396	-2.47948	-2.42504	-1.89812	-1.45672	-1.43056	-1.09076	-1.0084	-0.97104	-0.74992	-0.73992	-0.48032	-0.37724	0.00908	0.01288	0.0162	0.0194	0.02268	0.02588	0.02924	0.0326	0.0362	0.03988	0.04348	0.04744	0.05152	0.05564	0.06004	0.06464	0.06964	0.07536	0.08176	0.09024	0.10216
X170117	2a	ab3	MEBE3	U2	T8	-2.91832	-2.79912	-2.57444	-2.29664	-1.9394	-1.8714	-1.74436	-1.71904	-1.56256	-1.43576	-1.40056	-1.1412	-1.09064	-1.00788	-0.95088	-0.82116	-0.619	-0.44088	-0.2452	-0.01236	0.00844	0.01188	0.01504	0.0188	0.02196	0.0254	0.02876	0.03256	0.0362	0.0396	0.04288	0.04684	0.05124	0.05508	0.05956	0.064	0.07352	0.07952	0.08544	0.09196	0.09936	0.10632	0.1192
X170117	2a	ab3	MEBE3	U1	T9	-2.95836	-2.34012	-2.28532	-1.93688	-1.78868	-1.74432	-1.4954	-1.41024	-1.3604	-0.98676	-0.7724	-0.7464	0.00904	0.01276	0.016	0.01912	0.02228	0.02532	0.02868	0.03204	0.03552	0.03892	0.04264	0.04704	0.0508	0.05488	0.05956	0.06432	0.06864	0.07376	0.0794	0.08604	0.09308
X170117	2a	ab3	MEBE3	U2	T9	-2.87584	-2.78304	-2.71544	-2.33108	-2.26288	-2.13132	-1.6324	-1.59948	-1.54144	-1.5022	-1.17072	-1.04628	-0.85596	-0.60664	-0.5152	-0.0158	0.00832	0.01172	0.015	0.01848	0.02192	0.02504	0.02856	0.03188	0.03548	0.039	0.04336	0.04716	0.05104	0.05568	0.0602	0.06476	0.06912	0.07368	0.07896	0.08424	0.0894	0.09588	0.10196	0.10964
X170117	2a	ab3	MEBE3	U1	T10	-2.846	-2.72272	-2.51512	-2.37536	-2.23328	-1.95812	-1.48408	-1.0176	-0.89332	-0.77188	-0.226	-0.11888	0.00956	0.01328	0.01656	0.01992	0.02316	0.02636	0.02964	0.03336	0.03708	0.0408	0.04472	0.04844	0.05248	0.05704	0.06136	0.0666	0.07116	0.07808	0.08452	0.09268
X170117	2a	ab3	MEBE3	U2	T10	-2.9076	-2.79344	-2.45088	-2.382	-2.32968	-2.02424	-1.89392	-1.54144	-1.49168	-1.44032	-1.29552	-1.16492	-1.14688	-1.07936	-0.76776	-0.66644	-0.6468	-0.54524	-0.26984	0.00788	0.01148	0.0146	0.01756	0.02072	0.02396	0.04148	0.05412	0.05836	0.06252	0.06736	0.07296	0.07828	0.08424	0.08944	0.09564	0.10272	0.11048	0.12648
X170117	2a	ab3	MEBE2	U1	T1	-2.99524	-2.9752	-2.80176	-2.72172	-2.4824	-2.42348	-2.14036	-2.10736	-2.07468	-2.00708	-1.92508	-1.8232	-1.74064	-1.71052	-1.47664	-1.1444	-1.057	-0.90856	-0.76588	-0.57744	-0.5248	-0.31588	-0.16616	-0.12696	0.0078	0.01116	0.01412	0.01732	0.02048	0.02396	0.02728	0.031	0.03476	0.0384	0.04204	0.04572	0.04976	0.05396	0.06148	0.06592	0.07084	0.07548	0.08028	0.08548
X170117	2a	ab3	MEBE2	U2	T1	-2.90276	-2.77884	-2.75356	-2.72864	-2.541	-2.47992	-2.35192	-2.3268	-2.17944	-2.11952	-2.09416	-2.02748	-1.89092	-1.74	-1.65268	-1.46352	-1.3022	-1.21136	-1.11364	-1.07524	-1.0226	-0.96132	-0.92952	-0.85352	-0.7856	-0.75448	-0.58668	-0.50756	-0.29232	-0.25384	-0.21332	0.00712	0.01068	0.01376	0.01716	0.0206	0.02396	0.02804	0.03164	0.03524	0.05788	0.06244	0.0668	0.072
X170117	2a	ab3	MEBE2	U1	T2	-2.88824	-2.87048	-2.63416	-2.6048	-2.409	-2.353	-2.3124	-2.10836	-2.09252	-2.04244	-2.01408	-1.80156	-1.57304	-1.28064	-1.16388	-1.00708	-0.98244	-0.95656	-0.7968	-0.7112	-0.66464	-0.6118	-0.54984	-0.23952	-0.06908	0.00748	0.01072	0.01372	0.017	0.02036	0.02764	0.03104	0.035	0.03888	0.04276	0.04692	0.0506	0.05504	0.06	0.06428	0.06908	0.07348	0.07788	0.08312
X170117	2a	ab3	MEBE2	U2	T2	-2.9508	-2.85156	-2.73612	-2.58668	-2.31024	-2.26644	-2.10564	-1.9292	-1.84684	-1.80884	-1.7864	-1.64284	-1.62804	-1.60156	-1.5108	-1.33212	-1.29772	-1.2334	-1.08168	-1.05636	-0.9896	-0.72796	-0.64004	-0.59736	-0.3092	-0.14376	-0.11184	0.00716	0.0106	0.01388	0.01712	0.0206	0.02424	0.028	0.03576	0.04956	0.05384	0.05852	0.06344	0.0678	0.07288	0.07764	0.08284	0.08812
X170117	2a	ab3	MEBE2	U1	T3	-2.94272	-2.81988	-2.75808	-2.65132	-2.50804	-2.28548	-1.91768	-1.88392	-1.75544	-1.71808	-1.57696	-1.39584	-1.18924	-1.106	-0.83348	-0.75844	-0.53104	-0.4296	-0.33192	-0.01792	0.00756	0.01084	0.01372	0.017	0.02032	0.02384	0.02736	0.03064	0.03436	0.038	0.0462	0.0504	0.0546	0.05908	0.06364	0.06812	0.07276	0.078	0.08204	0.087	0.09192	0.09644	0.1018	0.10724
X170117	2a	ab3	MEBE2	U2	T3	-2.92064	-2.84556	-2.67276	-2.62376	-2.57776	-2.52256	-2.43696	-2.35008	-2.12228	-2.06864	-1.99664	-1.86832	-1.84496	-1.7794	-1.70464	-1.62068	-1.458	-1.4048	-1.32436	-1.29476	-1.12356	-1.00268	-0.95832	-0.884	-0.84616	-0.80624	-0.75696	-0.59712	-0.51428	-0.3488	-0.0348	0.00692	0.01036	0.01356	0.0168	0.02052	0.02424	0.02792	0.04956	0.054	0.05876	0.06368	0.06832	0.07384
X170117	2a	ab3	MEBE2	U1	T4	-2.98344	-2.70656	-2.62636	-2.58352	-2.30288	-2.213	-2.17264	-2.10256	-2.05412	-2.0004	-1.81808	-1.79924	-1.72848	-1.70244	-1.65772	-1.46452	-1.41936	-1.31256	-1.2058	-1.17888	-1.10244	-1.01844	-0.98584	-0.94904	-0.66944	-0.5964	-0.5026	-0.4722	-0.40824	-0.11944	0.00688	0.01036	0.01348	0.01672	0.0202	0.02356	0.03044	0.03464	0.03804	0.0418	0.04528	0.04932	0.05816	0.06268
X170117	2a	ab3	MEBE2	U2	T4	-2.9838	-2.88252	-2.83088	-2.76628	-2.61152	-2.57716	-2.50296	-2.43892	-2.236	-2.19944	-2.0408	-1.9862	-1.97012	-1.96568	-1.7842	-1.70844	-1.66716	-1.6324	-1.5714	-1.45588	-1.25172	-1.11104	-1.0566	-1.00832	-0.9436	-0.81048	-0.78216	-0.63232	-0.43844	-0.39928	-0.17256	-0.0814	-0.05172	0.00684	0.01044	0.0138	0.01728	0.02532	0.03752	0.04144	0.0458	0.0504	0.05524	0.0788
X170117	2a	ab3	MEBE2	U1	T5	-2.98696	-2.8252	-2.60284	-2.5782	-2.54532	-2.39048	-2.3316	-2.2962	-2.0288	-1.82948	-1.58788	-1.4918	-1.45048	-1.22048	-1.10972	-1.08576	-0.91888	-0.90236	-0.84376	-0.7238	-0.59768	-0.5332	-0.41908	-0.40084	-0.11408	0.00728	0.01052	0.01364	0.01672	0.02012	0.02668	0.03044	0.03396	0.0382	0.04632	0.05048	0.05516	0.0596	0.06424	0.06888	0.07384	0.0784	0.08328	0.08792
X170117	2a	ab3	MEBE2	U2	T5	-2.96576	-2.92076	-2.79788	-2.73728	-2.70016	-2.52904	-2.41348	-2.325	-2.286	-2.23788	-2.07184	-2.03328	-1.94588	-1.76432	-1.70684	-1.65584	-1.49092	-1.45664	-1.33536	-1.24656	-1.16476	-1.1042	-1.08296	-1.01936	-0.90388	-0.66712	-0.64056	-0.50648	-0.3248	-0.21952	-0.07888	-0.03292	0.00664	0.0102	0.0136	0.01676	0.0204	0.0244	0.03644	0.04048	0.04992	0.05872	0.07748	0.0828
X170117	2a	ab3	MEBE2	U1	T6	-2.99404	-2.78972	-2.75324	-2.66896	-2.63664	-2.59612	-2.30868	-2.05936	-1.93252	-1.84696	-1.72888	-1.71004	-1.68272	-1.3554	-1.22644	-1.19712	-1.1394	-0.96128	-0.82944	-0.518	-0.50488	-0.33196	-0.25376	-0.20704	-0.16724	-0.09036	-0.012	0.00724	0.01076	0.01404	0.01756	0.021	0.02452	0.02792	0.03188	0.03556	0.03972	0.0472	0.05108	0.05584	0.06076	0.06552	0.07016	0.0754
X170117	2a	ab3	MEBE2	U2	T6	-2.94724	-2.92976	-2.8344	-2.75504	-2.69336	-2.6562	-2.4814	-2.31684	-2.2948	-2.24768	-2.12996	-2.08252	-1.84792	-1.77524	-1.68668	-1.62244	-1.46804	-1.25836	-1.2124	-1.14036	-1.12388	-0.95132	-0.88568	-0.85532	-0.75572	-0.65776	-0.60724	-0.55748	-0.48708	-0.41	-0.3246	-0.25336	-0.2214	-0.13024	-0.04116	0.00692	0.01048	0.01392	0.02084	0.02456	0.03656	0.04084	0.0498	0.05512
X170117	2a	ab3	MEBE2	U1	T7	-2.98824	-2.94588	-2.82852	-2.7626	-2.46116	-2.35636	-2.24188	-2.09512	-1.9152	-1.859	-1.67916	-1.62532	-1.58876	-1.57264	-1.24132	-1.13892	-1.10884	-0.95	-0.91016	-0.51712	-0.49424	-0.47376	-0.26908	-0.16364	-0.04368	0.0074	0.0108	0.01384	0.01728	0.0206	0.024	0.02736	0.03116	0.0386	0.04212	0.04648	0.0504	0.05464	0.05872	0.06368	0.06828	0.07284	0.07708	0.08216
X170117	2a	ab3	MEBE2	U2	T7	-2.95632	-2.85388	-2.74676	-2.63168	-2.56596	-2.50716	-2.26088	-2.20928	-2.08244	-2.05996	-1.9794	-1.90548	-1.79684	-1.72092	-1.63936	-1.52316	-1.48396	-1.4304	-1.37896	-1.30884	-1.25388	-1.17912	-1.09016	-0.99552	-0.87972	-0.7558	-0.72208	-0.65276	-0.58576	-0.50596	-0.43048	-0.39688	-0.32504	-0.2376	-0.23324	-0.17052	-0.0666	0.00696	0.01072	0.01396	0.01764	0.02108	0.03776	0.04212
X170117	2a	ab3	MEBE2	U1	T8	-2.96024	-2.76468	-2.60956	-2.55164	-2.34044	-2.30832	-2.17952	-2.0676	-1.94128	-1.82264	-1.80876	-1.71092	-1.577	-1.42328	-1.37264	-1.24988	-1.15364	-1.11116	-0.99732	-0.91	-0.86124	-0.68184	-0.65452	-0.61752	-0.42124	-0.28888	-0.16528	0.00744	0.01072	0.01388	0.0174	0.02052	0.02384	0.03104	0.04528	0.04992	0.05472	0.05924	0.0638	0.06792	0.0764	0.08112	0.08628	0.09164
X170117	2a	ab3	MEBE2	U2	T8	-2.99796	-2.80368	-2.75804	-2.65164	-2.59512	-2.5	-2.44148	-2.41384	-2.32352	-2.18152	-2.07832	-2.00504	-1.872	-1.8384	-1.7472	-1.71736	-1.58336	-1.47628	-1.35744	-1.19596	-1.08016	-1.05696	-1.02612	-0.9276	-0.83632	-0.68012	-0.65488	-0.53412	-0.42948	-0.3526	-0.21476	-0.18468	-0.16104	-0.103	0.00716	0.01076	0.01408	0.02128	0.02512	0.03728	0.04136	0.04568	0.05072	0.05532
X170117	2a	ab3	MEBE2	U1	T9	-2.93144	-2.7806	-2.58424	-2.55332	-2.37852	-2.3322	-2.30944	-2.2128	-2.15268	-2.0736	-2.03072	-1.89736	-1.78344	-1.6346	-1.28176	-1.2552	-1.11992	-1.0856	-1.05684	-0.9248	-0.8604	-0.83436	-0.60572	-0.55244	-0.49004	-0.46484	-0.19904	-0.161	-0.13588	-0.0708	0.00736	0.01084	0.01396	0.0172	0.02072	0.02388	0.034	0.03796	0.04568	0.04952	0.05376	0.05784	0.062	0.06656
X170117	2a	ab3	MEBE2	U2	T9	-2.92804	-2.89352	-2.83732	-2.73672	-2.59152	-2.50796	-2.5036	-2.48748	-2.42136	-2.22892	-2.17832	-2.0942	-2.04416	-1.95056	-1.9262	-1.8012	-1.77964	-1.63348	-1.60724	-1.53888	-1.4918	-1.33608	-1.28476	-1.21656	-1.16812	-1.09056	-0.87344	-0.8076	-0.74556	-0.717	-0.58136	-0.4626	-0.36472	-0.255	-0.19176	-0.16468	-0.09724	-0.06968	0.00696	0.01064	0.01404	0.02104	0.02512	0.03292
X170117	2a	ab3	MEBE2	U1	T10	-2.9574	-2.83004	-2.79612	-2.76592	-2.57192	-2.52196	-2.40664	-2.18184	-1.9392	-1.83392	-1.7298	-1.59304	-1.57284	-1.54924	-1.4602	-1.24616	-1.10792	-0.86236	-0.6694	-0.60616	-0.563	-0.46968	-0.32572	-0.24964	-0.14644	0.0074	0.01076	0.01396	0.01708	0.02048	0.02412	0.03132	0.03484	0.04624	0.05056	0.05472	0.05912	0.06412	0.06868	0.07352	0.07872	0.0836	0.0884	0.09356
X170117	2a	ab3	MEBE2	U2	T10	-2.91656	-2.82096	-2.80108	-2.64672	-2.52612	-2.4836	-2.44924	-2.39176	-2.29688	-2.25992	-1.98656	-1.94988	-1.9104	-1.83292	-1.80008	-1.621	-1.45192	-1.41184	-1.26748	-1.24112	-1.12968	-1.1156	-0.91396	-0.87676	-0.77248	-0.70836	-0.6502	-0.57856	-0.47968	-0.34144	-0.28864	-0.23532	-0.09592	-0.04884	-0.0144	0.00688	0.01052	0.01392	0.02116	0.02584	0.05684	0.06192	0.06732	0.07312
X170118	1a	ab3	Air0	U1	T1	-2.89856	-2.73288	-2.7006	-2.47464	-2.16704	-1.82848	-1.80184	-1.71572	-1.65848	-1.5466	-1.30496
X170118	1a	ab3	Air0	U2	T1	-2.7762	-2.71972	-2.53828	-2.46852	-2.3706	-2.289	-2.26392	-2.2212	-2.13612	-2.10316	-2.05912	-2.03848	-1.91404	-1.55876	-1.3828	-1.30524	-1.29604	-1.13072	-0.92224	-0.8248	-0.71548	-0.27152	-0.20344	-0.16124	-0.00756	0.06888	0.1334	0.15408
X170118	1a	ab3	Air0	U1	T2	-2.60356	-2.5498	-2.52452	-2.47776	-2.34436	-1.90528	-1.65948	-1.5892	-1.46416	-0.80088	-0.2086	-0.09328	0.04564	0.1414	0.1854
X170118	1a	ab3	Air0	U2	T2	-2.92616	-2.87972	-2.867	-2.5878	-2.4664	-1.71264	-1.64328	-1.41736	-1.38364	-1.19352	-1.16592	-0.806	-0.17732	-0.09264	0.04476	0.07884	0.10048	0.16992	0.1964
X170118	1a	ab3	Air0	U1	T3	-2.38604	-2.35468	-1.96356	-1.6546	-1.61936	-1.42652	-1.16544	-1.08712	-0.36464	-0.05456	0.04448	0.1344	0.19028
X170118	1a	ab3	Air0	U2	T3	-2.84964	-2.67168	-2.62008	-2.59648	-2.55536	-2.47244	-2.4164	-2.20744	-2.05672	-2.00424	-1.85772	-1.79112	-1.77116	-1.71572	-1.66752	-1.48356	-1.46436	-1.43956	-1.39616	-1.27704	-1.22676	-1.16312	-1.05568	-1.00928	-0.66872	-0.4864	-0.4318	-0.33464	-0.2954	-0.13028	-0.04372	-0.01016
X170118	1a	ab3	Air0	U1	T4	-2.91368	-1.94208	-1.90176	-1.75332	-1.7216	-1.6654	-1.62628	-1.3558	0.0436
X170118	1a	ab3	Air0	U2	T4	-2.88844	-2.84016	-2.81432	-2.7944	-2.78008	-2.7402	-2.65812	-2.62964	-2.45848	-2.44256	-2.40552	-2.361	-2.31432	-2.26176	-2.21732	-2.19596	-2.15044	-2.1264	-2.02196	-1.96456	-1.93872	-1.85064	-1.8384	-1.63124	-1.619	-1.28872	-1.24928	-1.0096	-0.9364	-0.89988	-0.55536	-0.2474	0.002
X170118	1a	ab3	Air0	U1	T5	-2.98088	-2.94944	-2.90548	-2.48896	-2.46096	-2.43284	-1.8658	-1.76548	-1.66408	-1.57928	-1.00836	-0.64044	-0.58284	-0.21632	-0.0576	0.0136	0.08632	0.15384	0.23708
X170118	1a	ab3	Air0	U2	T5	-2.98308	-2.64536	-2.5922	-2.55612	-2.29148	-2.224	-1.91848	-1.88168	-1.85784	-1.83604	-1.66264	-1.50204	-1.44008	-1.23124	-1.21856	-1.20216	-1.12812	-1.0802	-1.0448	-0.99648	-0.9504	-0.9328	-0.84764	-0.59116	-0.57272	-0.48624	-0.4538	-0.30236	-0.26456	-0.14672	-0.08544	-0.06276	-0.02404	-0.00668	0.01596
X170118	1a	ab3	Air0	U1	T6	-1.047	-0.90668	-0.85108	-0.17196	0.00048	0.03044	0.05304	0.14492
X170118	1a	ab3	Air0	U2	T6	-2.76996	-2.72936	-2.70968	-2.37364	-2.24088	-2.22212	-2.17548	-2.04336	-1.95216	-1.88648	-1.74976	-1.60848	-1.5618	-1.47368	-1.23296	-1.21624	-1.12888	-1.07044	-1.05916	-1.03404	-0.90196	-0.8676	-0.77024	-0.7052	-0.66252	-0.4646	-0.37636	-0.29656	-0.17164	-0.0918	-0.06916	0.025	0.24408
X170118	1a	ab3	Air0	U1	T7	-2.78236	-2.72576	-2.67584	-2.6272	-2.52396	-2.3534	-2.28848	-2.25152	-2.18232	-2.15252	-2.09644	-1.88732	-1.53636	-1.06884	-0.99312	-0.95468	-0.86232	-0.31652	-0.2598	-0.08652
X170118	1a	ab3	Air0	U2	T7	-2.86028	-2.8362	-2.75608	-2.67772	-2.28392	-2.13308	-1.97152	-1.88912	-1.12016	-1.10388	-1.03552	-0.99004	-0.9668	-0.89384	-0.882	-0.8484	-0.79188	-0.77636	-0.63908	-0.3068	-0.2948	-0.25388	-0.13272	0.1566
X170118	1a	ab3	Air0	U1	T8	-2.47028	-2.13944	-2.10068	-2.06924	-1.98788	-1.91276	-1.6266	-1.58384	-1.53184	-1.50876	-1.46484	-1.42504	-1.0124	-0.78236	-0.14108	-0.10644	-0.05012	0.0202	0.05568	0.1048
X170118	1a	ab3	Air0	U2	T8	-2.96556	-2.78024	-2.70768	-2.65924	-2.39112	-2.27788	-2.1776	-1.8802	-1.74868	-1.70548	-1.60828	-1.56556	-1.43688	-1.14984	-1.04312	-1.02848	-0.81104	-0.514	-0.48352	-0.46212	-0.38328	-0.35884	-0.30488	-0.25048	-0.19808	-0.18224	0.00848	0.02948	0.14084	0.23508
X170118	1a	ab3	Air0	U1	T9	-2.50832	-2.43876	-2.413	-2.34184	-1.65868	-1.57572	-1.48336	-0.96336	-0.86456	-0.84504	-0.3048
X170118	1a	ab3	Air0	U2	T9	-2.9182	-2.30268	-2.22456	-2.20128	-2.1704	-2.07152	-1.99848	-1.97608	-1.95876	-1.9318	-1.87748	-1.84088	-1.72864	-1.70524	-1.47264	-1.4122	-1.38012	-1.36688	-1.3488	-1.32208	-1.27476	-1.22316	-1.20192	-1.17736	-1.1516	-1.0916	-1.04048	-1.02668	-1.0018	-0.94392	-0.90564	-0.86688	-0.65904	-0.63568	-0.59704	-0.39304	-0.31816	-0.29028	-0.27424	-0.0852	-0.02148	0.21532
X170118	1a	ab3	Air0	U1	T10	-2.1326	-2.01692	-1.98532	-1.74408	-1.7328	-1.44548	-1.40296	-1.26824	-1.19752	-1.1624	-0.71628	-0.67424	-0.64096	-0.42452	0.1114	0.142	0.20808
X170118	1a	ab3	Air0	U2	T10	-2.82396	-2.59148	-2.2204	-2.1208	-1.96036	-1.9278	-1.9088	-1.88392	-1.84972	-1.81776	-1.7988	-1.78388	-1.76012	-1.70924	-1.69724	-1.67584	-1.65116	-1.59484	-1.55224	-1.44604	-1.3934	-1.358	-1.33744	-1.309	-1.27344	-1.2122	-1.19364	-1.1346	-1.09144	-1.04152	-1.0246	-0.97968	-0.94492	-0.90632	-0.89224	-0.85984	-0.76004	-0.73496	-0.66896	-0.47884	-0.46256	-0.40832	-0.23896	-0.22536
X170118	1a	ab3	EtAc6	U1	T1	-2.55904	-2.4098	-2.30656	-2.10088	-2.01404	-1.9012	-1.245	-0.76108	-0.41704	-0.3804	-0.138	0.23388
X170118	1a	ab3	EtAc6	U2	T1	-2.95888	-2.7322	-2.6436	-2.49852	-2.47932	-2.45092	-2.40716	-2.38352	-2.25564	-2.08648	-2.07468	-2.06216	-2.03792	-1.97608	-1.87596	-1.86444	-1.82488	-1.78864	-1.7642	-1.6776	-1.50444	-1.49524	-1.47904	-1.45956	-1.37952	-1.32756	-1.31176	-1.27628	-1.20452	-1.0524	-0.94276	-0.92828	-0.88112	-0.777	-0.74356	-0.62784	-0.6102	-0.55628	-0.54448	-0.50676	-0.48112	-0.4512	-0.35732	-0.20576
X170118	1a	ab3	EtAc6	U1	T2	-3.00496	-2.54156	-2.46564	-2.423	-2.28896	-2.23904	-2.17464	-1.92824	-1.644	-1.46452	-1.405	-1.35616	-0.95088	-0.47728	-0.32344	-0.3006	-0.25644	-0.14708	0.06488
X170118	1a	ab3	EtAc6	U2	T2	-2.99908	-2.95076	-2.89268	-2.86392	-2.79836	-2.69652	-2.65532	-2.59488	-2.5382	-2.50924	-2.496	-2.40252	-2.31836	-2.28492	-2.26372	-2.1432	-2.064	-1.92612	-1.8668	-1.76864	-1.73532	-1.68452	-1.64468	-1.628	-1.54752	-1.48812	-1.42164	-1.39936	-1.35	-1.33328	-1.26204	-1.18608	-1.13604	-1.05084	-0.98936	-0.96048	-0.93368	-0.79348	-0.74236	-0.70372	-0.67284	-0.6342	-0.52232	-0.50132
X170118	1a	ab3	EtAc6	U1	T3	-2.37364	-1.24416	-1.22648	-1.13864	-0.8312	-0.6058	-0.44804	-0.38144	-0.35424	-0.11836	0.17772
X170118	1a	ab3	EtAc6	U2	T3	-2.9926	-2.97496	-2.94028	-2.90256	-2.84952	-2.78928	-2.73784	-2.70316	-2.68172	-2.61852	-2.4882	-2.45576	-2.36104	-2.34576	-2.29156	-2.2702	-2.20628	-2.18424	-2.13536	-2.08636	-2.06472	-2.02996	-1.96508	-1.93824	-1.91268	-1.84372	-1.82924	-1.7552	-1.72836	-1.68684	-1.62732	-1.58864	-1.51844	-1.49944	-1.34356	-1.28412	-1.21396	-1.18172	-1.15028	-0.99228	-0.971	-0.91432	-0.84756	-0.72212
X170118	1a	ab3	EtAc6	U1	T4	-2.95648	-2.74652	-2.70204	-2.53104	-2.11584	-1.90392	-1.38144	-1.26788	-1.19488	-1.05792	-0.89132	-0.00452	0.07132
X170118	1a	ab3	EtAc6	U2	T4	-2.9762	-2.9262	-2.88536	-2.80188	-2.67968	-2.65692	-2.58588	-2.53752	-2.50116	-2.4052	-2.33472	-2.31144	-2.20868	-2.00344	-1.87128	-1.82184	-1.76532	-1.74332	-1.59016	-1.5554	-1.51508	-1.43656	-1.20156	-1.1516	-1.12376	-1.02768	-0.9436	-0.92676	-0.79564	-0.76892	-0.75012	-0.71424	-0.6508	-0.54712	-0.48416	-0.46968	-0.44628	-0.35364	-0.27324	-0.24984	-0.2056	-0.13292	-0.112	-0.0672
X170118	1a	ab3	EtAc6	U1	T5	-2.70316	-2.63264	-2.57876	-2.3892	-2.286	-2.25396	-2.21724	-2.07336	-1.98208	-1.92304	-1.74656	-1.52824	-1.22956	-0.80392	-0.71636	-0.31696
X170118	1a	ab3	EtAc6	U2	T5	-2.83072	-2.77056	-2.60756	-2.4082	-2.29892	-2.27272	-2.2526	-2.11644	-1.85556	-1.70664	-1.51804	-1.43228	-1.4012	-1.3648	-1.33068	-1.2852	-1.27448	-1.19832	-1.02268	-0.95408	-0.80388	-0.78576	-0.549	-0.40556	-0.3408	-0.20144	0.20488
X170118	1a	ab3	EtAc6	U1	T6	-2.97032	-2.84924	-2.58388	-2.54612	-2.2864	-1.95116	-1.83084	-1.79448	-1.52904	-1.1722	-1.12836	-1.09052	-0.97256	-0.92568	-0.79972	-0.74296	-0.63436	-0.52532	-0.34268	-0.0738	-0.02908	0.05616
X170118	1a	ab3	EtAc6	U2	T6	-2.66448	-2.63836	-2.59844	-2.57112	-2.5196	-2.49804	-2.45756	-2.378	-2.31728	-2.29548	-2.2508	-2.14504	-1.94872	-1.93064	-1.79552	-1.64836	-1.62492	-1.59972	-1.51992	-1.49276	-1.45628	-1.23036	-1.18248	-1.08688	-1.00544	-0.96508	-0.92784	-0.88784	-0.86724	-0.8268	-0.74216	-0.6412	-0.57956	-0.44952	-0.42692	-0.38372	-0.33344	-0.04656	0.1022	0.23812
X170118	1a	ab3	EtAc6	U1	T7	-2.83052	-2.76768	-1.8962	-1.50492	-0.44892	-0.31384	-0.10852	-0.08248	-0.05064	0.02208	0.09764	0.1422	0.19264
X170118	1a	ab3	EtAc6	U2	T7	-2.96352	-2.58996	-2.56356	-2.54192	-2.46144	-2.34196	-2.25164	-2.23444	-2.17908	-2.16064	-2.1164	-2.01656	-1.9882	-1.95628	-1.9332	-1.6952	-1.65032	-1.32748	-1.27456	-1.25848	-1.19516	-0.97324	-0.91428	-0.79052	-0.52016	-0.4038	-0.27864	-0.04952	-0.02436	0.00092
X170118	1a	ab3	EtAc6	U1	T8	-1.39256	-1.33152	-1.22748	-1.06696	-1.0176	-0.98348	-0.9472	-0.7302	-0.6586	-0.61568	-0.45504	-0.42168	0.03836	0.06032	0.0904	0.1524
X170118	1a	ab3	EtAc6	U2	T8	-2.87716	-2.81852	-2.75664	-2.66048	-2.57752	-2.22676	-2.18364	-2.13352	-2.06024	-2.03908	-1.93204	-1.74792	-1.69276	-1.08924	-0.9406	-0.81296	-0.77152	-0.51756	-0.40428	-0.31176	-0.287	-0.22092	-0.15484	-0.07812	0.15636	0.20004	0.24796
X170118	1a	ab3	EtAc6	U1	T9	-2.63248	-2.23196	-2.18172	-2.10332	-1.85384	-1.80952	-1.67988	-1.26268	-1.18928	-0.81024	-0.78824	-0.73692	-0.70288	-0.6514	-0.20396	0.1228	0.18272
X170118	1a	ab3	EtAc6	U2	T9	-2.91084	-2.78412	-2.64736	-2.62088	-2.51296	-2.11236	-2.0254	-1.93832	-1.8756	-1.86168	-1.38824	-1.3326	-1.20144	-1.1452	-1.12536	-1.1042	-1.04108	-0.91576	-0.8852	-0.78204	-0.75068	-0.7276	-0.69404	-0.66912	-0.60472	-0.57004	-0.50956	-0.42056	-0.25364	-0.08852
X170118	1a	ab3	EtAc6	U1	T10	-2.82808	-2.76048	-2.43196	-1.66164	-1.62036	-1.5968	-1.56152	-1.48468	-1.2256	-0.88272	-0.84304	0.07548
X170118	1a	ab3	EtAc6	U2	T10	-2.9774	-2.85352	-2.82532	-2.77344	-2.754	-2.73156	-2.70988	-2.6242	-2.52864	-2.42216	-2.39628	-2.32328	-2.2872	-2.25492	-2.22788	-2.188	-2.1556	-2.08412	-2.01576	-1.98828	-1.89528	-1.86728	-1.8466	-1.71924	-1.66536	-1.60008	-1.5692	-1.52164	-1.4968	-1.39456	-1.3206	-1.1344	-1.11728	-1.08812	-1.04716	-0.99788	-0.9588	-0.91048	-0.80132	-0.72376	-0.70336	-0.66828	-0.65004	-0.61292
X170118	1a	ab3	EtAc5	U1	T1	-2.9496	-2.92068	-2.8952	-2.51856	-2.29864	-1.78756	-1.6458	-1.54736	-1.43128	-1.38748	-1.31908	-1.28928	-1.14276	-1.10756	-0.86872	-0.41552	0.00376	0.0386	0.10152	0.13016	0.15744
X170118	1a	ab3	EtAc5	U2	T1	-2.9712	-2.90212	-2.7256	-2.66752	-2.64492	-2.5808	-2.50216	-2.34544	-2.10712	-2.08904	-1.99856	-1.65888	-1.26608	-1.24676	-0.9906	-0.94968	-0.9264	-0.5596	-0.22684	-0.17912
X170118	1a	ab3	EtAc5	U1	T2	-2.8992	-2.43244	-2.27392	-0.7198	-0.45808	-0.22596	-0.1118	0.06044	0.09864	0.17616
X170118	1a	ab3	EtAc5	U2	T2	-2.93988	-2.80436	-2.786	-2.6154	-2.39916	-2.3434	-2.298	-2.2682	-2.23484	-2.13676	-2.02584	-1.75396	-1.62676	-1.60452	-1.57804	-1.55956	-1.4702	-1.43308	-1.37876	-1.35988	-1.17244	-1.11336	-1.06136	-1.0164	-1.00024	-0.60732	-0.57552	-0.56316	-0.539	-0.45768	-0.43544	-0.28892	-0.16956	-0.15132	-0.13316	-0.02744	-0.01392	0.19628	0.23436
X170118	1a	ab3	EtAc5	U1	T3	-2.74584	-2.69112	-2.34668	-1.9606	-1.93004	-1.88944	-1.8364	-1.39204	-1.29568	-1.26332	-1.23588	-1.2016	-0.83728	-0.40756	0.0844	0.24208
X170118	1a	ab3	EtAc5	U2	T3	-2.95252	-2.91352	-2.89096	-2.8084	-2.7376	-2.7142	-2.69748	-2.67628	-2.64648	-2.59644	-2.5838	-2.45536	-2.42492	-2.3918	-2.32248	-2.28308	-2.20668	-2.18892	-2.09056	-2.00564	-1.98672	-1.93932	-1.88036	-1.86144	-1.79268	-1.77948	-1.72092	-1.63456	-1.61436	-1.56072	-1.46756	-1.4084	-1.35068	-1.33076	-1.1026	-1.04888	-1.01116	-0.98564	-0.96784	-0.84724	-0.80736	-0.76096	-0.74928	-0.71752
X170118	1a	ab3	EtAc5	U1	T4	-2.50484	-2.46548	-2.42976	-2.40116	-2.15264	-1.65664	-1.29412	-1.13328	-1.05216	-0.88612	-0.8096	-0.6474	-0.61596	-0.55284	0.03972	0.07512	0.11448	0.17308
X170118	1a	ab3	EtAc5	U2	T4	-2.96824	-2.64384	-2.5866	-2.56972	-2.4886	-2.36172	-2.2734	-2.25716	-2.22148	-2.15276	-2.0028	-1.97292	-1.86924	-1.6952	-1.68088	-1.6582	-1.57884	-1.5388	-1.51452	-1.33364	-1.30328	-1.28308	-1.24956	-1.20684	-1.12124	-0.98576	-0.9016	-0.84012	-0.77824	-0.5664	-0.39704	-0.23436	-0.2042	-0.08696	0.04376	0.0658
X170118	1a	ab3	EtAc5	U1	T5	-2.82708	-2.53552	-2.47232	-2.26788	-2.21636	-2.15848	-2.11932	-1.96696	-1.55816	-1.29572	-0.66228	-0.4902	-0.34056	-0.0608	-0.03256	0.04896	0.09148	0.11232	0.14444
X170118	1a	ab3	EtAc5	U2	T5	-2.98768	-2.94604	-2.82168	-2.74808	-2.66404	-2.64988	-2.62788	-2.56972	-2.52908	-2.39448	-2.34992	-2.16484	-2.139	-1.95688	-1.87168	-1.75996	-1.68908	-1.6322	-1.5856	-1.56132	-1.51036	-1.49	-1.46488	-1.28324	-1.24188	-1.08468	-1.0606	-0.98652	-0.96404	-0.92876	-0.90132	-0.83496	-0.78636	-0.7674	-0.74836	-0.72952	-0.6328	-0.36224	-0.31868	-0.0836	0.1196	0.14276	0.2042
X170118	1a	ab3	EtAc5	U1	T6	-2.8304	-2.755	-2.47252	-2.35352	-2.3336	-2.17152	-2.01884	-1.9128	-1.78036	-1.6772	-1.47024	-1.2768	-1.20944	-1.13012	-0.9274	-0.90876	-0.38856
X170118	1a	ab3	EtAc5	U2	T6	-2.60728	-2.46676	-2.41736	-2.36644	-2.2436	-2.0254	-2.00524	-1.94088	-1.78644	-1.72592	-1.58536	-1.5684	-1.51504	-1.4118	-1.36328	-1.3434	-1.20444	-1.0764	-0.97604	-0.90464	-0.6146	-0.34232	-0.30284	-0.26604	-0.04416
X170118	1a	ab3	EtAc5	U1	T7	-2.86632	-2.77904	-2.39764	-2.32524	-2.26416	-1.49604	-1.43808	-1.38416	-1.25292	-1.1402	-0.5744	-0.38432	-0.33676	-0.20912	-0.03196	0.05376
X170118	1a	ab3	EtAc5	U2	T7	-2.95888	-2.82872	-2.76628	-2.64488	-2.6134	-2.58364	-2.5468	-2.41476	-2.16568	-2.15316	-2.06476	-2.03592	-2.00752	-1.97824	-1.88376	-1.83848	-1.81676	-1.54148	-1.41544	-1.35088	-0.919	-0.57804	-0.54044	-0.27056	-0.027
X170118	1a	ab3	EtAc5	U1	T8	-2.97256	-2.87096	-2.83908	-2.71112	-2.63464	-2.32736	-2.25088	-1.98324	-1.56552	-1.41144	-1.37728	-1.16688	-0.96348	-0.9174	-0.70064	-0.12184	-0.07264	0.01068	0.0458	0.06492	0.10552
X170118	1a	ab3	EtAc5	U2	T8	-2.81556	-2.787	-2.45456	-2.4014	-2.37348	-1.98404	-1.60324	-1.37508	-1.30648	-0.9566	-0.32192	-0.29764	-0.21452	-0.18428	-0.06696	-0.01288	0.16672	0.23988
X170118	1a	ab3	EtAc5	U1	T9	-2.09792	-2.06884	-2.02184	-1.96508	-1.7588	-0.82472	-0.75128	-0.64884	-0.59072	-0.38592	-0.33672	-0.08136	0.03372
X170118	1a	ab3	EtAc5	U2	T9	-2.36704	-2.33012	-2.30152	-2.28572	-2.2302	-2.19676	-2.08408	-2.03736	-1.88428	-1.86256	-1.82656	-1.73952	-1.71984	-1.63028	-1.607	-1.5332	-1.4426	-1.30864	-1.22548	-1.1566	-1.05256	-1.02596	-0.797	-0.73956	-0.6268	-0.54136	-0.5124	-0.43444	-0.4146	-0.37352	-0.3474	-0.3146	-0.17372	-0.043	-0.02108	0.12456
X170118	1a	ab3	EtAc5	U1	T10	-2.9526	-1.87816	-1.34412	-1.27328	-1.21408	-1.17392	-1.11996	-1.045	-0.88252	-0.84904	-0.79908	-0.738	-0.43932
X170118	1a	ab3	EtAc5	U2	T10	-2.97852	-2.92572	-2.90188	-2.84808	-2.8224	-2.7866	-2.7514	-2.65836	-2.63108	-2.45004	-2.34596	-2.32776	-1.72336	-1.52136	-1.48476	-1.41732	-1.35912	-1.27308	-1.1434	-1.12972	-1.10352	-1.06784	-1.0442	-0.80464	-0.78328	-0.4324	-0.4032	-0.2726	-0.25252	-0.23672	-0.11056	-0.07676	-0.0508	0.06424
X170118	1a	ab3	EtAc4	U1	T1	-2.8562	-2.7524	-2.68684	-1.97792	-1.54852	-1.48136	-1.06496	-0.63264	-0.2358	-0.17536	0.02732	0.04448	0.06456	0.10412	0.24572
X170118	1a	ab3	EtAc4	U2	T1	-3.00168	-2.75468	-2.51856	-2.41204	-2.39368	-2.36004	-2.26448	-2.22796	-2.20512	-2.12168	-2.04436	-1.87456	-1.8526	-1.82196	-1.76324	-1.74076	-1.58116	-1.2516	-1.17468	-0.92588	-0.9116	-0.87156	-0.84384	-0.59388	-0.57528	-0.54212	-0.49176	-0.44952	-0.35376	-0.31348	-0.29128	-0.24356	-0.18336	-0.1578	-0.13928	-0.05228	0.04164
X170118	1a	ab3	EtAc4	U1	T2	-2.66032	-2.47228	-2.35572	-2.32252	-1.89124	-1.86852	-1.82496	-1.78416	-1.68792	-1.58988	-1.47152	-1.4338	-1.23072	-1.02764	-0.91916	-0.54624	-0.48368	-0.21296	-0.18092	-0.15276	-0.08404	-0.00136	0.03808	0.09032
X170118	1a	ab3	EtAc4	U2	T2	-2.97376	-2.90172	-2.84552	-2.79636	-2.71372	-2.53512	-2.44908	-2.4282	-2.31512	-2.27116	-2.1784	-2.1588	-2.14192	-1.81424	-1.68676	-1.66784	-1.5976	-1.45428	-1.3488	-1.3088	-1.26148	-1.2068	-1.17092	-0.81132	-0.77208	-0.68908	-0.49124	-0.08416	0.03548	0.06744
X170118	1a	ab3	EtAc4	U1	T3	-2.57456	-2.5128	-2.42688	-2.38056	-2.19564	-2.14548	-2.08188	-1.98776	-1.91488	-1.5672	-1.486	-1.15692	-0.81052	-0.1846	-0.14572	0.02912	0.04684	0.06872	0.10732	0.14224	0.19288
X170118	1a	ab3	EtAc4	U2	T3	-2.69756	-2.49468	-2.409	-2.34888	-2.0664	-1.60036	-1.566	-1.44604	-1.41452	-1.34708	-1.18008	-1.10036	-0.95732	-0.83828	-0.79556	-0.74884	-0.71816	-0.6592	-0.564	-0.53292	-0.5004	-0.39972	-0.3232	0.02184	0.05664
X170118	1a	ab3	EtAc4	U1	T4	-2.82664	-2.48116	-2.45072	-2.39076	-2.32628	-2.21976	-2.19452	-2.15316	-1.92052	-1.58064	-1.38316	-0.96328	-0.85536	-0.48468	-0.41448	-0.27516	0.03116	0.0572	0.08176	0.1282
X170118	1a	ab3	EtAc4	U2	T4	-2.94932	-2.89352	-2.40164	-2.35516	-2.2594	-2.23556	-2.19724	-2.16376	-2.07604	-2.01428	-1.95648	-1.91376	-1.84752	-1.61912	-1.34916	-1.2754	-1.21128	-1.17852	-1.04872	-1.02288	-0.99872	-0.83756	-0.78996	-0.66844	-0.64148	-0.38072	-0.13136	-0.05472	0.045	0.06764	0.17676
X170118	1a	ab3	EtAc4	U1	T5	-2.57332	-2.45472	-2.42004	-2.39184	-2.36148	-2.32496	-2.00232	-1.85556	-1.80228	-1.5972	-1.55464	-1.4342	-0.71388	-0.4928	-0.25592	-0.0896	-0.01152	0.02872	0.04836	0.07396	0.1212	0.19804
X170118	1a	ab3	EtAc4	U2	T5	-2.97944	-2.95876	-2.90328	-2.72092	-2.66728	-2.43268	-2.40484	-2.31416	-2.27428	-2.185	-2.054	-1.92088	-1.85384	-1.8334	-1.65232	-1.40256	-1.1864	-1.11924	-0.98736	-0.93216	-0.78016	-0.53	-0.19636	-0.12536	-0.03816	-0.00532	0.0612	0.08772
X170118	1a	ab3	EtAc4	U1	T6	-2.92256	-2.529	-2.48164	-2.35044	-2.26604	-1.83272	-1.79064	-1.73388	-1.70548	-1.62228	-0.86092	-0.78264	-0.28476	-0.11204	0.02628	0.0482	0.07476	0.10132
X170118	1a	ab3	EtAc4	U2	T6	-2.7834	-2.5902	-2.4426	-1.42608	-1.31992	-1.26272	-1.12136	-1.06092	-0.91428	-0.61612	-0.57272	-0.19908	-0.06552	-0.00852	0.03456	0.06688	0.232
X170118	1a	ab3	EtAc4	U1	T7	-2.99444	-2.765	-2.45552	-2.41264	-2.35404	-1.89656	-1.29044	-1.21516	-1.01012	-0.972	-0.88968	-0.46048	-0.19384	0.04168	0.07336	0.12048	0.191
X170118	1a	ab3	EtAc4	U2	T7	-2.89024	-2.85028	-2.79548	-2.6962	-2.61264	-2.43412	-2.38528	-2.34796	-2.148	-2.12472	-2.0866	-2.01908	-1.82564	-1.77636	-1.70868	-1.61468	-1.53844	-1.4906	-1.42084	-1.29016	-1.18288	-1.14356	-1.06108	-1.01464	-1.00152	-0.97624	-0.33728	-0.3098	-0.16244	-0.0768	-0.04196	-0.01396	0.05084
X170118	1a	ab3	EtAc4	U1	T8	-2.77728	-1.85988	-1.6746	-1.51416	-1.31372	-0.87148	-0.84848	-0.75728	-0.58532	-0.51952	-0.4524	-0.42704	-0.38252	-0.33516	-0.20552	-0.17156	0.04024	0.06748
X170118	1a	ab3	EtAc4	U2	T8	-2.8938	-2.6172	-2.49028	-2.46796	-2.33324	-2.30692	-2.26112	-2.23356	-2.18312	-2.146	-1.90824	-1.87032	-1.68652	-1.12796	-1.08864	-1.00044	-0.86904	-0.7726	-0.73548	-0.70772	-0.61272	-0.46604	-0.13532	-0.01364	0.1778	0.21936
X170118	1a	ab3	EtAc4	U1	T9	-2.89296	-2.85252	-2.73716	-2.07204	-1.95036	-1.05796	-0.96804	-0.82152	-0.79288	-0.73228	-0.35236	-0.1794	-0.03544	0.0304	0.04804	0.08348
X170118	1a	ab3	EtAc4	U2	T9	-2.8556	-2.67928	-2.65976	-2.34844	-2.17632	-2.1414	-2.11896	-1.9926	-1.91768	-1.88656	-1.77084	-1.70452	-1.37916	-1.04608	-0.9578	-0.22048	-0.20112	-0.17248	-0.11424	-0.0824	0.05308	0.075	0.237
X170118	1a	ab3	EtAc4	U1	T10	-2.95312	-2.36516	-2.233	-1.8626	-1.69332	-1.66224	-1.60856	-1.5442	-1.51236	-1.46572	-0.44276	-0.33876	-0.30852	0.02036	0.03896	0.05704	0.095	0.12528
X170118	1a	ab3	EtAc4	U2	T10	-2.99028	-2.7494	-2.71096	-2.64624	-2.50412	-2.16532	-2.1352	-1.8774	-1.84904	-1.62564	-1.34116	-1.24264	-1.21556	-1.10656	-0.8078	-0.71756	-0.58012	-0.55352	-0.48956	-0.42764	-0.25516	-0.22672	-0.17456	-0.1098	-0.01364	0.132	0.21224
X170118	1a	ab3	EtAc3	U1	T1	-2.9234	-2.84368	-2.81004	-2.77908	-2.71684	-2.35988	-1.88832	-1.71296	-1.66216	-1.62612	-1.04528	-0.80008	-0.53532	-0.13352	0.01672	0.02468	0.032	0.03988	0.0492	0.06412	0.1124
X170118	1a	ab3	EtAc3	U2	T1	-2.60312	-2.506	-2.31732	-2.2362	-2.19156	-1.97144	-1.91252	-1.83496	-1.78088	-1.71288	-1.17176	-1.11	-0.99332	-0.9616	-0.93276	-0.52244	0.01308	0.02228	0.032	0.04348	0.05984	0.08956	0.14916
X170118	1a	ab3	EtAc3	U1	T2	-2.82404	-2.78404	-2.66628	-2.45836	-2.228	-2.19088	-2.01056	-1.71152	-1.57384	-0.93344	-0.90216	-0.72576	-0.69716	-0.66004	-0.51928	0.01632	0.02404	0.032	0.0406	0.04988	0.06688	0.1016
X170118	1a	ab3	EtAc3	U2	T2	-3.00496	-2.8708	-2.79716	-2.68616	-2.66188	-2.5406	-2.44536	-2.27648	-2.21596	-1.85248	-1.79316	-1.77756	-1.58032	-1.23624	-0.9876	-0.69564	-0.66396	-0.56556	-0.28132	-0.25796	-0.11312	0.01988	0.03056	0.05436	0.0784	0.10184	0.20292
X170118	1a	ab3	EtAc3	U1	T3	-2.82296	-2.74188	-2.62816	-2.59524	-2.56516	-2.36684	-1.96096	-1.91932	-1.81152	-1.7768	-1.75088	-1.57252	-1.11872	-0.84988	-0.48164	-0.42424	-0.38456	0.017	0.02408	0.03156	0.0392	0.04748	0.06064	0.10216
X170118	1a	ab3	EtAc3	U2	T3	-2.9728	-2.76884	-2.6606	-2.62784	-2.5462	-2.23984	-2.16288	-2.06324	-1.80244	-1.77212	-1.73272	-1.62444	-1.5306	-1.21888	-1.11872	-0.49904	-0.47612	-0.40388	-0.31772	-0.27932	0.01752	0.02736	0.03684	0.04712	0.08612
X170118	1a	ab3	EtAc3	U1	T4	-2.96856	-2.93504	-2.9024	-2.3566	-2.25356	-2.2084	-2.15284	-1.9394	-1.87956	-1.83756	-1.79676	-1.50364	-1.39692	-1.14268	-0.87996	-0.8442	-0.69828	-0.3244	-0.23052	0.01544	0.0228	0.03	0.0386	0.0472	0.06008	0.08928
X170118	1a	ab3	EtAc3	U2	T4	-2.5632	-2.5238	-2.50624	-2.4476	-2.42136	-2.404	-2.32536	-2.1562	-1.91428	-1.86576	-1.78576	-1.54132	-1.52744	-0.91004	-0.86844	-0.73284	-0.43072	-0.16504	-0.14972	0.01832	0.0274	0.03604	0.04664	0.05812	0.19396
X170118	1a	ab3	EtAc3	U1	T5	-3.00104	-2.96152	-2.80748	-2.2302	-2.1678	-1.91064	-1.87356	-1.8326	-1.62012	-1.565	-1.45608	-1.04164	-0.26484	0.01576	0.02276	0.02972	0.03652	0.0456	0.05368	0.07016	0.16568
X170118	1a	ab3	EtAc3	U2	T5	-2.40092	-2.18984	-2.04872	-1.71128	-1.51008	-1.3996	-1.35884	-1.21284	-0.94424	-0.79948	-0.7556	-0.09832	0.01828	0.02708	0.0354	0.04648	0.05816	0.14116
X170118	1a	ab3	EtAc3	U1	T6	-2.7088	-2.66864	-2.34496	-2.27724	-2.16264	-2.11664	-1.20184	-1.14692	-0.7426	-0.69908	-0.63192	-0.60716	-0.56668	-0.52664	-0.45724	-0.34776	-0.28668	0.01672	0.02412	0.0312	0.03872	0.04692	0.0576	0.13188
X170118	1a	ab3	EtAc3	U2	T6	-2.91536	-2.72444	-2.55844	-2.4708	-2.45292	-2.42176	-2.3198	-2.30188	-2.07712	-1.90364	-1.82964	-1.79012	-1.76988	-1.7488	-1.63592	-1.54664	-1.51096	-1.47392	-1.40748	-1.31996	-1.23056	-1.14672	-0.98388	-0.88148	-0.82904	-0.7734	-0.75548	-0.69392	-0.65832	-0.4744	-0.43904	-0.36108	-0.29376	-0.2546	-0.15756	-0.07976	0.00512	0.0216	0.0318	0.04264	0.0542	0.07724	0.13632
X170118	1a	ab3	EtAc3	U1	T7	-2.99604	-2.77664	-2.20296	-2.029	-0.95928	-0.93208	-0.82904	-0.77352	-0.63988	-0.4026	-0.18848	0.0136	0.02072	0.02816	0.03596	0.04464	0.05656	0.07808
X170118	1a	ab3	EtAc3	U2	T7	-2.78068	-2.60332	-2.34808	-2.0564	-2.02528	-1.98984	-1.88968	-1.82476	-1.2976	-1.24748	-1.20424	-0.94296	-0.1006	-0.03888	0.0172	0.02604	0.03576	0.04636	0.0608	0.08092	0.15108	0.19948
X170118	1a	ab3	EtAc3	U1	T8	-2.7952	-2.6806	-2.62844	-2.58208	-2.5104	-1.92216	-1.81104	-1.5122	-1.30468	-1.20804	-0.72924	-0.1282	0.01196	0.02012	0.02712	0.03452	0.0426	0.05352	0.06908	0.16392
X170118	1a	ab3	EtAc3	U2	T8	-2.95208	-2.46096	-1.83004	-1.15916	-0.59336	-0.50684	-0.45284	-0.26188	-0.18184	0.01524	0.02452	0.04164	0.05512	0.07476	0.13
X170118	1a	ab3	EtAc3	U1	T9	-1.87452	-1.79452	-1.73632	-1.6328	-1.48508	-1.36464	-1.33724	-0.63032	-0.58612	-0.54304	-0.38596	-0.34988	-0.00432	0.01448	0.0222	0.0292	0.03788	0.04848	0.06524	0.14284
X170118	1a	ab3	EtAc3	U2	T9	-2.92052	-2.86188	-2.83796	-2.58	-2.36468	-2.3418	-1.94536	-1.84512	-1.81752	-1.6172	-1.53484	-1.50232	-1.3172	-1.27184	-1.24644	-0.22872	0.01644	0.02556	0.03376	0.0566	0.1426
X170118	1a	ab3	EtAc3	U1	T10	-2.83692	-2.78596	-2.57924	-2.53376	-2.49784	-2.34876	-2.31752	-2.28148	-2.15164	-1.77508	-1.56448	-1.28452	-1.2516	-1.21744	-1.15352	-0.8248	-0.60396	-0.51568	-0.4084	-0.22108	0.01352	0.02104	0.0278	0.03548	0.04428	0.05588	0.07248
X170118	1a	ab3	EtAc3	U2	T10	-2.89604	-2.86644	-2.79628	-2.5646	-2.49524	-2.34152	-1.85996	-1.84012	-1.68324	-1.6486	-1.58856	-1.45728	-1.30028	-1.26412	-1.18312	-1.1408	-1.0432	-0.93072	-0.76076	-0.50652	-0.23412	-0.11024	0.00356	0.02	0.0386	0.12564
X170118	1a	ab3	EtAc2	U1	T1	-2.95924	-2.76572	-2.66528	-2.63008	-2.53592	-2.42944	-2.36568	-2.14828	-1.84812	-1.59368	-1.55956	-1.1878	-1.05728	-0.9262	-0.90184	-0.87892	-0.7648	-0.67012	-0.55804	-0.44612	-0.26308	-0.19968	-0.06184	0.01004	0.0152	0.02004	0.02516	0.03072	0.03712	0.04396	0.05104	0.05948	0.06956	0.07792	0.09068	0.10952
X170118	1a	ab3	EtAc2	U2	T1	-2.9802	-2.85768	-2.62004	-2.59324	-2.51856	-2.48524	-2.45772	-2.4192	-2.30804	-2.23924	-2.1434	-2.0628	-2.0196	-1.9456	-1.89948	-1.78332	-1.52928	-1.49708	-1.47532	-1.42732	-1.39536	-1.1948	-1.0798	-1.05344	-0.83444	-0.54124	-0.27836	-0.12616	-0.06548	0.01024	0.0162	0.02208	0.02768	0.035	0.04256	0.05156	0.06036	0.07356	0.08724	0.104	0.12356	0.17232	0.23392
X170118	1a	ab3	EtAc2	U1	T2	-2.98264	-2.6428	-2.1138	-2.0456	-1.91012	-1.87948	-1.81444	-1.57948	-1.49948	-1.35368	-1.31744	-1.247	-1.1184	-1.06232	-0.83612	-0.81044	-0.75692	-0.72008	-0.30532	-0.1634	0.00976	0.01496	0.01992	0.02476	0.03036	0.04248	0.05052	0.05856	0.0674	0.07744	0.09064	0.10704	0.16732
X170118	1a	ab3	EtAc2	U2	T2	-2.87116	-2.83804	-2.75992	-2.67392	-2.4622	-2.43116	-2.29888	-2.15404	-1.99272	-1.9486	-1.82344	-1.77552	-1.67448	-1.59284	-1.49936	-1.438	-0.96824	-0.94444	-0.89248	-0.79956	-0.63856	-0.60868	-0.56336	-0.48684	-0.44448	-0.33908	-0.30648	-0.27348	-0.2444	-0.18392	-0.11644	-0.03556	0.01048	0.0226	0.02892	0.03564	0.04268	0.07172	0.08488	0.10128	0.12524	0.17828
X170118	1a	ab3	EtAc2	U1	T3	-2.94928	-2.6006	-2.4992	-2.45332	-1.658	-1.4666	-1.42304	-1.38088	-1.31244	-0.64436	-0.61616	-0.30056	0.00972	0.01476	0.0192	0.02436	0.02952	0.03504	0.04108	0.04888	0.0564	0.06516	0.07336	0.0838	0.09872	0.13328
X170118	1a	ab3	EtAc2	U2	T3	-2.99132	-2.95936	-2.86764	-2.72308	-2.68876	-2.64048	-2.35744	-2.29184	-2.20532	-1.98296	-1.86932	-1.62716	-1.56536	-1.52644	-1.4944	-1.31216	-1.29344	-0.84296	-0.7042	-0.54404	-0.51864	-0.49436	-0.31144	-0.273	-0.22788	-0.18792	-0.02564	0.00988	0.01604	0.0218	0.02788	0.03524	0.0514	0.06168	0.07144	0.08364	0.09516	0.13584	0.17276	0.24296
X170118	1a	ab3	EtAc2	U1	T4	-2.93124	-2.55016	-1.8764	-1.84016	-1.78992	-1.61756	-1.39096	-1.35812	-1.08224	-0.3132	-0.02388	0.00972	0.01496	0.02004	0.02488	0.03012	0.036	0.04256	0.04928	0.0568	0.06656	0.07684	0.087	0.10072	0.11844	0.24628
X170118	1a	ab3	EtAc2	U2	T4	-2.85184	-2.7944	-2.72128	-2.57	-2.53348	-2.10556	-2.0494	-1.99072	-1.95188	-1.91428	-1.8624	-1.80972	-1.56148	-1.47136	-1.44888	-1.15256	-0.94208	-0.86312	-0.69268	-0.64564	-0.56964	-0.46864	-0.43968	-0.19716	-0.1346	-0.07868	-0.0386	0.0094	0.01536	0.02172	0.02744	0.03436	0.0616	0.07112	0.10008	0.12024	0.17112
X170118	1a	ab3	EtAc2	U1	T5	-2.5456	-2.5412	-2.36856	-2.31968	-2.28196	-2.1008	-1.99372	-1.7534	-1.68876	-1.26768	-1.05632	-0.86256	-0.7042	-0.08132	0.00944	0.0142	0.01896	0.02376	0.0288	0.03444	0.04056	0.04784	0.05648	0.06708	0.0762	0.08836	0.1022	0.16092
X170118	1a	ab3	EtAc2	U2	T5	-2.89768	-2.86304	-2.8348	-2.64904	-2.43984	-1.90092	-1.73	-1.69996	-1.64372	-1.47172	-1.147	-1.09348	-1.04032	-0.90016	-0.70796	-0.70428	-0.4738	-0.33444	-0.17908	0.00944	0.0152	0.02104	0.027	0.03372	0.04048	0.04796	0.05676	0.06636	0.07732	0.10828	0.1446	0.21364
X170118	1a	ab3	EtAc2	U1	T6	-2.98172	-2.62716	-2.60032	-2.03296	-1.85636	-1.85232	-1.68632	-1.40276	-1.31024	-1.29288	-1.22544	-1.04656	-0.94496	-0.68688	-0.09616	0.00848	0.0136	0.01836	0.02348	0.02904	0.0346	0.04136	0.04792	0.05524	0.0644	0.07536	0.08644	0.09908	0.12324	0.22224
X170118	1a	ab3	EtAc2	U2	T6	-3.00276	-2.45916	-2.4248	-2.35944	-1.96736	-1.93276	-1.48256	-1.25724	-1.20596	-1.18372	-1.02636	-0.867	-0.7978	-0.7122	-0.40764	-0.32404	-0.1688	-0.08248	0.01028	0.01588	0.02184	0.02804	0.03512	0.051	0.08396	0.10652	0.1376	0.16388	0.22704
X170118	1a	ab3	EtAc2	U1	T7	-2.7418	-2.18016	-2.06336	-1.99168	-1.8476	-1.76368	-1.5442	-1.5116	-1.05928	-0.69336	-0.27316	-0.21888	-0.191	-0.1108	0.0098	0.01476	0.01964	0.02472	0.02972	0.0366	0.043	0.04944	0.05932	0.06848	0.07724	0.09152	0.10636	0.1724
X170118	1a	ab3	EtAc2	U2	T7	-2.80132	-2.70576	-2.61088	-2.50924	-2.36196	-2.31584	-1.92376	-1.90252	-1.85372	-1.82624	-1.39728	-1.1072	-1.0348	-0.99156	-0.91864	-0.819	-0.73532	-0.49912	-0.48796	-0.43764	-0.41812	-0.39316	-0.34892	-0.32192	-0.2348	0.01012	0.0158	0.02176	0.03348	0.0404	0.05788	0.069	0.09552	0.11824	0.1504	0.19124
X170118	1a	ab3	EtAc2	U1	T8	-2.57296	-2.4964	-2.46192	-2.41932	-2.37428	-2.36424	-1.70948	-1.0956	-0.93052	-0.84972	-0.81656	-0.75616	-0.72136	-0.48276	0.00976	0.01468	0.01936	0.02396	0.02896	0.03516	0.04112	0.04836	0.05584	0.06524	0.07604	0.08556	0.10724	0.15736
X170118	1a	ab3	EtAc2	U2	T8	-2.94732	-2.90256	-2.69068	-2.6716	-2.56988	-2.52732	-2.47404	-2.45132	-1.85548	-1.80876	-1.7544	-1.38824	-1.35936	-1.25132	-1.2022	-1.09168	-1.04008	-0.8122	-0.75224	-0.54516	-0.51116	-0.39536	-0.33372	-0.28008	-0.26116	-0.18328	-0.1418	-0.10944	0.00872	0.0148	0.02048	0.03304	0.04036	0.04812	0.06984	0.12184	0.16124	0.2344
X170118	1a	ab3	EtAc2	U1	T9	-2.92252	-2.8716	-2.77032	-2.61172	-2.58708	-2.54456	-2.3054	-2.24424	-1.9456	-1.86308	-1.4726	-1.42876	-1.22516	-1.18572	-0.73204	-0.62456	-0.41712	-0.05408	0.00968	0.0144	0.01964	0.02484	0.03116	0.03724	0.04408	0.05248	0.05968	0.06968	0.07932	0.09232	0.11912	0.2022
X170118	1a	ab3	EtAc2	U2	T9	-2.86436	-2.79032	-2.6884	-2.23944	-2.21264	-2.1826	-2.10724	-2.07504	-2.05508	-1.99736	-1.84932	-1.62504	-1.49004	-1.33668	-1.28032	-1.17456	-1.05964	-1.04328	-0.9886	-0.8086	-0.74368	-0.6194	-0.34356	-0.3054	-0.16272	-0.0996	-0.05416	-0.04444	-0.0016	0.01016	0.02216	0.029	0.0526	0.0636	0.07432	0.10468	0.12764	0.18772
X170118	1a	ab3	EtAc2	U1	T10	-2.99924	-2.93036	-2.55728	-2.27728	-2.09108	-2.00768	-1.79272	-1.76024	-0.7654	-0.74116	-0.44924	0.00992	0.01488	0.01956	0.02448	0.03	0.03556	0.04152	0.04808	0.05588	0.06388	0.07408	0.08508	0.10308	0.13
X170118	1a	ab3	EtAc2	U2	T10	-2.91376	-2.86608	-2.79648	-2.77568	-2.7324	-2.52884	-2.47944	-2.44416	-2.1804	-2.05812	-1.99408	-1.94188	-1.75336	-1.70416	-1.64012	-1.5436	-1.43864	-1.28456	-1.1948	-1.11528	-0.9714	-0.76124	-0.69124	-0.62552	-0.5864	-0.54264	-0.44364	-0.42008	-0.3692	-0.31788	-0.27536	-0.2386	-0.20492	-0.17212	-0.1308	-0.0774	-0.04676	0.01024	0.01552	0.02192	0.0282	0.03472	0.04168	0.06028
X170123	1a	ab3	Air0	U1	T1	-2.97836	-2.91032	-2.8774	-2.81464	-2.31824	-2.29556	-2.27692	-2.22264	-1.75992	-1.39088	-0.6578	-0.62108	-0.59676	-0.24196	-0.1894	-0.148	-0.09736
X170123	1a	ab3	Air0	U2	T1	-2.9628	-2.88712	-2.52208	-2.45428	-2.4256	-2.34696	-1.88384	-1.82776	-1.7684	-1.63548	-1.15528	-0.46768	-0.33568	-0.0386	-0.008	0.1368	0.16952	0.24396
X170123	1a	ab3	Air0	U1	T2	-2.7108	-2.6412	-2.00904	-1.97428	-1.94944	-1.9222	-1.34268	-1.2794	-0.95432	-0.88136	-0.80972	-0.12864	0.0978	0.133
X170123	1a	ab3	Air0	U2	T2	-2.68008	-2.31476	-2.25012	-2.11972	-1.94236	-1.86824	-1.69992	-1.66944	-1.51088	-1.4786	-1.25308	-1.19484	-0.94528	-0.69348	-0.64412	-0.60968	-0.52076	-0.25652	0.11484
X170123	1a	ab3	Air0	U1	T3	-2.75504	-2.61116	-2.5906	-2.22956	-2.17148	-2.12944	-2.09884	-1.78	-1.2848	-0.68148	-0.29568	0.0848
X170123	1a	ab3	Air0	U2	T3	-3.00116	-2.3298	-2.21756	-2.17628	-2.0586	-1.97992	-1.90568	-1.83928	-1.66452	-1.60992	-1.55244	-1.49412	-1.43948	-0.8922	-0.76592	-0.73868	-0.0616	-0.02024	0.04776	0.06992	0.10148
X170123	1a	ab3	Air0	U1	T4	-2.84256	-2.003	-1.94932	-1.9144	-1.85148	-1.79256	-1.36656	-1.31404	-0.6816	-0.41232	-0.35396	-0.01468	0.12552
X170123	1a	ab3	Air0	U2	T4	-2.90316	-2.29428	-2.20948	-2.1042	-2.0534	-1.91908	-1.85896	-1.76808	-1.73448	-1.70868	-1.52964	-1.49828	-1.1022	-0.47296	-0.39052	0.20988
X170123	1a	ab3	Air0	U1	T5	-2.9288	-2.63544	-2.61024	-2.57528	-2.2002	-1.62392	-1.57448	-0.8806	-0.74296	-0.2758	-0.12172	0.0176	0.07876	0.1328
X170123	1a	ab3	Air0	U2	T5	-2.99344	-2.95772	-2.45248	-1.85896	-1.74312	-1.71312	-1.17236	-1.1308	-0.83692	-0.81412	-0.75896	-0.001	0.0716	0.11448
X170123	1a	ab3	Air0	U1	T6	-2.89932	-2.77536	-2.73152	-2.15964	-2.11432	-1.952	-1.87536	-1.7714	-1.2952	-0.27932	-0.07152	0.13728	0.18184	0.20368
X170123	1a	ab3	Air0	U2	T6	-2.8972	-2.74764	-2.70452	-2.03116	-1.82308	-1.755	-1.60996	-1.57348	-1.42372	-0.7792	-0.64696	-0.37816	-0.33812	-0.27036	-0.04368	-0.00184	0.0512	0.0914	0.13708	0.2234
X170123	1a	ab3	Air0	U1	T7	-2.93024	-2.8396	-2.67464	-2.54988	-2.03608	-1.11588	-0.8604	-0.4614	-0.38776	-0.3554
X170123	1a	ab3	Air0	U2	T7	-2.95008	-2.57724	-2.54144	-1.96572	-1.89612	-1.65172	-1.57828	-1.51436	-1.40664	-1.16248	-0.6708	-0.44548	-0.41976	-0.19104	-0.01676	0.04472
X170123	1a	ab3	Air0	U1	T8	-1.93444	-1.33684	-1.25384	-0.91352	-0.8682	-0.7108	-0.2012	-0.1746	0.04748	0.07768	0.23308
X170123	1a	ab3	Air0	U2	T8	-2.938	-2.84572	-2.77556	-2.67208	-2.07136	-1.71232	-1.31416	-0.98468	-0.3816	-0.35484	-0.06736	0.0256	0.04408	0.06736	0.16364	0.21616
X170123	1a	ab3	Air0	U1	T9	-2.75576	-2.69672	-2.60148	-2.55356	-2.48628	-2.4392	-1.93136	-1.86588	-1.82672	-1.79888	-1.7636	-1.69068	-1.20224	-0.81468	-0.758	-0.41964	-0.24912	-0.1948	-0.04168	0.121	0.16364
X170123	1a	ab3	Air0	U2	T9	-2.90384	-2.886	-2.82656	-1.95224	-1.88016	-1.72064	-1.62104	-1.53108	-1.29964	-1.12184	-0.97144	-0.1126	-0.05628	-0.01528	0.05204	0.0934	0.21144
X170123	1a	ab3	Air0	U1	T10	-2.51864	-2.36796	-2.27736	-1.96036	-1.89376	-1.6286	-1.49328	-1.45864	-1.37924	-1.32976	-1.17956	-1.14872	-0.23632	-0.03532	0.00416
X170123	1a	ab3	Air0	U2	T10	-2.93852	-2.77692	-2.70408	-2.67648	-1.67948	-1.2108	-0.7218	-0.39912	-0.2716	0.05328	0.21604	0.24612
X170123	1a	ab3	EtAc6	U1	T1	-2.62112	-2.40372	-2.37812	-2.3412	-2.18324	-1.92328	-1.6152	-1.4968	-1.34244	-0.77688	-0.60868	-0.57408	-0.41752	-0.23548	0.11184	0.14552	0.21208
X170123	1a	ab3	EtAc6	U2	T1	-2.75376	-2.6478	-2.57132	-2.54516	-2.49896	-2.19488	-1.7478	-1.67268	-1.62328	-1.59328	-1.35448	-1.03172	-0.90564	-0.88516	-0.58372	-0.47576	-0.35912	-0.32788	-0.18468
X170123	1a	ab3	EtAc6	U1	T2	-2.22896	-2.19628	-1.48344	-1.4622	-1.42716	-1.27316	-1.2196	-1.1436	-0.74484	-0.7132	-0.68936	-0.41616	-0.10504	0.02132	0.1648
X170123	1a	ab3	EtAc6	U2	T2	-2.97472	-2.93304	-2.46528	-2.30772	-2.2254	-1.8526	-1.664	-1.5736	-1.32752	-1.04724	-0.9512	-0.2424	-0.20236	0.04244	0.10156	0.16676
X170123	1a	ab3	EtAc6	U1	T3	-2.7546	-2.1814	-2.14832	-2.11712	-2.03704	-1.52196	-1.2414	-1.00088	-0.93104	-0.3436	-0.08084	0.05256
X170123	1a	ab3	EtAc6	U2	T3	-2.9108	-2.88184	-2.85576	-2.69832	-2.32416	-2.09604	-1.58068	-1.46624	-1.43168	-1.3918	-0.58652	-0.06532	0.0398	0.1286	0.16732
X170123	1a	ab3	EtAc6	U1	T4	-2.83848	-2.81312	-2.74632	-2.18816	-2.1316	-2.08652	-1.9314	-0.93848	-0.90092	-0.8108	-0.7478	-0.41516	-0.35928	-0.09496	0.22704
X170123	1a	ab3	EtAc6	U2	T4	-2.73612	-2.70632	-2.65604	-2.38892	-2.30924	-2.2144	-1.92256	-1.60288	-1.58244	-1.44572	-0.83796	-0.70484	-0.58144	-0.5298	0.06476	0.19076
X170123	1a	ab3	EtAc6	U1	T5	-2.94976	-2.91796	-2.6906	-2.51096	-2.20236	-1.82584	-1.73088	-1.50064	-1.29432	-1.05828	-0.98492	-0.95952	-0.94032	-0.84224	-0.52256	-0.03516	0.00896	0.1258	0.15824
X170123	1a	ab3	EtAc6	U2	T5	-2.41632	-2.38732	-2.33428	-2.28364	-2.2048	-2.1642	-2.10908	-1.6722	-1.56252	-1.52412	-0.92628	-0.90336	-0.82316	-0.72856	-0.69892	-0.66508	-0.60372	-0.51504	-0.48532	-0.34308	-0.1444	0.10956	0.17492	0.21496	0.23664
X170123	1a	ab3	EtAc6	U1	T6	-2.84392	-2.79804	-2.66664	-2.51764	-2.32148	-2.0324	-1.94088	-1.13464	-1.03704	-0.87636	-0.84676	-0.80236	-0.60828	-0.15788	-0.01928	0.08656	0.24348
X170123	1a	ab3	EtAc6	U2	T6	-2.87156	-2.84488	-2.5816	-2.29996	-2.17412	-2.02812	-2.0014	-1.50264	-1.27536	-0.9474	-0.68872	-0.46336	0.06036	0.10128
X170123	1a	ab3	EtAc6	U1	T7	-2.9704	-2.81072	-2.39896	-1.71312	-1.65528	-1.31612	-1.27856	-1.2054	-0.91912	-0.89012	-0.7974	-0.75864	-0.36128	-0.33444	-0.28044	-0.24244	-0.2224	0.09804	0.14468	0.20704
X170123	1a	ab3	EtAc6	U2	T7	-2.91856	-2.45404	-2.368	-2.334	-2.29264	-2.2056	-2.16008	-2.12308	-2.00484	-1.83156	-1.4416	-1.34088	-1.22216	-0.43012	-0.35652	-0.31104	-0.25408	-0.15864	-0.06588	-0.01144	0.03776	0.05844	0.241
X170123	1a	ab3	EtAc6	U1	T8	-2.94676	-2.85164	-2.78264	-2.70068	-2.51612	-2.42836	-2.3946	-1.9276	-1.51176	-1.34788	-1.30704	-1.07436	-0.923	-0.2484	-0.08584	-0.03672	0.08088	0.1096	0.16008	0.20172
X170123	1a	ab3	EtAc6	U2	T8	-2.74348	-2.14628	-2.00636	-1.96428	-1.92972	-1.4206	-1.32628	-0.9676	-0.57908	-0.44836	-0.0252	0.03524	0.06124	0.1212	0.14236	0.2242
X170123	1a	ab3	EtAc6	U1	T9	-2.49572	-2.46236	-2.14072	-1.97604	-1.90616	-1.75724	-1.50068	-1.41636	-1.38876	-1.158	-1.1266	-1.02528	-0.81096	-0.53824	0.04644	0.1812
X170123	1a	ab3	EtAc6	U2	T9	-2.34604	-2.314	-2.13684	-1.9398	-1.8654	-1.81044	-1.27808	-1.12412	-1.07616	-0.71404	-0.66352	-0.59068	-0.438	-0.24192	-0.13856	-0.10044	-0.01248	0.035	0.06744	0.08852
X170123	1a	ab3	EtAc6	U1	T10	-2.675	-2.53004	-2.48996	-2.4206	-1.86468	-1.8042	-1.7552	-1.59832	-1.09376	-0.2988	-0.25704	-0.22852	-0.05056	0.08352
X170123	1a	ab3	EtAc6	U2	T10	-2.9984	-2.9796	-2.87328	-2.46636	-2.4166	-2.37656	-2.31648	-2.28208	-1.7872	-1.48716	-1.39992	-1.17516	-1.04932	-0.8576	-0.83252	-0.73128	-0.68404	-0.37004	-0.3384	-0.2478	0.04172	0.05912
X170123	1a	ab3	EtAc5	U1	T1	-2.98776	-2.96064	-2.8232	-2.48476	-2.42536	-1.87872	-1.80516	-1.74428	-1.57284	-1.44408	-1.4076	-0.65116	-0.62924	-0.49968	-0.45536	-0.33964	-0.308	0.09344	0.16368
X170123	1a	ab3	EtAc5	U2	T1	-2.9842	-2.28348	-1.97684	-1.70588	-1.66484	-1.47564	-1.33804	-1.28384	-1.03112	-0.7684	-0.71588	-0.64084	-0.47792	-0.03384	0.00696	0.0328	0.05572	0.17168
X170123	1a	ab3	EtAc5	U1	T2	-2.45876	-2.1334	-1.89376	-1.8654	-1.7822	-1.7508	-1.60388	-1.5788	-1.52456	-1.1948	-1.13208	-1.04972	-0.86592	-0.64624	-0.18016	-0.04888	-0.0002	0.0462	0.11804	0.1904
X170123	1a	ab3	EtAc5	U2	T2	-2.97504	-2.91852	-2.62196	-2.521	-2.27596	-1.97504	-1.87088	-1.8312	-1.76852	-1.58812	-1.09984	-0.68416	-0.6178	-0.53892	-0.51504	-0.35744	-0.05448
X170123	1a	ab3	EtAc5	U1	T3	-2.958	-2.91876	-2.86668	-2.66528	-2.62108	-2.58836	-2.04548	-1.60096	-1.54812	-1.51308	-1.35772	-1.2134	-1.1966	-1.16996	-1.10432	-0.89808	-0.80764	-0.442	-0.36696	0.05232	0.10092	0.1236	0.14752
X170123	1a	ab3	EtAc5	U2	T3	-2.98808	-2.92924	-2.89196	-2.63716	-2.57044	-1.93704	-1.88512	-1.55632	-1.46452	-1.29116	-1.2666	-1.16756	-1.1324	-1.08956	-1.04228	-0.7796	-0.7468	-0.69232	-0.54212	0.0488	0.09728	0.14132
X170123	1a	ab3	EtAc5	U1	T4	-2.44928	-1.506	-1.4458	-1.32888	-1.20884	-1.13772	-0.87616	-0.79972	-0.65784	-0.52704	-0.45408	0.08752	0.1084	0.20772
X170123	1a	ab3	EtAc5	U2	T4	-2.67848	-1.95252	-1.92436	-1.85368	-1.78236	-1.751	-1.6288	-1.56176	-1.0962	-1.0122	-0.74332	-0.71296	-0.66796	-0.2278	0.0314	0.071
X170123	1a	ab3	EtAc5	U1	T5	-2.78012	-2.75696	-2.46612	-2.34008	-2.06156	-1.80908	-1.7684	-1.58244	-1.47428	-1.43744	-1.21404	-1.16	-1.13512	-1.0836	-0.70268	-0.584	-0.20628
X170123	1a	ab3	EtAc5	U2	T5	-2.90964	-2.80996	-2.69284	-2.57092	-2.525	-2.34132	-1.65712	-1.61856	-1.6004	-1.52828	-0.9306	-0.87956	-0.85604	-0.82672	-0.81504	-0.56304	-0.51392	-0.15676	-0.07908	0.03064	0.06164
X170123	1a	ab3	EtAc5	U1	T6	-2.92456	-2.82464	-2.17688	-2.12764	-1.613	-1.55024	-1.50592	-0.64964	-0.5906	-0.4646	0.058
X170123	1a	ab3	EtAc5	U2	T6	-2.98456	-2.84	-2.78476	-2.54532	-2.50936	-2.389	-2.27208	-2.1948	-2.09908	-1.40336	-1.3306	-1.20184	-0.90896	-0.77496	-0.71384	-0.68368	-0.65412	-0.1624	-0.0948	-0.00968	0.03324	0.05784	0.09768	0.17912	0.23608
X170123	1a	ab3	EtAc5	U1	T7	-2.74812	-2.43684	-2.14628	-2.0048	-1.91188	-1.62356	-1.2048	-1.14768	-0.90556	-0.58092	-0.51232	-0.47528	-0.08364	0.01636	0.03924	0.0726
X170123	1a	ab3	EtAc5	U2	T7	-2.89668	-2.79424	-2.68784	-2.12056	-2.04556	-2.01284	-1.6058	-1.57452	-1.52604	-1.46856	-1.43384	-1.20504	-0.73748	-0.67576	-0.63724	-0.13572	-0.01428	0.05384
X170123	1a	ab3	EtAc5	U1	T8	-2.89316	-2.81724	-2.75192	-2.70192	-2.66712	-2.6414	-2.31648	-2.29872	-2.25468	-2.18076	-2.12212	-1.99016	-1.9478	-0.97668	-0.8386	-0.331	-0.26628	-0.2312	-0.18744	-0.13776
X170123	1a	ab3	EtAc5	U2	T8	-2.88416	-2.60104	-2.23472	-2.18476	-2.12708	-2.08116	-1.52016	-1.47816	-1.20948	-0.51044	-0.3762	0.03152	0.04972	0.07908	0.15132	0.21164
X170123	1a	ab3	EtAc5	U1	T9	-2.82444	-2.71616	-2.60868	-2.55388	-2.356	-2.01652	-1.7252	-1.6908	-1.65824	-1.51848	-1.25816	-1.1472	-0.64904	-0.41668	-0.19684	-0.16864	0.21896
X170123	1a	ab3	EtAc5	U2	T9	-2.76992	-2.7298	-2.66776	-2.62512	-2.569	-2.50288	-2.15204	-2.06136	-1.90348	-1.79216	-1.72812	-1.53792	-1.45356	-1.41976	-1.14492	-1.1022	-0.83732	-0.51424	-0.00036	0.05024
X170123	1a	ab3	EtAc5	U1	T10	-2.95204	-2.74728	-2.70956	-2.66952	-2.4582	-2.41268	-2.33456	-2.28872	-1.8224	-1.72356	-1.65816	-1.06472	-0.83608	-0.69772	-0.63576	-0.59572	-0.42376	-0.27164	-0.21584	-0.08656	0.07332
X170123	1a	ab3	EtAc5	U2	T10	-2.69532	-2.60284	-2.57928	-2.47188	-2.17032	-1.917	-1.87756	-1.65108	-1.48456	-1.05868	-0.94364	-0.80948	-0.53392	-0.47756	-0.03372	0.01736	0.17704	0.22596
X170123	1a	ab3	EtAc4	U1	T1	-2.90476	-2.849	-2.76312	-2.72628	-2.68464	-2.63116	-2.56272	-2.38008	-2.00592	-1.88572	-1.84116	-1.79444	-1.75844	-1.69592	-1.34196	-1.13176	-1.0098	-0.9506	-0.4772	-0.21064	-0.16552	-0.08544	0.02352	0.03808	0.0594	0.24564
X170123	1a	ab3	EtAc4	U2	T1	-2.6772	-2.61764	-2.5894	-2.54648	-2.47692	-2.32312	-2.27704	-2.22244	-2.05756	-1.65528	-1.25592	-1.19184	-0.9012	-0.80124	-0.61316	-0.29164	-0.23092	-0.07504	-0.04432	0.01264	0.03332	0.05336	0.10212	0.2172
X170123	1a	ab3	EtAc4	U1	T2	-2.90568	-2.80308	-2.41984	-2.324	-2.24032	-2.09992	-2.06344	-2.02924	-1.77888	-1.72816	-1.40236	-0.96808	-0.75128	-0.60532	-0.31548	-0.27484	-0.11784	0.0274	0.04144	0.07768
X170123	1a	ab3	EtAc4	U2	T2	-2.7224	-2.15828	-2.11012	-2.06756	-2.03916	-1.73328	-1.45744	-1.36552	-1.07136	-1.02228	-0.61956	-0.54496	-0.50352	-0.23352	-0.19256	-0.03	0.02376	0.0392	0.06	0.143
X170123	1a	ab3	EtAc4	U1	T3	-2.98208	-2.83996	-2.70824	-2.54612	-2.166	-2.1216	-1.82308	-1.5898	-1.17276	-0.97004	-0.8464	-0.78412	-0.72612	-0.60704	-0.5374	-0.21276	-0.0354	0.01752	0.03044	0.04676	0.07436
X170123	1a	ab3	EtAc4	U2	T3	-2.78148	-2.70348	-2.432	-2.39712	-2.23796	-2.16088	-2.09016	-2.0126	-1.94676	-1.65568	-1.6172	-1.53848	-1.50616	-1.48004	-1.42892	-0.7834	-0.70356	-0.6782	-0.5876	-0.27536	-0.24612	-0.1786	-0.07004	0.02216	0.03604	0.05276	0.15908	0.18692
X170123	1a	ab3	EtAc4	U1	T4	-2.65032	-2.4898	-2.46164	-1.55804	-1.4932	-1.41996	-1.38948	-1.32888	-1.1446	-1.11532	-0.81108	-0.78352	-0.4918	0.01572	0.02772	0.041	0.06192	0.15756	0.20424
X170123	1a	ab3	EtAc4	U2	T4	-2.97752	-2.88288	-1.89268	-1.85648	-1.8322	-1.76412	-1.19448	-1.08644	-0.88488	-0.8598	-0.75168	-0.69692	-0.56464	-0.53984	-0.22604	-0.16132	-0.09292	0.01852	0.03076	0.05368
X170123	1a	ab3	EtAc4	U1	T5	-2.89896	-2.66964	-2.61852	-2.29564	-2.25824	-2.14936	-2.11376	-1.71644	-1.56228	-1.40636	-1.12432	-0.99776	-0.64508	-0.5216	-0.48836	-0.46096	-0.32748	-0.16132	-0.09676	0.02772	0.04512	0.073
X170123	1a	ab3	EtAc4	U2	T5	-2.82804	-2.40736	-2.15852	-2.0566	-1.64736	-1.50576	-1.46448	-1.41164	-1.38392	-1.31852	-0.99304	-0.97244	-0.90112	-0.76344	-0.49204	0.02048	0.03424	0.05468	0.084	0.13244	0.23372
X170123	1a	ab3	EtAc4	U1	T6	-2.85628	-2.78	-2.64824	-2.09944	-2.06704	-1.94256	-1.89644	-1.26432	-1.22264	-1.20504	-1.11808	-1.09864	-1.04052	-0.57768	-0.26824	0.02036	0.03352	0.04736	0.07396	0.16592
X170123	1a	ab3	EtAc4	U2	T6	-2.6208	-2.40884	-2.30604	-2.26908	-2.19456	-1.64696	-1.43372	-1.4166	-1.37768	-1.15564	-1.00756	-0.9382	-0.88788	-0.86772	-0.44696	-0.315	-0.24036	-0.00248	0.0192	0.035	0.0582
X170123	1a	ab3	EtAc4	U1	T7	-2.79864	-2.77308	-2.6462	-2.61056	-2.57436	-2.5346	-2.5002	-1.90008	-1.84248	-1.81572	-1.78172	-1.51784	-1.43656	-1.41096	-1.15264	-0.54628	-0.50648	-0.1602	0.01852	0.03012	0.04512	0.138	0.16572
X170123	1a	ab3	EtAc4	U2	T7	-2.8584	-2.14636	-2.09468	-1.96764	-1.29844	-1.22144	-0.7478	-0.7252	-0.6734	-0.61156	-0.13052	-0.06276	-0.0346	0.01656	0.02788	0.04544	0.11164	0.21836
X170123	1a	ab3	EtAc4	U1	T8	-2.95888	-2.62728	-2.37956	-2.2912	-2.03516	-1.94256	-1.87908	-1.43072	-1.27156	-1.12316	-1.08076	-0.96596	-0.90656	-0.16244	0.0238	0.03836	0.06008	0.0812
X170123	1a	ab3	EtAc4	U2	T8	-2.53124	-2.4374	-2.28932	-2.25632	-1.77584	-1.70156	-1.67844	-1.45216	-1.249	-1.03644	-0.77248	-0.64888	-0.36484	-0.23952	-0.18296	-0.1682	-0.079	0.01784	0.03444	0.06652
X170123	1a	ab3	EtAc4	U1	T9	-2.4632	-2.18176	-2.1208	-2.08096	-1.98776	-1.86792	-1.64544	-1.59468	-1.43032	-1.40268	-0.91932	-0.74384	-0.58636	-0.45636	-0.25028	-0.029	0.01696	0.03112	0.0508	0.08056
X170123	1a	ab3	EtAc4	U2	T9	-2.5534	-1.89564	-1.72824	-1.62384	-1.30952	-1.0554	-0.77568	-0.09056	-0.01164	0.01892	0.03112	0.05376
X170123	1a	ab3	EtAc4	U1	T10	-1.63048	-1.24512	-1.16104	-0.99416	-0.9668	-0.9356	-0.13	-0.09088	-0.0172	0.02128	0.03356	0.05204	0.09252
X170123	1a	ab3	EtAc4	U2	T10	-2.941	-2.76828	-2.69016	-2.4564	-2.34124	-2.31224	-2.22112	-1.26692	-1.218	-1.10164	-0.8392	-0.72712	-0.45108	-0.4258	-0.39216	-0.30324	-0.21336	0.01876	0.03248	0.05088	0.1238
X170123	1a	ab3	EtAc3	U1	T1	-2.69376	-1.93772	-1.91196	-1.54852	-1.194	-1.1516	-1.11372	-1.06944	-0.6064	-0.57024	-0.32424	-0.25148	-0.06224	0.0114	0.01736	0.02364	0.02976	0.03708	0.04588	0.05852
X170123	1a	ab3	EtAc3	U2	T1	-3.00232	-2.33252	-2.3044	-2.14556	-1.6364	-1.59276	-1.36152	-1.2422	-1.03436	-0.8774	-0.8496	-0.81072	-0.7176	-0.68472	-0.6162	-0.35844	0.01296	0.0196	0.02608	0.03252	0.0406	0.05188
X170123	1a	ab3	EtAc3	U1	T2	-2.76764	-2.67912	-2.64616	-2.42668	-2.15412	-1.52708	-1.46488	-1.29216	-1.27312	-1.25824	-1.18688	-1.16288	-0.76316	-0.71172	-0.67208	-0.36116	0.01272	0.01868	0.03	0.03612	0.0432	0.05388	0.07668
X170123	1a	ab3	EtAc3	U2	T2	-2.91452	-2.83984	-2.7588	-2.70312	-2.45212	-2.11884	-1.98896	-1.2102	-1.12224	-1.07624	-0.95164	-0.92084	-0.87056	-0.81	-0.3886	-0.33328	-0.23404	-0.13664	-0.11144	0.00384	0.0134	0.01868	0.0224	0.02612	0.03624	0.0462	0.15612
X170123	1a	ab3	EtAc3	U1	T3	-2.63772	-2.60128	-2.5248	-2.26392	-2.20768	-1.70548	-1.34224	-1.28772	-1.24372	-0.83124	-0.53056	-0.47276	-0.434	-0.01064	0.01168	0.01756	0.0234	0.0294	0.03612	0.04364	0.05544
X170123	1a	ab3	EtAc3	U2	T3	-2.8606	-2.45332	-2.17096	-2.09768	-2.05956	-1.87248	-1.80748	-1.72536	-1.69908	-1.5172	-1.08864	-1.06568	-1.01592	-0.96796	-0.7772	-0.6704	-0.52564	-0.3896	-0.13496	-0.0742	-0.03216	0.01896	0.02576	0.03356	0.0414	0.05784
X170123	1a	ab3	EtAc3	U1	T4	-2.9306	-2.76748	-2.2406	-1.8336	-1.74608	-1.60716	-1.16692	-1.02048	-0.59356	-0.56388	-0.48248	-0.14784	0.00972	0.0156	0.02132	0.02696	0.03308	0.0398	0.04896	0.06924
X170123	1a	ab3	EtAc3	U2	T4	-2.549	-2.47116	-2.37236	-2.1692	-2.10576	-2.04948	-1.62492	-1.1586	-0.9082	-0.84692	-0.6436	-0.2934	-0.082	0.01304	0.01924	0.02532	0.03244	0.03984	0.05208	0.06772
X170123	1a	ab3	EtAc3	U1	T5	-2.71516	-2.68008	-2.43604	-2.36032	-2.29124	-1.45448	-1.37084	-1.31572	-1.2824	-0.91556	-0.898	-0.87336	-0.73688	-0.3984	-0.36528	-0.24264	-0.04232	0.01232	0.01832	0.02392	0.02976	0.03596	0.04332	0.05372	0.0764
X170123	1a	ab3	EtAc3	U2	T5	-2.92144	-2.798	-2.51396	-2.11212	-1.91372	-1.7756	-1.7494	-1.69356	-1.6566	-1.25548	-1.21208	-1.15568	-1.12068	-1.03092	-0.82368	-0.5456	-0.5176	-0.14688	0.01148	0.01808	0.02412	0.03056	0.03816	0.04684	0.06084
X170123	1a	ab3	EtAc3	U1	T6	-2.93204	-2.83024	-2.5418	-2.1736	-2.01412	-1.46168	-1.398	-1.34876	-0.87204	-0.835	-0.7812	-0.58992	-0.5002	-0.39988	0.01216	0.01792	0.02348	0.02924	0.03572	0.04248	0.05052	0.06612
X170123	1a	ab3	EtAc3	U2	T6	-2.62136	-2.19816	-2.02688	-1.90284	-1.85844	-1.82672	-1.42304	-1.31576	-1.25392	-1.19584	-1.0966	-0.46216	-0.26364	-0.20224	0.01252	0.01872	0.02472	0.0312	0.03808	0.04768	0.06244
X170123	1a	ab3	EtAc3	U1	T7	-2.92152	-2.87948	-2.7716	-2.47812	-2.294	-1.543	-1.3134	-1.1934	-1.16748	-1.1102	-0.97696	-0.8832	-0.83804	-0.74776	-0.72216	-0.70488	-0.59544	-0.4246	-0.26488	-0.22104	-0.04332	0.01232	0.01804	0.02364	0.0292	0.03548	0.04384	0.05504
X170123	1a	ab3	EtAc3	U2	T7	-2.91836	-2.86864	-2.71832	-2.18596	-1.85184	-1.74924	-1.70356	-1.45372	-1.4046	-1.35956	-1.1124	-1.0846	-1.06592	-0.95688	-0.90904	-0.6406	-0.52032	-0.38948	-0.32156	0.01228	0.01848	0.02436	0.03816	0.0474	0.0928
X170123	1a	ab3	EtAc3	U1	T8	-2.47272	-2.43576	-2.26736	-2.1076	-1.7382	-1.47156	-1.4126	-1.23504	-1.1838	-0.80652	-0.76632	-0.64976	0.01128	0.0168	0.02196	0.02752	0.03372	0.04136	0.05012	0.06204
X170123	1a	ab3	EtAc3	U2	T8	-2.86656	-2.78448	-2.10868	-2.02904	-1.9582	-1.91584	-1.67984	-1.35896	-1.30976	-0.9482	-0.90464	-0.79448	-0.27968	-0.21956	-0.16516	-0.10268	0.01176	0.0184	0.02428	0.03104	0.04716	0.05864
X170123	1a	ab3	EtAc3	U1	T9	-2.38372	-2.32304	-1.82628	-1.79568	-1.3728	-1.21444	-1.01696	-0.45296	0.0066	0.014	0.01928	0.0248	0.03072	0.03736	0.04456	0.05476
X170123	1a	ab3	EtAc3	U2	T9	-2.9722	-2.66496	-2.62368	-2.59276	-2.48324	-2.29224	-2.06836	-1.27136	-1.09444	-1.01	-0.9542	-0.60808	-0.37956	0.01284	0.01888	0.02472	0.03124	0.03872	0.04816	0.06184
X170123	1a	ab3	EtAc3	U1	T10	-2.99316	-2.6828	-2.58808	-2.2588	-2.02472	-1.97288	-1.2082	-1.12824	-1.08476	-0.92324	-0.8336	-0.80276	-0.71092	-0.6402	-0.36696	-0.34636	-0.26028	-0.21916	0.01216	0.0176	0.02316	0.02888	0.03528	0.04276	0.0516	0.06624
X170123	1a	ab3	EtAc3	U2	T10	-2.70732	-2.39288	-2.07256	-2.04936	-1.62248	-1.51996	-1.4896	-1.44956	-1.30692	-0.95944	-0.839	-0.78516	-0.7248	-0.46144	-0.33764	0.01268	0.0188	0.02516	0.03136	0.03928	0.04724	0.06336
X170123	1a	ab3	EtAc2	U1	T1	-2.8932	-2.75244	-2.2084	-2.01392	-1.71328	-1.62756	-1.60856	-1.57888	-1.55252	-1.03352	-0.76348	-0.69136	-0.0438	-0.00436	0.00852	0.01308	0.01768	0.02248	0.02752	0.03292	0.03848	0.04432	0.0512	0.0586	0.0656	0.07704	0.091
X170123	1a	ab3	EtAc2	U2	T1	-2.99036	-2.93224	-2.74608	-2.69608	-2.64604	-2.5448	-2.40832	-1.61116	-1.54408	-1.51904	-1.47988	-1.44344	-1.25596	-1.092	-0.60496	-0.54024	-0.51816	-0.48208	-0.40272	-0.36336	-0.07368	0.00744	0.01256	0.01708	0.02192	0.02724	0.0324	0.0386	0.04568	0.05324	0.06248	0.0718	0.08528
X170123	1a	ab3	EtAc2	U1	T2	-2.93472	-2.89468	-2.30236	-2.2658	-1.70964	-1.64832	-1.60272	-1.48656	-1.44444	-0.88444	-0.8504	-0.76156	-0.64996	-0.60384	-0.4632	-0.2132	0.00812	0.01216	0.01648	0.02084	0.02552	0.03056	0.03604	0.04204	0.04868	0.05604	0.06456	0.0746	0.0876
X170123	1a	ab3	EtAc2	U2	T2	-2.61796	-2.51792	-2.2448	-2.15076	-2.02144	-1.95956	-1.8406	-1.58616	-1.5538	-1.45176	-1.40404	-1.24836	-1.02796	-0.33624	-0.30308	-0.18648	0.00856	0.01288	0.01744	0.02212	0.02696	0.03252	0.04532	0.05188	0.05984	0.08216	0.10616
X170123	1a	ab3	EtAc2	U1	T3	-2.97656	-2.93024	-2.88808	-2.86188	-2.661	-2.3728	-1.79672	-1.76024	-1.69308	-1.44928	-1.37792	-1.31076	-0.84352	-0.80948	-0.42908	-0.40004	-0.19768	-0.16944	-0.07688	0.00824	0.0126	0.0168	0.02168	0.02636	0.03148	0.03668	0.04292	0.0492	0.05616	0.0658	0.07896	0.09084	0.10976
X170123	1a	ab3	EtAc2	U2	T3	-2.99232	-2.55712	-2.50528	-2.48524	-2.43536	-2.37788	-2.05504	-2.03176	-1.90392	-1.70564	-1.63448	-1.36656	-1.26528	-1.24356	-0.79848	-0.6116	-0.1664	-0.1306	-0.10472	0.00864	0.01336	0.0178	0.02248	0.02744	0.03288	0.04456	0.05164	0.06132	0.0704	0.08032
X170123	1a	ab3	EtAc2	U1	T4	-2.63584	-2.61656	-2.59416	-2.45952	-2.42444	-2.28724	-2.17028	-1.95788	-1.88788	-1.4454	-1.39004	-0.93464	-0.72004	-0.66364	-0.46964	-0.3326	-0.27852	-0.04552	0.00788	0.01196	0.0162	0.02104	0.02588	0.03064	0.03596	0.042	0.04876	0.05452	0.06512	0.07444	0.08584	0.09964
X170123	1a	ab3	EtAc2	U2	T4	-2.927	-2.82156	-2.72284	-2.59112	-1.78076	-1.6664	-1.55008	-1.45788	-1.37156	-1.34584	-1.29664	-0.87464	-0.85568	-0.7816	-0.47872	-0.39544	-0.3372	-0.09496	0.0078	0.01224	0.01676	0.0214	0.02648	0.03228	0.0384	0.04512	0.0616	0.07076	0.08732
X170123	1a	ab3	EtAc2	U1	T5	-2.9972	-2.28008	-2.12792	-2.0576	-1.9946	-1.9214	-1.51144	-1.18788	-1.04804	-0.54528	-0.46788	-0.42972	-0.37004	-0.16244	-0.129	0.0082	0.01256	0.01688	0.02116	0.02568	0.03064	0.03588	0.04192	0.0572	0.06448	0.074	0.08484
X170123	1a	ab3	EtAc2	U2	T5	-2.77388	-2.65308	-2.59864	-2.32936	-1.98784	-1.67156	-1.6266	-1.04964	-0.79928	-0.75216	-0.69192	-0.20424	-0.14576	0.00836	0.01284	0.01732	0.02192	0.02688	0.03244	0.0382	0.04412	0.05172	0.06112	0.0698	0.08128	0.101
X170123	1a	ab3	EtAc2	U1	T6	-2.6518	-2.42924	-2.12312	-1.9078	-1.49548	-1.46972	-1.24028	-1.0778	-0.99204	-0.92316	-0.80916	-0.68952	-0.60488	-0.40892	-0.38404	-0.32904	-0.28492	-0.04268	0.0078	0.01208	0.01636	0.021	0.02608	0.03108	0.03688	0.0428	0.04924	0.05768	0.06544	0.0738	0.09712
X170123	1a	ab3	EtAc2	U2	T6	-2.73804	-2.63064	-2.46296	-2.15996	-1.9054	-1.80944	-1.7576	-1.55572	-1.40672	-0.83548	-0.78592	-0.37492	-0.03952	0.00828	0.01272	0.01724	0.02192	0.0266	0.03272	0.03844	0.05104	0.06132	0.07176	0.0846	0.102
X170123	1a	ab3	EtAc2	U1	T7	-2.83248	-2.80428	-2.58156	-2.1538	-1.59572	-1.56356	-1.19344	-1.01196	-0.706	-0.58784	-0.55612	-0.52556	-0.49108	-0.4228	-0.35824	0.00304	0.00892	0.01328	0.01796	0.02292	0.02804	0.0334	0.03908	0.04532	0.05256	0.05984	0.07072	0.08108	0.09684
X170123	1a	ab3	EtAc2	U2	T7	-2.77924	-2.64344	-2.5896	-2.19924	-1.85112	-1.4736	-1.40776	-0.67144	-0.62404	-0.5276	-0.15416	0.00816	0.0124	0.01704	0.02184	0.02664	0.03192	0.038	0.0512	0.06036	0.06872	0.07888
X170123	1a	ab3	EtAc2	U1	T8	-2.5552	-2.45648	-2.09912	-1.58832	-1.35224	-1.27012	-1.24708	-0.64304	-0.4082	-0.31704	-0.29184	-0.06288	0.00836	0.01252	0.01664	0.02116	0.0262	0.03132	0.03636	0.04208	0.0484	0.05476	0.0636	0.0738	0.08472	0.09876
X170123	1a	ab3	EtAc2	U2	T8	-2.9896	-2.87252	-2.47668	-1.90504	-1.84188	-1.56232	-1.40136	-1.37508	-1.30664	-1.2532	-0.76396	-0.39832	-0.05728	0.00856	0.01292	0.01728	0.02208	0.02684	0.03196	0.0382	0.045	0.0522	0.06132	0.07096	0.08136
X170123	1a	ab3	EtAc2	U1	T9	-2.811	-2.774	-2.71132	-2.39064	-2.20128	-1.70256	-1.53692	-1.4538	-0.84976	-0.76604	-0.71912	-0.56124	-0.52548	-0.3344	-0.14796	0.00792	0.01204	0.01628	0.02088	0.02596	0.03112	0.0364	0.04208	0.04848	0.0548	0.06204	0.07136	0.08436	0.10004
X170123	1a	ab3	EtAc2	U2	T9	-2.96528	-2.59384	-2.56328	-2.51844	-2.35528	-2.231	-1.91016	-1.8804	-1.69744	-1.45584	-1.31292	-0.71732	-0.68144	-0.65088	-0.58704	-0.5136	-0.06728	0.00828	0.01272	0.01712	0.02152	0.02628	0.03156	0.03808	0.04472	0.05252	0.06064	0.0702	0.08696	0.1042
X170123	1a	ab3	EtAc2	U1	T10	-2.89616	-2.61548	-2.38472	-2.18112	-1.95808	-1.85104	-1.80784	-1.78028	-1.59804	-1.36488	-1.03484	-1.01672	-0.48888	-0.29476	-0.22568	0.00812	0.01228	0.01652	0.02104	0.02552	0.03064	0.03612	0.04144	0.04732	0.05344	0.06084	0.071	0.08392	0.1028
X170123	1a	ab3	EtAc2	U2	T10	-2.4048	-2.18456	-2.12244	-1.47108	-1.34484	-1.30652	-0.68296	-0.62256	-0.4018	-0.36848	-0.34188	-0.2586	-0.19436	0.00832	0.01276	0.0172	0.02196	0.02708	0.03272	0.0388	0.04588	0.05292	0.06144	0.07196	0.08188
X170124	1a	ab3	Air0	U1	T1	-2.05044	-1.68532	-1.66008	-1.63704	-1.53328	-1.51332	-1.41692	-1.30996	-1.22636	-1.15324	-0.87304	-0.7422	-0.29676	0.11172
X170124	1a	ab3	Air0	U2	T1	-2.51052	0.13524
X170124	1a	ab3	Air0	U1	T2	-2.66012	-2.63696	-2.56352	-2.4168	-2.37288	-2.21048	-1.9708	-1.77308	-1.74524	-1.08988	-1.05696	-0.9474	-0.41924	-0.35628
X170124	1a	ab3	Air0	U2	T2
X170124	1a	ab3	Air0	U1	T3	-2.675	-2.37952	-2.35752	-2.32028	-2.04324	-2.01416	-1.72324	-1.67508	-1.475	-1.13932	-0.96908	-0.81288	-0.6864	-0.66952	-0.63548	-0.50044	-0.45784	0.19972
X170124	1a	ab3	Air0	U2	T3	-0.7884	-0.69728	-0.64032	-0.549
X170124	1a	ab3	Air0	U1	T4	-2.89092	-2.84552	-2.82536	-2.78436	-2.60416	-2.50952	-2.4788	-2.22252	-2.15112	-2.1212	-1.64176	-1.48372	-1.40512	-1.37052	-0.99972	-0.53732	-0.48524	-0.33196	-0.27928	-0.23832	0.09324	0.19972
X170124	1a	ab3	Air0	U2	T4	-2.5178	-2.373	-2.0946	0.1128
X170124	1a	ab3	Air0	U1	T5	-2.84296	-2.23992	-1.75392	-1.48292	-1.43444	-1.4032	-1.333	-1.30796	-1.25876	-1.0154	-0.46132	-0.03692	0.06872	0.13536
X170124	1a	ab3	Air0	U2	T5	-2.42528	-0.80244	-0.61772	-0.35816
X170124	1a	ab3	Air0	U1	T6	-2.90412	-2.74236	-2.5258	-2.20616	-2.16592	-2.11552	-2.08904	-2.0546	-2.02148	-1.97676	-1.87404	-1.7644	-1.72624	-1.69356	-1.1764	-0.65096	-0.55996	-0.29724
X170124	1a	ab3	Air0	U2	T6
X170124	1a	ab3	Air0	U1	T7	-2.84548	-2.53616	-2.19396	-2.13952	-2.10972	-1.93404	-1.7866	-1.7178	-1.4626	-1.25908	-1.06376
X170124	1a	ab3	Air0	U2	T7	-2.5212	-2.40168	-0.17032	0.16672
X170124	1a	ab3	Air0	U1	T8	-2.28788
X170124	1a	ab3	Air0	U2	T8	0.09964
X170124	1a	ab3	Air0	U1	T9	0.06756
X170124	1a	ab3	Air0	U2	T9	-1.63676
X170124	1a	ab3	Air0	U1	T10	0.10392
X170124	1a	ab3	Air0	U2	T10	-0.21896
X170124	1a	ab3	EtAc6	U1	T1	-2.86724	-2.43944	-0.41688	-0.36808	-0.00104
X170124	1a	ab3	EtAc6	U2	T1	-2.87444	-2.67956	-2.64576	-2.27972	-2.25164	-2.21488	-2.14904	-1.88668	-1.82512	-1.77884	-1.43412	-0.84556	-0.79176	-0.7384	-0.29704	-0.1238	-0.02968	-0.00472	0.0454	0.07944
X170124	1a	ab3	EtAc6	U1	T2
X170124	1a	ab3	EtAc6	U2	T2	-2.6726	-2.58324	-2.55912	-2.5018	-2.4732	-2.28744	-2.24844	-2.17028	-1.92788	-1.89064	-1.83228	-1.79404	-1.61972	-1.49924	-1.406	-1.26348	-1.2144	-1.09552	-1.06048	-0.99648	-0.57572	-0.5352	0.11384
X170124	1a	ab3	EtAc6	U1	T3	-2.9974	-2.43452	-0.89648	-0.47872
X170124	1a	ab3	EtAc6	U2	T3	-2.93956	-2.64924	-2.58776	-2.50876	-2.14188	-1.71672	-1.48172	-1.10896	-0.98956	-0.79716	-0.73804	-0.67864	-0.5102	-0.4454	-0.41456	-0.38944	-0.345	-0.27184	0.03864	0.10496	0.18964
X170124	1a	ab3	EtAc6	U1	T4	-2.31444	0.04512
X170124	1a	ab3	EtAc6	U2	T4	-2.85084	-2.49944	-2.47768	-2.44028	-2.35176	-2.31812	-2.27812	-2.13296	-1.92056	-1.89352	-1.86604	-1.80296	-1.68372	-1.557	-0.8402	-0.81292	-0.71604	-0.68672	-0.64832	-0.60984	-0.40976	-0.3784	-0.3406	-0.28196	-0.25144	-0.2208	-0.20012	-0.16516	0.17832	0.22388
X170124	1a	ab3	EtAc6	U1	T5
X170124	1a	ab3	EtAc6	U2	T5	-2.6372	-2.46692	-2.37044	-2.33968	-2.21068	-2.16356	-1.43792	-0.94976	-0.901	-0.87068	-0.82724	-0.78916	-0.777	-0.66448	-0.55568	-0.44816	-0.40984	-0.3488	0.08904	0.18532
X170124	1a	ab3	EtAc6	U1	T6	-0.27728	-0.172
[truncated: 1,449 more rows]
[truncated: 90 more columns]
